# Supplementary material for: Whole-transcriptome analysis of differentially expressed genes in the ray florets and disc florets of Chrysanthemum morifolium
Source: BMC Genomics. 2016 May 25;17:398. doi: 10.1186/s12864-016-2733-z (PMC4881213; doi:10.1186/s12864-016-2733-z)
Supplement: Additional file 2: — The genes assigned to GO terms related to flower development in chrysanthemum. (XLSX 18 kb) [file 12864_2016_2733_MOESM2_ESM.xlsx]

## Sheet: Sheet1
Unigene ID	Protein ID	Protein description	GO ID	GO Term
contig_10205	B8BCT8	Putative uncharacterized protein OS=Oryza sativa subsp. indica GN=OsI_31800 PE=2 SV=1	GO:0009908	flower development
contig_1057	K9LJ62	GIGANTEA (Fragment) OS=Chrysanthemum morifolium GN=GI PE=2 SV=1	GO:0048573 GO:2000028	photoperiodism, flowering regulation of photoperiodism, flowering
contig_1070	B9I9S1	F-box family protein OS=Populus trichocarpa GN=POPTRDRAFT_1099201 PE=4 SV=1	GO:0048573	photoperiodism, flowering
contig_11066	A5BLL1	Putative uncharacterized protein OS=Vitis vinifera GN=VITISV_042049 PE=2 SV=1	GO:0009908	flower development
contig_11074	B9H599	Predicted protein (Fragment) OS=Populus trichocarpa GN=POPTRDRAFT_864934 PE=3 SV=1	GO:0009908 GO:0048437 GO:0010227	flower development, floral organ development, floral organ abscission
contig_11081	B9HLS7	Predicted protein OS=Populus trichocarpa GN=POPTRDRAFT_832869 PE=4 SV=1	GO:0009908 GO:0009909 GO:0009911	flower development, regulation of flower development, positive regulation of flower development
contig_11116	B8B5Z7	Putative uncharacterized protein OS=Oryza sativa subsp. indica GN=OsI_25970 PE=4 SV=1	GO:0009908 GO:0009909 GO:0009910	flower development regulation of flower development negative regulation of flower development
contig_11185	D8SDB5	Putative uncharacterized protein OS=Selaginella moellendorffii GN=SELMODRAFT_420850 PE=4 SV=1	GO:0009908 GO:0048437 GO:0048438 GO:0048449 GO:0048444	flower development, floral organ development, floral whorl developmentfloral organ formation， floral organ morphogenesis
contig_11489	A5BX07	Putative uncharacterized protein OS=Vitis vinifera GN=VITISV_038451 PE=4 SV=1	GO:0009908 GO:0048437 GO:0048438	flower development, floral organ development, floral whorl development
contig_11757	F6GTZ0	Putative uncharacterized protein OS=Vitis vinifera GN=VIT_06s0004g03180 PE=4 SV=1	GO:0009908 GO:0009909 GO:0009910	flower development regulation of flower development negative regulation of flower development
contig_12625	F6HLJ9	Putative uncharacterized protein OS=Vitis vinifera GN=VIT_08s0007g06370 PE=4 SV=1	GO:0009908 GO:0009909 GO:0009910 GO:0048437 GO:0048438 GO:0048449 GO:0048444	flower development, regulation of flower development, negative regulation of flower development, floral organ development, floral whorl developmentfloral organ formation， floral organ morphogenesis
contig_14020	F6HEL5	Putative uncharacterized protein OS=Vitis vinifera GN=VIT_19s0090g01430 PE=2 SV=1	GO:0009908 GO:0009909 GO:0009911	flower development, regulation of flower development, positive regulation of flower development
contig_14114	F6GXH2	Putative uncharacterized protein OS=Vitis vinifera GN=VIT_11s0052g00830 PE=4 SV=1	GO:0048575 GO:0048587 GO:0048573 GO:2000028	short-day photoperiodism, flowering regulation of short-day photoperiodism, flowering photoperiodism, flowering regulation of photoperiodism, flowering
contig_14517	A9PI99	Putative uncharacterized protein OS=Populus trichocarpa PE=2 SV=1	GO:0009908	flower development
contig_1460	A5BLL1	Putative uncharacterized protein OS=Vitis vinifera GN=VITISV_042049 PE=2 SV=1	GO:0009908	flower development
contig_1462	A5BLL1	Putative uncharacterized protein OS=Vitis vinifera GN=VITISV_042049 PE=2 SV=1	GO:0009908	flower development
contig_1474	D7TN10	Putative uncharacterized protein OS=Vitis vinifera GN=VIT_02s0154g00070 PE=4 SV=1	GO:0009908 GO:0009909 GO:0048437 GO:0048449 GO:0048444 GO:0010093	flower development, regulation of flower development, floral organ developmentfloral organ formation， floral organ morphogenesis, specification of floral organ identity
contig_15402	B9HJ44	Predicted protein OS=Populus trichocarpa GN=POPTRDRAFT_766080 PE=3 SV=1	GO:0009908 GO:0048437 GO:0048438	flower development, floral organ development, floral whorl development
contig_16153	F6GYH3	Putative uncharacterized protein OS=Vitis vinifera GN=VIT_09s0054g01780 PE=4 SV=1	GO:0009908 GO:0048573	flower development, photoperiodism, flowering
contig_16382	F6GW32	DNA polymerase OS=Vitis vinifera GN=VIT_06s0061g01610 PE=3 SV=1	GO:0048586 GO:0048574 GO:0048579 GO:0048573 GO:2000028 GO:0048573 GO:2000028	regulation of long-day photoperiodism, flowering long-day photoperiodism, flowering negative regulation of long-day photoperiodism, flowering photoperiodism, flowering regulation of photoperiodism, flowering photoperiodism, flowering regulation of photoperiodism, flowering
contig_16383	F6GW32	DNA polymerase OS=Vitis vinifera GN=VIT_06s0061g01610 PE=3 SV=1	GO:0048586 GO:0048574 GO:0048579	regulation of long-day photoperiodism, flowering long-day photoperiodism, flowering negative regulation of long-day photoperiodism, flowering
contig_16384	F6GW32	DNA polymerase OS=Vitis vinifera GN=VIT_06s0061g01610 PE=3 SV=1	GO:0048586 GO:0048574 GO:0048579 GO:0048573 GO:2000028	regulation of long-day photoperiodism, flowering long-day photoperiodism, flowering negative regulation of long-day photoperiodism, flowering photoperiodism, flowering regulation of photoperiodism, flowering
contig_17100	F6HC30	Putative uncharacterized protein OS=Vitis vinifera GN=VIT_13s0067g03170 PE=4 SV=1	GO:0009908 GO:0009909 GO:0009910	flower development regulation of flower development negative regulation of flower development
contig_17167	B9HH41	Predicted protein OS=Populus trichocarpa GN=POPTRDRAFT_1082004 PE=3 SV=1	GO:0009908 GO:0048437 GO:0048438	flower development, floral organ development, floral whorl development
contig_19536	B9HFS9	Predicted protein OS=Populus trichocarpa GN=POPTRDRAFT_717990 PE=4 SV=1	GO:0009908 GO:0048437 GO:0048438	flower development, floral organ development, floral whorl development
contig_19653	B9HWL3	Predicted protein OS=Populus trichocarpa GN=POPTRDRAFT_769685 PE=4 SV=1	GO:0009908 GO:0009909	flower development regulation of flower development
contig_1993	F6GTW7	Putative uncharacterized protein OS=Vitis vinifera GN=VIT_06s0004g03540 PE=4 SV=1	GO:0009908 GO:0048437 GO:0048438	flower development, floral organ development, floral whorl development
contig_21276	K7ZN72	Gigantea-like OS=Chrysanthemum seticuspe f. boreale GN=CsGI PE=2 SV=1	GO:0048573 GO:2000028	photoperiodism, flowering regulation of photoperiodism, flowering
contig_21436	D8RF62	Putative uncharacterized protein OS=Selaginella moellendorffii GN=SELMODRAFT_170931 PE=4 SV=1	GO:0009908 GO:0048437 GO:0048438 GO:0048449 GO:0048444	flower development, floral organ development, floral whorl developmentfloral organ formation， floral organ morphogenesis
contig_21671	A5BHD4	Putative uncharacterized protein OS=Vitis vinifera GN=VITISV_020586 PE=2 SV=1	GO:0009908 GO:0009909 GO:0009911	flower development regulation of flower development positive regulation of flower development
contig_23147	A5BLL1	Putative uncharacterized protein OS=Vitis vinifera GN=VITISV_042049 PE=2 SV=1	GO:0009908	flower development
contig_23279	F6I114	Putative uncharacterized protein OS=Vitis vinifera GN=VIT_03s0038g02100 PE=4 SV=1	GO:0048573	photoperiodism, flowering
contig_23796	F6GW33	Putative uncharacterized protein OS=Vitis vinifera GN=VIT_06s0061g01590 PE=4 SV=1	GO:0009908 GO:0048464 GO:0009909 GO:0048437 GO:0048438GO:0048449 GO:0048444	flower development flower calyx development regulation of flower development, floral organ development, floral whorl developmentfloral organ formation， floral organ morphogenesis
contig_23913	F6HKB3	Putative uncharacterized protein OS=Vitis vinifera GN=VIT_08s0007g05060 PE=3 SV=1	GO:0009908 GO:0048437 GO:0048438	flower development, floral organ development, floral whorl development
contig_24353	D7SML3	DNA-directed RNA polymerase OS=Vitis vinifera GN=VIT_14s0083g00790 PE=2 SV=1	GO:0009908 GO:0048437 GO:0048438	flower development, floral organ development, floral whorl development
contig_24718	K9LJ62	GIGANTEA (Fragment) OS=Chrysanthemum morifolium GN=GI PE=2 SV=1	GO:0048573 GO:2000028	photoperiodism, flowering regulation of photoperiodism, flowering
contig_2491	B9I3C6	Predicted protein (Fragment) OS=Populus trichocarpa GN=POPTRDRAFT_421831 PE=4 SV=1	GO:0009908 GO:0048438	flower development, floral whorl development
contig_25265	A5BHD4	Putative uncharacterized protein OS=Vitis vinifera GN=VITISV_020586 PE=2 SV=1	GO:0009908 GO:0009909 GO:0009911	flower development regulation of flower development positive regulation of flower development
contig_25428	F6HLY7	Putative uncharacterized protein OS=Vitis vinifera GN=VIT_10s0003g05070 PE=4 SV=1	GO:0009908 GO:0009909 GO:0048437 GO:0048449 GO:0048444 GO:0010093	flower development regulation of flower development, floral organ developmentfloral organ formation， floral organ morphogenesis, specification of floral organ identity
contig_25594	F6GU14	Putative uncharacterized protein OS=Vitis vinifera GN=VIT_06s0004g02750 PE=4 SV=1	GO:0009908 GO:0048464 GO:0048437 GO:0048438	flower development flower calyx development, floral organ development, floral whorl development
contig_26314	F6HFQ2	Putative uncharacterized protein OS=Vitis vinifera GN=VIT_01s0011g03070 PE=2 SV=1	GO:0048573	photoperiodism, flowering
contig_27344	A5BIH6	Putative uncharacterized protein OS=Vitis vinifera GN=VITISV_024165 PE=2 SV=1	GO:0009908	flower development
contig_28169	C0P9Z2	Uncharacterized protein OS=Zea mays PE=2 SV=1	GO:0009908 GO:0009909 GO:0009910	flower development regulation of flower development negative regulation of flower development
contig_2817	K7ZN72	Gigantea-like OS=Chrysanthemum seticuspe f. boreale GN=CsGI PE=2 SV=1	GO:0048573 GO:2000028	photoperiodism, flowering regulation of photoperiodism, flowering
contig_29085	B9HLX7	Predicted protein OS=Populus trichocarpa GN=POPTRDRAFT_1084331 PE=4 SV=1	GO:0009908 GO:0010582	flower development, floral meristem determinacy
contig_29588	F6H5R3	Putative uncharacterized protein OS=Vitis vinifera GN=VIT_14s0108g00430 PE=3 SV=1	GO:0009908 GO:0048437 GO:0048438	flower development, floral organ development, floral whorl development
contig_29623	K9LJ62	GIGANTEA (Fragment) OS=Chrysanthemum morifolium GN=GI PE=2 SV=1	GO:0048573 GO:2000028	photoperiodism, flowering regulation of photoperiodism, flowering
contig_29887	B9IKW9	Rna-dependent RNA polymerase OS=Populus trichocarpa GN=RDR905 PE=4 SV=1	GO:0009908 GO:0048437 GO:0048438	flower development, floral organ development, floral whorl development
contig_30124	F6GT16	Putative uncharacterized protein OS=Vitis vinifera GN=VIT_17s0000g07160 PE=4 SV=1	GO:0009908 GO:0009909 GO:0009910	flower development regulation of flower development negative regulation of flower development
contig_30157	F6GTZ0	Putative uncharacterized protein OS=Vitis vinifera GN=VIT_06s0004g03180 PE=4 SV=1	GO:0009908 GO:0009909 GO:0009910	flower development regulation of flower development negative regulation of flower development
contig_31077	B9HLX7	Predicted protein OS=Populus trichocarpa GN=POPTRDRAFT_1084331 PE=4 SV=1	GO:0009908 GO:0010582	flower development, floral meristem determinacy
contig_31902	B9HJ44	Predicted protein OS=Populus trichocarpa GN=POPTRDRAFT_766080 PE=3 SV=1	GO:0009908 GO:0048437 GO:0048438	flower development, floral organ development, floral whorl development
contig_32038	A5BLL1	Putative uncharacterized protein OS=Vitis vinifera GN=VITISV_042049 PE=2 SV=1	GO:0009908	flower development
contig_3208	B9HG17	Histone acetyltransferase OS=Populus trichocarpa GN=HAC901 PE=4 SV=1	GO:0009908 GO:0048573	flower development photoperiodism, flowering
contig_32666	F6GXH2	Putative uncharacterized protein OS=Vitis vinifera GN=VIT_11s0052g00830 PE=4 SV=1	GO:0048575 GO:0048587 GO:0048573 GO:2000028	short-day photoperiodism, flowering regulation of short-day photoperiodism, flowering photoperiodism, flowering regulation of photoperiodism, flowering
contig_34294	F6HUM6	Putative uncharacterized protein OS=Vitis vinifera GN=VIT_02s0025g00200 PE=3 SV=1	GO:0009908 GO:0048437 GO:0048438	flower development, floral organ development, floral whorl development
contig_3474	F6HQ00	Putative uncharacterized protein OS=Vitis vinifera GN=VIT_07s0104g01580 PE=3 SV=1	GO:0009908 GO:0009909 GO:0009911	flower development regulation of flower development positive regulation of flower development
contig_34928	F6HKB3	Putative uncharacterized protein OS=Vitis vinifera GN=VIT_08s0007g05060 PE=3 SV=1	GO:0009908 GO:0048437 GO:0048438	flower development, floral organ development, floral whorl development
contig_3605	B9HT08	F-box family protein OS=Populus trichocarpa GN=FBL10 PE=4 SV=1	GO:0009908 GO:0009909	flower development regulation of flower development
contig_36446	B9IL62	Predicted protein OS=Populus trichocarpa GN=POPTRDRAFT_825782 PE=4 SV=1	GO:0009908 GO:0009909 GO:0009911	flower development regulation of flower development positive regulation of flower development
contig_36593	K7ZN72	Gigantea-like OS=Chrysanthemum seticuspe f. boreale GN=CsGI PE=2 SV=1	GO:0048573 GO:2000028	photoperiodism, flowering regulation of photoperiodism, flowering
contig_36728	A9PFH5	Putative uncharacterized protein OS=Populus trichocarpa PE=2 SV=1	GO:0009908 GO:0048437 GO:0048438	flower development, floral organ development, floral whorl development
contig_3704	F6H3T5	Putative uncharacterized protein OS=Vitis vinifera GN=VIT_04s0008g04890 PE=2 SV=1	GO:0009908	flower development
contig_37227	B9GQX6	Predicted protein (Fragment) OS=Populus trichocarpa GN=POPTRDRAFT_642998 PE=4 SV=1	GO:0009908	flower development
contig_37408	D7SP56	Putative uncharacterized protein OS=Vitis vinifera GN=VIT_04s0023g02650 PE=3 SV=1	GO:0009908 GO:0048437 GO:0048438	flower development, floral organ development, floral whorl development
contig_37862	A5BFD8	Putative uncharacterized protein OS=Vitis vinifera GN=VITISV_020809 PE=2 SV=1	GO:0009908 GO:0009909	flower development regulation of flower development
contig_38328	K7ZN72	Gigantea-like OS=Chrysanthemum seticuspe f. boreale GN=CsGI PE=2 SV=1	GO:0048573 GO:2000028	photoperiodism, flowering regulation of photoperiodism, flowering
contig_38333	B9HPM4	Predicted protein OS=Populus trichocarpa GN=POPTRDRAFT_803960 PE=2 SV=1	GO:0009908 GO:0048437 GO:0048438	flower development, floral organ development, floral whorl development
contig_38431	B9IN94	Predicted protein OS=Populus trichocarpa GN=POPTRDRAFT_835729 PE=4 SV=1	GO:0009908 GO:0009909	flower development regulation of flower development
contig_38745	F6HUM6	Putative uncharacterized protein OS=Vitis vinifera GN=VIT_02s0025g00200 PE=3 SV=1	GO:0009908 GO:0048437 GO:0048438	flower development, floral organ development, floral whorl development
contig_38760	Q9FPN0	Bidirectional sugar transporter NEC1 OS=Petunia hybrida GN=NEC1 PE=2 SV=1	GO:0009908 GO:0048437 GO:0048438	flower development, floral organ development, floral whorl development
contig_39822	F6H323	Putative uncharacterized protein OS=Vitis vinifera GN=VIT_04s0008g05430 PE=4 SV=1	GO:0009908 GO:0048437 GO:0048438	flower development, floral organ development, floral whorl development
contig_41088	B9GMT0	Predicted protein OS=Populus trichocarpa GN=POPTRDRAFT_548097 PE=4 SV=1	GO:0009908 GO:0009909	flower development regulation of flower development
contig_41548	E0CPU4	Putative uncharacterized protein OS=Vitis vinifera GN=VIT_18s0001g10400 PE=4 SV=1	GO:0009908 GO:0048437 GO:0048438 GO:0048449 GO:0048444	flower development, floral organ development, floral whorl developmentfloral organ formation， floral organ morphogenesis
contig_41576	F6GTZ0	Putative uncharacterized protein OS=Vitis vinifera GN=VIT_06s0004g03180 PE=4 SV=1	GO:0009908 GO:0009909 GO:0009910	flower development regulation of flower development negative regulation of flower development
contig_42084	F6I114	Putative uncharacterized protein OS=Vitis vinifera GN=VIT_03s0038g02100 PE=4 SV=1	GO:0048573	photoperiodism, flowering
contig_42116	F6GXH2	Putative uncharacterized protein OS=Vitis vinifera GN=VIT_11s0052g00830 PE=4 SV=1	GO:0048575 GO:0048587 GO:0048573 GO:2000028	short-day photoperiodism, flowering regulation of short-day photoperiodism, flowering photoperiodism, flowering regulation of photoperiodism, flowering
contig_42378	F6HSU0	Putative uncharacterized protein OS=Vitis vinifera GN=VIT_07s0129g00250 PE=4 SV=1	GO:0009908	flower development
contig_42606	A5AIQ0	Putative uncharacterized protein OS=Vitis vinifera GN=VITISV_010389 PE=4 SV=1	GO:0009908 GO:0048439 GO:0048437 GO:0010227 GO:0010582	flower development flower morphogenesis, floral organ development, floral organ abscission, floral meristem determinacy
contig_42616	F6HH39	Putative uncharacterized protein OS=Vitis vinifera GN=VIT_11s0016g04240 PE=4 SV=1	GO:0009908 GO:0009909	flower development regulation of flower development
contig_42708	F6HYA2	Putative uncharacterized protein OS=Vitis vinifera GN=VIT_09s0002g03510 PE=4 SV=1	GO:0009908 GO:0009909 GO:0009910	flower development regulation of flower development negative regulation of flower development
contig_42915	B9N3V0	Predicted protein OS=Populus trichocarpa GN=POPTRDRAFT_582316 PE=3 SV=1	GO:0009908	flower development
contig_43231	B9HA49	Rna-dependent RNA polymerase OS=Populus trichocarpa GN=RDR906 PE=4 SV=1	GO:0009908 GO:0048437 GO:0048438	flower development, floral organ development, floral whorl development
contig_43434	K9LJ62	GIGANTEA (Fragment) OS=Chrysanthemum morifolium GN=GI PE=2 SV=1	GO:0048573 GO:2000028	photoperiodism, flowering regulation of photoperiodism, flowering
contig_45628	F6GTQ3	Putative uncharacterized protein OS=Vitis vinifera GN=VIT_17s0000g09710 PE=4 SV=1	GO:0009908 GO:0009909 GO:0048437 GO:0010227 GO:0060860 GO:0060862	flower development regulation of flower development, floral organ development, floral organ abscission, regulation of floral organ abscission, negative regulation of floral organ abscission
contig_46572	F6H444	Putative uncharacterized protein OS=Vitis vinifera GN=VIT_14s0068g01330 PE=4 SV=1	GO:0009908 GO:0048437 GO:0048438	flower development , floral organ development, floral whorl development
contig_47020	B9IIF5	Predicted protein (Fragment) OS=Populus trichocarpa GN=POPTRDRAFT_905420 PE=4 SV=1	GO:0009908 GO:0009909 GO:0009910	flower development regulation of flower development negative regulation of flower development
contig_47145	B9IA35	Predicted protein OS=Populus trichocarpa GN=POPTRDRAFT_572829 PE=4 SV=1	GO:0048573	photoperiodism, flowering
contig_47478	B9MZ57	Predicted protein OS=Populus trichocarpa GN=POPTRDRAFT_595068 PE=4 SV=1	GO:0009908 GO:0048464 GO:0048437 GO:0048438	flower development flower calyx development, floral organ development, floral whorl development
contig_49425	B9I9S1	F-box family protein OS=Populus trichocarpa GN=POPTRDRAFT_1099201 PE=4 SV=1	GO:0048573	photoperiodism, flowering
contig_49702	F6HHT7	Putative uncharacterized protein OS=Vitis vinifera GN=VIT_01s0127g00860 PE=4 SV=1	GO:0009908 GO:0048437 GO:0048438	flower development, floral organ development, floral whorl development
contig_50027	A5BLL1	Putative uncharacterized protein OS=Vitis vinifera GN=VITISV_042049 PE=2 SV=1	GO:0009908	flower development
contig_5068	F6GW32	DNA polymerase OS=Vitis vinifera GN=VIT_06s0061g01610 PE=3 SV=1	GO:0048586 GO:0048574 GO:0048579 GO:0048573 GO:2000028	regulation of long-day photoperiodism, flowering long-day photoperiodism, flowering negative regulation of long-day photoperiodism, flowering photoperiodism, flowering regulation of photoperiodism, flowering
contig_51324	B9HV99	Predicted protein OS=Populus trichocarpa GN=POPTRDRAFT_566300 PE=3 SV=1	GO:0009908 GO:0009909 GO:0009911	flower development regulation of flower development positive regulation of flower development
contig_52328	B9MXU6	SET domain protein OS=Populus trichocarpa GN=SDG903 PE=4 SV=1	GO:0009908 GO:0048437 GO:0048438	flower development, floral organ development, floral whorl development
contig_52830	C5WTP7	Putative uncharacterized protein Sb01g043330 OS=Sorghum bicolor GN=Sb01g043330 PE=3 SV=1	GO:0009908 GO:0048437 GO:0048438	flower development, floral organ development, floral whorl development
contig_53584	B9H246	Predicted protein OS=Populus trichocarpa GN=POPTRDRAFT_1075089 PE=4 SV=1	GO:0009908 GO:0048437 GO:0048438	flower development, floral organ development, floral whorl development
contig_54496	F6H458	Putative uncharacterized protein OS=Vitis vinifera GN=VIT_14s0068g01570 PE=4 SV=1	GO:0009908 GO:0048437 GO:0048438 GO:0048449 GO:0048444	flower development, floral organ development, floral whorl developmentfloral organ formation， floral organ morphogenesis
contig_5479	F6H9P7	Putative uncharacterized protein OS=Vitis vinifera GN=VIT_11s0065g00340 PE=4 SV=1	GO:0009908 GO:0048437 GO:0048449 GO:0048444 GO:0010093	flower development, floral organ developmentfloral organ formation， floral organ morphogenesis, specification of floral organ identity
contig_56040	B9HHK9	F-box family protein OS=Populus trichocarpa GN=FBL9 PE=4 SV=1	GO:0009908 GO:0009909	flower development regulation of flower development
contig_5619	A9PI99	Putative uncharacterized protein OS=Populus trichocarpa PE=2 SV=1	GO:0009908	flower development
contig_5621	F6HLU4	Putative uncharacterized protein OS=Vitis vinifera GN=VIT_10s0003g04100 PE=4 SV=1	GO:0009908	flower development
contig_564	F6HWW0	Putative uncharacterized protein OS=Vitis vinifera GN=VIT_00s1353g00010 PE=4 SV=1	GO:0009908 GO:0048437 GO:0048438	flower development, floral organ development, floral whorl development
contig_56871	F6GZQ0	Putative uncharacterized protein OS=Vitis vinifera GN=VIT_18s0001g13420 PE=4 SV=1	GO:0009908 GO:0048438	flower development, floral whorl development
contig_58620	F6HLY7	Putative uncharacterized protein OS=Vitis vinifera GN=VIT_10s0003g05070 PE=4 SV=1	GO:0009908 GO:0009909 GO:0048437 GO:0048449 GO:0048444 GO:0010093	flower development regulation of flower development, floral organ developmentfloral organ formation， floral organ morphogenesis, specification of floral organ identity
contig_58749	B9MYH6	DNA polymerase OS=Populus trichocarpa GN=POPTRDRAFT_594813 PE=3 SV=1	GO:0048586 GO:0048574 GO:0048579 GO:0048573 GO:2000028	regulation of long-day photoperiodism, flowering long-day photoperiodism, flowering negative regulation of long-day photoperiodism, flowering photoperiodism, flowering regulation of photoperiodism, flowering
contig_58750	F6GW32	DNA polymerase OS=Vitis vinifera GN=VIT_06s0061g01610 PE=3 SV=1	GO:0048586 GO:0048574 GO:0048579 GO:0048573 GO:2000028	regulation of long-day photoperiodism, flowering long-day photoperiodism, flowering negative regulation of long-day photoperiodism, flowering photoperiodism, flowering regulation of photoperiodism, flowering
contig_5996	F6HDR7	Putative uncharacterized protein OS=Vitis vinifera GN=VIT_05s0020g03720 PE=4 SV=1	GO:0009908 GO:0009909	flower development regulation of flower development
contig_59997	B9GEY2	Predicted protein OS=Populus trichocarpa GN=POPTRDRAFT_815202 PE=4 SV=1	GO:0009908 GO:0009911 GO:0048437 GO:0048438	flower development positive regulation of flower development, floral organ development, floral whorl development
contig_60903	F6HP53	Putative uncharacterized protein OS=Vitis vinifera GN=VIT_16s0100g00710 PE=4 SV=1	GO:0009908 GO:0048437 GO:0048438 GO:0048449 GO:0048444	flower development, floral organ development, floral whorl developmentfloral organ formation， floral organ morphogenesis
contig_61130	F6HYZ2	Putative uncharacterized protein OS=Vitis vinifera GN=VIT_14s0128g00430 PE=4 SV=1	GO:0009908	flower development
contig_61184	F6HND2	Putative uncharacterized protein OS=Vitis vinifera GN=VIT_13s0019g04820 PE=4 SV=1	GO:0009908 GO:0009909	flower development regulation of flower development
contig_61476	B9HJ00	Predicted protein (Fragment) OS=Populus trichocarpa GN=POPTRDRAFT_656781 PE=2 SV=1	GO:0009908 GO:0009909 GO:0009911	flower development regulation of flower development positive regulation of flower development
contig_61658	B9HT08	F-box family protein OS=Populus trichocarpa GN=FBL10 PE=4 SV=1	GO:0009908 GO:0009909	flower development regulation of flower development
contig_61668	E0CPU4	Putative uncharacterized protein OS=Vitis vinifera GN=VIT_18s0001g10400 PE=4 SV=1	GO:0009908 GO:0048437 GO:0048438 GO:0048449 GO:0048444	flower development, floral organ development, floral whorl developmentfloral organ formation， floral organ morphogenesis
contig_61709	F6GW32	DNA polymerase OS=Vitis vinifera GN=VIT_06s0061g01610 PE=3 SV=1	GO:0048586 GO:0048574 GO:0048579 GO:0048573 GO:2000028	regulation of long-day photoperiodism, flowering long-day photoperiodism, flowering negative regulation of long-day photoperiodism, flowering photoperiodism, flowering regulation of photoperiodism, flowering
contig_61905	B9HK80	Argonaute protein group OS=Populus trichocarpa GN=AGO912 PE=4 SV=1	GO:0009908 GO:0048437 GO:0048438	flower development, floral organ development, floral whorl development
contig_62881	B9HE57	SET domain protein OS=Populus trichocarpa GN=SDG904 PE=4 SV=1	GO:0009908 GO:0048437 GO:0048438	flower development, floral organ development, floral whorl development
contig_62882	B9HE57	SET domain protein OS=Populus trichocarpa GN=SDG904 PE=4 SV=1	GO:0009908 GO:0048437 GO:0048438	flower development, floral organ development, floral whorl development
contig_6354	A9PC20	Predicted protein OS=Populus trichocarpa GN=POPTRDRAFT_710125 PE=2 SV=1	GO:0009908 GO:0009909 GO:0009911	flower development regulation of flower development positive regulation of flower development
contig_64941	A5AW45	Putative uncharacterized protein OS=Vitis vinifera GN=VITISV_000124 PE=2 SV=1	GO:0009908 GO:0009910 GO:0048437	flower development negative regulation of flower development, floral organ development
contig_66283	Q9FPN0	Bidirectional sugar transporter NEC1 OS=Petunia hybrida GN=NEC1 PE=2 SV=1	GO:0009908 GO:0048437 GO:0048438	flower development, floral organ development, floral whorl development
contig_66816	F6GTQ3	Putative uncharacterized protein OS=Vitis vinifera GN=VIT_17s0000g09710 PE=4 SV=1	GO:0009908 GO:0009909 GO:0048437 GO:0010227 GO:0060860 GO:0060862	flower development regulation of flower development, floral organ development, floral organ abscission, regulation of floral organ abscission, negative regulation of floral organ abscission
contig_66881	A5BHD4	Putative uncharacterized protein OS=Vitis vinifera GN=VITISV_020586 PE=2 SV=1	GO:0009908 GO:0009909	flower development regulation of flower development
contig_6740	F6H4C0	Putative uncharacterized protein OS=Vitis vinifera GN=VIT_07s0031g01850 PE=4 SV=1	GO:0009908 GO:0009909 GO:0009911 GO:0048437 GO:0048438 GO:0048449 GO:0048444	flower development regulation of flower development positive regulation of flower development, floral organ development, floral whorl developmentfloral organ formation， floral organ morphogenesis
contig_7247	F6H2W9	Putative uncharacterized protein OS=Vitis vinifera GN=VIT_04s0008g03060 PE=4 SV=1	GO:0009908 GO:0009911	flower development positive regulation of flower development
contig_738	F6I0N0	Putative uncharacterized protein OS=Vitis vinifera GN=VIT_03s0038g04360 PE=4 SV=1	GO:0009908 GO:0048437 GO:0048449 GO:0048444 GO:0010093	flower development, floral organ developmentfloral organ formation， floral organ morphogenesis,specification of floral organ identity
contig_7401	F6HIM5	Putative uncharacterized protein OS=Vitis vinifera GN=VIT_12s0059g02740 PE=4 SV=1	GO:0009908 GO:0048437 GO:0048438	flower development, floral organ development, floral whorl development
contig_78061	B9HT08	F-box family protein OS=Populus trichocarpa GN=FBL10 PE=4 SV=1	GO:0009908 GO:0009909 GO:0009910	flower development, regulation of flower development, negative regulation of flower development
contig_7825	F6GW32	DNA polymerase OS=Vitis vinifera GN=VIT_06s0061g01610 PE=3 SV=1	GO:0048586 GO:0048574 GO:0048579 GO:0048573 GO:2000028	regulation of long-day photoperiodism, flowering long-day photoperiodism, flowering negative regulation of long-day photoperiodism, flowering photoperiodism, flowering regulation of photoperiodism, flowering
contig_80795	A5BHD4	Putative uncharacterized protein OS=Vitis vinifera GN=VITISV_020586 PE=2 SV=1	GO:0009908 GO:0009909	flower development, regulation of flower development
contig_80968	B9GUE2	Predicted protein OS=Populus trichocarpa GN=POPTRDRAFT_754616 PE=4 SV=1	GO:0009908 GO:0009911 GO:0048437 GO:0048438	flower development, positive regulation of flower development, floral organ development, floral whorl development
contig_81910	B9I1Y7	SET domain protein (Fragment) OS=Populus trichocarpa GN=SDG933 PE=4 SV=1	GO:0009908 GO:0048437 GO:0048438	flower development, floral organ development, floral whorl development
contig_8302	K7ZN72	Gigantea-like OS=Chrysanthemum seticuspe f. boreale GN=CsGI PE=2 SV=1	GO:0048573 GO:2000028	photoperiodism, flowering regulation of photoperiodism, flowering
contig_83054	F6H1M3	Putative uncharacterized protein OS=Vitis vinifera GN=VIT_18s0001g14610 PE=4 SV=1	GO:0009908 GO:0009909 GO:0010451 GO:0010080 GO:0048833	flower development, regulation of flower development, floral meristem growth, regulation of floral meristem growth, specification of floral organ number
contig_84489	B9HJ00	Predicted protein (Fragment) OS=Populus trichocarpa GN=POPTRDRAFT_656781 PE=2 SV=1	GO:0009908 GO:0009909	flower development regulation of flower development
contig_8562	K9LJ62	GIGANTEA (Fragment) OS=Chrysanthemum morifolium GN=GI PE=2 SV=1	GO:0048573 GO:2000028	photoperiodism, flowering regulation of photoperiodism, flowering
contig_8704	F6GXK2	Putative uncharacterized protein OS=Vitis vinifera GN=VIT_11s0052g00030 PE=4 SV=1	GO:0009908 GO:0048438	flower development, floral whorl development
contig_89332	F6HRZ0	Putative uncharacterized protein OS=Vitis vinifera GN=VIT_00s1291g00010 PE=4 SV=1	GO:0009908 GO:0009909 GO:0010451 GO:0010080	flower development, regulation of flower development, floral meristem growth, regulation of floral meristem growth
contig_9279	B9GEY2	Predicted protein OS=Populus trichocarpa GN=POPTRDRAFT_815202 PE=4 SV=1	GO:0009908 GO:0048437 GO:0048438	flower development, floral organ development, floral whorl development
contig_93052	C0PMD5	Uncharacterized protein OS=Zea mays PE=2 SV=1	GO:0009908 GO:0009909	flower development, regulation of flower development
contig_9512	F6H711	Putative uncharacterized protein OS=Vitis vinifera GN=VIT_05s0077g00710 PE=4 SV=1	GO:0009908 GO:0009909 GO:0009911	flower development, regulation of flower development positive regulation of flower development
contig_95203	F6HFQ2	Putative uncharacterized protein OS=Vitis vinifera GN=VIT_01s0011g03070 PE=2 SV=1	GO:0048573	photoperiodism, flowering
First_Contig1119	F6I581	Putative uncharacterized protein OS=Vitis vinifera GN=VIT_19s0015g01090 PE=3 SV=1	GO:0009908	flower development
First_Contig1615	B9GGM7	PAF1 complex component OS=Populus trichocarpa GN=PAFA901 PE=4 SV=1	GO:0009908 GO:0009909	flower development, regulation of flower development
First_Contig2164	D7UBU8	Putative uncharacterized protein OS=Vitis vinifera GN=VIT_13s0074g00390 PE=2 SV=1	GO:0009908 GO:0009910	flower development, negative regulation of flower development
First_Contig228	B9I195	Predicted protein OS=Populus trichocarpa GN=POPTRDRAFT_727995 PE=2 SV=1	GO:0009908	flower development
First_Contig234	A5BLL1	Putative uncharacterized protein OS=Vitis vinifera GN=VITISV_042049 PE=2 SV=1	GO:0009908	flower development
First_Contig2494	F6HLY7	Putative uncharacterized protein OS=Vitis vinifera GN=VIT_10s0003g05070 PE=4 SV=1	GO:0009908 GO:0009909 GO:0048437 GO:0048438 GO:0048449 GO:0048444 GO:0010093	flower development, regulation of flower development, floral organ development, floral whorl development, floral organ formation， floral organ morphogenesis, specification of floral organ identity
First_Contig3025	F6GU14	Putative uncharacterized protein OS=Vitis vinifera GN=VIT_06s0004g02750 PE=4 SV=1	GO:0009908 GO:0048464 GO:0048437 GO:0048438	flower development, flower calyx development, floral organ development, floral whorl development
First_Contig325	D8RM07	Putative uncharacterized protein SHL1A-1 OS=Selaginella moellendorffii GN=SHL1A-1 PE=4 SV=1	GO:0009908 GO:0009909	flower development regulation of flower development
First_Contig338	K7ZN72	Gigantea-like OS=Chrysanthemum seticuspe f. boreale GN=CsGI PE=2 SV=1	GO:0048573 GO:2000028 GO:0009911	photoperiodism, flowering regulation of photoperiodism, flowering positive regulation of flower development
First_Contig439	A9PH83	Putative uncharacterized protein OS=Populus trichocarpa PE=2 SV=1	GO:0009908 GO:0009909	flower development, regulation of flower development
First_Contig95	Q0DKE8	Os05g0169300 protein OS=Oryza sativa subsp. japonica GN=Os05g0169300 PE=2 SV=1	GO:0009908 GO:0009910 GO:0048438	flower development, negative regulation of flower development, floral whorl development
