# Supplementary material for: Whole-transcriptome analysis of differentially expressed genes in the ray florets and disc florets of Chrysanthemum morifolium
Source: BMC Genomics. 2016 May 25;17:398. doi: 10.1186/s12864-016-2733-z (PMC4881213; doi:10.1186/s12864-016-2733-z)
Supplement: Additional file 3: — The genes assigned to GO terms related to stamen development in chrysanthemum. (XLSX 28 kb) [file 12864_2016_2733_MOESM3_ESM.xlsx]

## Sheet: Sheet1
contig_3083	A9PEC4	3-ketoacyl-CoA synthase OS=Populus trichocarpa GN=POPTRDRAFT_566626 PE=2 SV=1	GO:0048868	pollen tube development
contig_2696	F6HEX0	3-ketoacyl-CoA synthase OS=Vitis vinifera GN=VIT_01s0011g03490 PE=3 SV=1	GO:0048868	pollen tube development
contig_66724	Q159E6	ARK3-like protein (Fragment) OS=Capsella grandiflora PE=4 SV=1	GO:0009875 GO:0048544	pollen-pistil interaction, recognition of pollen
contig_66725	Q159E6	ARK3-like protein (Fragment) OS=Capsella grandiflora PE=4 SV=1	GO:0009875 GO:0048544	pollen-pistil interaction, recognition of pollen
First_Contig631	B9T4Z1	ATP binding protein, putative OS=Ricinus communis GN=RCOM_0664210 PE=4 SV=1	GO:0009875 GO:0048544 GO:0080092	pollen-pistil interaction, recognition of pollen, regulation of pollen tube growth
contig_82638	B9SSC0	ATP binding protein, putative OS=Ricinus communis GN=RCOM_1229470 PE=4 SV=1	GO:0009875 GO:0048544	pollen-pistil interaction, recognition of pollen
contig_38760	Q9FPN0	Bidirectional sugar transporter NEC1 OS=Petunia hybrida GN=NEC1 PE=2 SV=1	GO:0009555 GO:0048443 GO:0009846	pollen development, stamen development, pollen germination
contig_66283	Q9FPN0	Bidirectional sugar transporter NEC1 OS=Petunia hybrida GN=NEC1 PE=2 SV=1	GO:0009555 GO:0048443	pollen development, stamen development
contig_52773	G7IDW1	Cysteine-rich receptor-like protein kinase OS=Medicago truncatula GN=MTR_1g099400 PE=4 SV=1	GO:0009875 GO:0048544	pollen-pistil interaction, recognition of pollen
contig_65496	G7IDW1	Cysteine-rich receptor-like protein kinase OS=Medicago truncatula GN=MTR_1g099400 PE=4 SV=1	GO:0009875 GO:0048544	pollen-pistil interaction, recognition of pollen
contig_70463	B9HI89	Cytochrome P450 OS=Populus trichocarpa GN=CYP704B3 PE=3 SV=1	GO:0009555 GO:0010208 GO:0010584 GO:0080110	pollen development, pollen wall assembly, pollen exine formation, sporopollenin biosynthetic process
contig_24353	D7SML3	DNA-directed RNA polymerase OS=Vitis vinifera GN=VIT_14s0083g00790 PE=2 SV=1	GO:0048868 GO:0009860	pollen tube development, pollen tube growth
First_Contig3357	D7KMC8	G-type lectin S-receptor-like serine/threonine-protein kinase OS=Arabidopsis lyrata subsp. lyrata GN=ARALYDRAFT_471264 PE=3 SV=1	GO:0009875 GO:0048544	pollen-pistil interaction, recognition of pollen
contig_94480	D7M2R0	G-type lectin S-receptor-like serine/threonine-protein kinase OS=Arabidopsis lyrata subsp. lyrata GN=ARALYDRAFT_490237 PE=3 SV=1	GO:0009875 GO:0048544	pollen-pistil interaction, recognition of pollen
contig_88754	G7L1A1	Kinase-like protein OS=Medicago truncatula GN=MTR_7g058560 PE=3 SV=1	GO:0009875 GO:0048544	pollen-pistil interaction, recognition of pollen
contig_1667	C3SA60	Kinesin light chain OS=Brachypodium distachyon GN=BRADI3G52930 PE=4 SV=1	GO:0048868 GO:0009860	pollen tube development, pollen tube growth
contig_40194	G4XXY5	Lectin-domain receptor-like kinase OS=Nicotiana attenuata GN=lecRK1 PE=2 SV=1	GO:0009875 GO:0048544	pollen-pistil interaction, recognition of pollen
contig_73406	G4XXY5	Lectin-domain receptor-like kinase OS=Nicotiana attenuata GN=lecRK1 PE=2 SV=1	GO:0009875 GO:0048544	pollen-pistil interaction, recognition of pollen
contig_88372	G4XXY5	Lectin-domain receptor-like kinase OS=Nicotiana attenuata GN=lecRK1 PE=2 SV=1	GO:0009875 GO:0048544	pollen-pistil interaction, recognition of pollen
contig_47341	Q5VQQ5	Os01g0808400 protein OS=Oryza sativa subsp. japonica GN=P0468B07.1 PE=4 SV=1	GO:0048868 GO:0009860	pollen tube development, pollen tube growth
contig_64001	B9N9V1	Predicted protein (Fragment) OS=Populus trichocarpa GN=POPTRDRAFT_787220 PE=4 SV=1	GO:0009875 GO:0048544	pollen-pistil interaction, recognition of pollen
contig_11074	B9H599	Predicted protein (Fragment) OS=Populus trichocarpa GN=POPTRDRAFT_864934 PE=3 SV=1	GO:0009555 GO:0009846	pollen development, pollen germination
contig_15133	B9HT78	Predicted protein (Fragment) OS=Populus trichocarpa GN=POPTRDRAFT_882858 PE=4 SV=1	GO:0009555	pollen development
contig_15134	B9HT78	Predicted protein (Fragment) OS=Populus trichocarpa GN=POPTRDRAFT_882858 PE=4 SV=1	GO:0009555	pollen development
contig_25721	B9HT78	Predicted protein (Fragment) OS=Populus trichocarpa GN=POPTRDRAFT_882858 PE=4 SV=1	GO:0009555	pollen development
contig_41037	B9PDZ1	Predicted protein (Fragment) OS=Populus trichocarpa GN=POPTRDRAFT_950281 PE=4 SV=1	GO:0009875 GO:0048544	pollen-pistil interaction, recognition of pollen
contig_51795	F2DQ07	Predicted protein OS=Hordeum vulgare var. distichum PE=2 SV=1	GO:0009875 GO:0048544	pollen-pistil interaction, recognition of pollen
contig_53796	B9IBI9	Predicted protein OS=Populus trichocarpa GN=POPTRDRAFT_1100493 PE=4 SV=1	GO:0048868 GO:0009860	pollen tube development, pollen tube growth
contig_44187	B9GY17	Predicted protein OS=Populus trichocarpa GN=POPTRDRAFT_553848 PE=4 SV=1	GO:0009555 GO:0010208 GO:0010584	pollen development, pollen wall assembly, pollen exine formation
contig_65319	B9HRJ9	Predicted protein OS=Populus trichocarpa GN=POPTRDRAFT_557216 PE=4 SV=1	GO:0048868 GO:0009860	pollen tube development, pollen tube growth
contig_12064	B9I5G8	Predicted protein OS=Populus trichocarpa GN=POPTRDRAFT_571054 PE=3 SV=1	GO:0048868 GO:0009860	pollen tube development, pollen tube growth
contig_58509	B9I819	Predicted protein OS=Populus trichocarpa GN=POPTRDRAFT_571616 PE=3 SV=1	GO:0009875 GO:0048544	pollen-pistil interaction, recognition of pollen
contig_82652	B9I819	Predicted protein OS=Populus trichocarpa GN=POPTRDRAFT_571616 PE=3 SV=1	GO:0009875 GO:0048544	pollen-pistil interaction, recognition of pollen
contig_29858	B9IAB7	Predicted protein OS=Populus trichocarpa GN=POPTRDRAFT_572919 PE=3 SV=1	GO:0009555	pollen development
contig_9831	B9IAB7	Predicted protein OS=Populus trichocarpa GN=POPTRDRAFT_572919 PE=3 SV=1	GO:0009555	pollen development
contig_14604	B9GXZ3	Predicted protein OS=Populus trichocarpa GN=POPTRDRAFT_646054 PE=2 SV=1	GO:0009555	pollen development
contig_72308	B9GXZ3	Predicted protein OS=Populus trichocarpa GN=POPTRDRAFT_646054 PE=2 SV=1	GO:0009555	pollen development
contig_49889	B9HD62	Predicted protein OS=Populus trichocarpa GN=POPTRDRAFT_652454 PE=2 SV=1	GO:0009875 GO:0048868 GO:0010183 GO:0009865	pollen-pistil interaction, pollen tube development, pollen tube guidance, pollen tube adhesion
contig_3344	B9MWE1	Predicted protein OS=Populus trichocarpa GN=POPTRDRAFT_678158 PE=4 SV=1	GO:0048868 GO:0009860	pollen tube development, pollen tube growth
contig_19536	B9HFS9	Predicted protein OS=Populus trichocarpa GN=POPTRDRAFT_717990 PE=4 SV=1	GO:0048443	stamen development
contig_29749	B9IG47	Predicted protein OS=Populus trichocarpa GN=POPTRDRAFT_735721 PE=4 SV=1	GO:0009555 GO:0010208	pollen development, pollen wall assembly
contig_73298	B9IPZ4	Predicted protein OS=Populus trichocarpa GN=POPTRDRAFT_738592 PE=4 SV=1	GO:0048868 GO:0009846	pollen tube development, pollen germination
contig_80968	B9GUE2	Predicted protein OS=Populus trichocarpa GN=POPTRDRAFT_754616 PE=4 SV=1	GO:0048443	stamen development
contig_34471	B9GSB7	Predicted protein OS=Populus trichocarpa GN=POPTRDRAFT_755576 PE=4 SV=1	GO:0048868 GO:0009860	pollen tube development, pollen tube growth
contig_37609	B9GZX5	Predicted protein OS=Populus trichocarpa GN=POPTRDRAFT_757276 PE=2 SV=1	GO:0009555	pollen development
contig_29471	B9H1U7	Predicted protein OS=Populus trichocarpa GN=POPTRDRAFT_758529 PE=2 SV=1	GO:0009875 GO:0048544	pollen-pistil interaction, recognition of pollen
contig_8873	B9HGZ9	Predicted protein OS=Populus trichocarpa GN=POPTRDRAFT_763807 PE=4 SV=1	GO:0009555 GO:0010208 GO:0010584	pollen development, pollen wall assembly, pollen exine formation
contig_8874	B9HGZ9	Predicted protein OS=Populus trichocarpa GN=POPTRDRAFT_763807 PE=4 SV=1	GO:0009555 GO:0010208 GO:0010584	pollen development, pollen wall assembly, pollen exine formation
contig_58122	B9HLG8	Predicted protein OS=Populus trichocarpa GN=POPTRDRAFT_765250 PE=4 SV=1	GO:0009555	pollen development
contig_8246	B9I8G4	Predicted protein OS=Populus trichocarpa GN=POPTRDRAFT_774005 PE=2 SV=1	GO:0009555, GO:0048868 GO:0009860	pollen development, pollen tube development, pollen tube growth
contig_8247	B9I8G4	Predicted protein OS=Populus trichocarpa GN=POPTRDRAFT_774005 PE=2 SV=1	GO:0009555, GO:0048868 GO:0009860	pollen development, pollen tube development, pollen tube growth
contig_60430	B9H1M7	Predicted protein OS=Populus trichocarpa GN=POPTRDRAFT_800878 PE=4 SV=1	GO:0048868 GO:0009860	pollen tube development, pollen tube growth
contig_85676	B9HIN8	Predicted protein OS=Populus trichocarpa GN=POPTRDRAFT_803486 PE=3 SV=1	GO:0048868 GO:0009860	pollen tube development, pollen tube growth
contig_64694	B9I348	Predicted protein OS=Populus trichocarpa GN=POPTRDRAFT_806443 PE=4 SV=1	GO:0009555	pollen development
contig_59997	B9GEY2	Predicted protein OS=Populus trichocarpa GN=POPTRDRAFT_815202 PE=4 SV=1	GO:0048443	stamen development
contig_9279	B9GEY2	Predicted protein OS=Populus trichocarpa GN=POPTRDRAFT_815202 PE=4 SV=1	GO:0048443	stamen development
contig_7145	B9GWF3	Predicted protein OS=Populus trichocarpa GN=POPTRDRAFT_817341 PE=2 SV=1	GO:0009555	pollen development
contig_22797	B9HVU8	Predicted protein OS=Populus trichocarpa GN=POPTRDRAFT_822051 PE=3 SV=1	GO:0009555	pollen development
contig_27750	B9NFQ3	Predicted protein OS=Populus trichocarpa GN=POPTRDRAFT_828976 PE=3 SV=1	GO:0009875 GO:0048544	pollen-pistil interaction, recognition of pollen
contig_70768	B9NFQ3	Predicted protein OS=Populus trichocarpa GN=POPTRDRAFT_828976 PE=3 SV=1	GO:0009875 GO:0048544	pollen-pistil interaction, recognition of pollen
contig_37796	B9I5L2	Predicted protein OS=Populus trichocarpa GN=POPTRDRAFT_834540 PE=4 SV=1	GO:0009555	pollen development
contig_17168	B9HI16	Predicted protein OS=Populus trichocarpa GN=POPTRDRAFT_872186 PE=4 SV=1	GO:0048868 GO:0009860	pollen tube development, pollen tube growth
contig_16616	B9HX21	Predicted protein OS=Populus trichocarpa GN=POPTRDRAFT_885829 PE=3 SV=1	GO:0048868 GO:0009860	pollen tube development, pollen tube growth
contig_45747	Q851R2	Protein argonaute MEL1 OS=Oryza sativa subsp. japonica GN=MEL1 PE=2 SV=1	GO:0009555	pollen development
Unigene ID	Protein ID	Protein description	GO ID	GO Term
First_Contig1932	E6YCZ6	Protein kinase OS=Prunus cerasifera GN=lecPK PE=4 SV=1	GO:0009875 GO:0048544	pollen-pistil interaction, recognition of pollen
contig_42657	B0ZRP3	Putative receptor kinase Aly14 (Fragment) OS=Leavenworthia alabamica PE=4 SV=1	GO:0009875 GO:0048544	pollen-pistil interaction, recognition of pollen
contig_45208	B0ZRP3	Putative receptor kinase Aly14 (Fragment) OS=Leavenworthia alabamica PE=4 SV=1	GO:0009875 GO:0048544	pollen-pistil interaction, recognition of pollen
contig_28933	Q09092	Putative serine/threonine-protein kinase receptor OS=Brassica oleracea var. acephala GN=SRK6 PE=2 SV=2	GO:0009875 GO:0048544 GO:0060320	pollen-pistil interaction, recognition of pollen, rejection of self pollen
contig_25345	A2XZF8	Putative uncharacterized protein OS=Oryza sativa subsp. indica GN=OsI_18107 PE=4 SV=1	GO:0009555	pollen development
contig_27788	A9PJX6	Putative uncharacterized protein OS=Populus trichocarpa x Populus deltoides PE=2 SV=1	GO:0009875 GO:0048544	pollen-pistil interaction, recognition of pollen
contig_81774	A9PJX6	Putative uncharacterized protein OS=Populus trichocarpa x Populus deltoides PE=2 SV=1	GO:0009875 GO:0048544	pollen-pistil interaction, recognition of pollen
contig_35242	B9SSB2	Putative uncharacterized protein OS=Ricinus communis GN=RCOM_1228290 PE=4 SV=1	GO:0009875 GO:0048544	pollen-pistil interaction, recognition of pollen
contig_37415	B9SSB2	Putative uncharacterized protein OS=Ricinus communis GN=RCOM_1228290 PE=4 SV=1	GO:0009875 GO:0048544	pollen-pistil interaction, recognition of pollen
contig_21436	D8RF62	Putative uncharacterized protein OS=Selaginella moellendorffii GN=SELMODRAFT_170931 PE=4 SV=1	GO:0009555 GO:0048443 GO:0048448 GO:0048455	pollen development, stamen development, stamen morphogenesis, stamen formation
contig_11185	D8SDB5	Putative uncharacterized protein OS=Selaginella moellendorffii GN=SELMODRAFT_420850 PE=4 SV=1	GO:0009555 GO:0048443 GO:0048448 GO:0048455	pollen development, stamen development, stamen morphogenesis, stamen formation
contig_564	F6HWW0	Putative uncharacterized protein OS=Vitis vinifera GN=VIT_00s1353g00010 PE=4 SV=1	GO:0048443	stamen development
contig_15838	A5B0U6	Putative uncharacterized protein OS=Vitis vinifera GN=VIT_01s0011g01510 PE=4 SV=1	GO:0009555	pollen development
contig_15839	A5B0U6	Putative uncharacterized protein OS=Vitis vinifera GN=VIT_01s0011g01510 PE=4 SV=1	GO:0009555	pollen development
contig_20559	A5B0U6	Putative uncharacterized protein OS=Vitis vinifera GN=VIT_01s0011g01510 PE=4 SV=1	GO:0009555	pollen development
contig_65578	F6HPP7	Putative uncharacterized protein OS=Vitis vinifera GN=VIT_01s0026g02700 PE=3 SV=1	GO:0009555 GO:0010208 GO:0010584 GO:0080110	pollen development, pollen wall assembly, pollen exine formation, sporopollenin biosynthetic process
contig_49702	F6HHT7	Putative uncharacterized protein OS=Vitis vinifera GN=VIT_01s0127g00860 PE=4 SV=1	GO:0009555 GO:0048443 GO:0080092	pollen development, stamen development, regulation of pollen tube growth
contig_39822	F6H323	Putative uncharacterized protein OS=Vitis vinifera GN=VIT_04s0008g05430 PE=4 SV=1	GO:0009875 GO:0048544	pollen-pistil interaction, recognition of pollen
contig_37408	D7SP56	Putative uncharacterized protein OS=Vitis vinifera GN=VIT_04s0023g02650 PE=3 SV=1	GO:0048443	stamen development
First_Contig429	F6HI27	Putative uncharacterized protein OS=Vitis vinifera GN=VIT_04s0043g00720 PE=4 SV=1	GO:0048868	pollen tube development
contig_64037	F6I0H7	Putative uncharacterized protein OS=Vitis vinifera GN=VIT_04s0044g00720 PE=3 SV=1	GO:0009875 GO:0048544	pollen-pistil interaction, recognition of pollen
contig_70439	F6I0H7	Putative uncharacterized protein OS=Vitis vinifera GN=VIT_04s0044g00720 PE=3 SV=1	GO:0009875 GO:0048544	pollen-pistil interaction, recognition of pollen
contig_2039	F6I0E7	Putative uncharacterized protein OS=Vitis vinifera GN=VIT_04s0044g01280 PE=4 SV=1	GO:0009555 GO:0048868 GO:0009860 GO:0010208	pollen development, pollen tube development, pollen tube growth, pollen wall assembly
contig_13067	F6HE37	Putative uncharacterized protein OS=Vitis vinifera GN=VIT_05s0020g00690 PE=2 SV=1	GO:0048868	pollen tube development
contig_1058	F6GWE6	Putative uncharacterized protein OS=Vitis vinifera GN=VIT_05s0029g00400 PE=3 SV=1	GO:0009555	pollen development
contig_32456	F6GWE6	Putative uncharacterized protein OS=Vitis vinifera GN=VIT_05s0029g00400 PE=3 SV=1	GO:0009555	pollen development
contig_48620	F6GWE6	Putative uncharacterized protein OS=Vitis vinifera GN=VIT_05s0029g00400 PE=3 SV=1	GO:0009555	pollen development
contig_42677	F6GUF1	Putative uncharacterized protein OS=Vitis vinifera GN=VIT_06s0004g01200 PE=4 SV=1	GO:0009555 GO:0048868 GO:0009860	pollen development, pollen tube development, pollen tube growth
First_Contig164	F6GUF1	Putative uncharacterized protein OS=Vitis vinifera GN=VIT_06s0004g01200 PE=4 SV=1	GO:0009555 GO:0048868 GO:0009860	pollen development, pollen tube development, pollen tube growth
First_Contig2185	F6GUF1	Putative uncharacterized protein OS=Vitis vinifera GN=VIT_06s0004g01200 PE=4 SV=1	GO:0009555 GO:0048868 GO:0009860	pollen development, pollen tube development, pollen tube growth
contig_25063	F6GU81	Putative uncharacterized protein OS=Vitis vinifera GN=VIT_06s0004g01870 PE=4 SV=1	GO:0048868 GO:0009860	pollen tube development, pollen tube growth
contig_19101	D7SN77	Putative uncharacterized protein OS=Vitis vinifera GN=VIT_06s0061g01040 PE=4 SV=1	GO:0009555	pollen development
contig_2757	D7SN77	Putative uncharacterized protein OS=Vitis vinifera GN=VIT_06s0061g01040 PE=4 SV=1	GO:0009555	pollen development
contig_39476	D7SN77	Putative uncharacterized protein OS=Vitis vinifera GN=VIT_06s0061g01040 PE=4 SV=1	GO:0009555	pollen development
contig_73612	D7SN77	Putative uncharacterized protein OS=Vitis vinifera GN=VIT_06s0061g01040 PE=4 SV=1	GO:0009555	pollen development
contig_23796	F6GW33	Putative uncharacterized protein OS=Vitis vinifera GN=VIT_06s0061g01590 PE=4 SV=1	GO:0048443	stamen development
contig_6740	F6H4C0	Putative uncharacterized protein OS=Vitis vinifera GN=VIT_07s0031g01850 PE=4 SV=1	GO:0009555 GO:0048443 GO:0010208 GO:0010584 GO:0048448 GO:0048455	pollen development, stamen development, pollen wall assembly, pollen exine formation, stamen morphogenesis, stamen formation
contig_1029	F6HGI4	Putative uncharacterized protein OS=Vitis vinifera GN=VIT_07s0130g00070 PE=3 SV=1	GO:0009555	pollen development
contig_81408	F6HI68	Putative uncharacterized protein OS=Vitis vinifera GN=VIT_07s0151g00300 PE=4 SV=1	GO:0009555	pollen development
contig_23913	F6HKB3	Putative uncharacterized protein OS=Vitis vinifera GN=VIT_08s0007g05060 PE=3 SV=1	GO:0048443	stamen development
contig_34928	F6HKB3	Putative uncharacterized protein OS=Vitis vinifera GN=VIT_08s0007g05060 PE=3 SV=1	GO:0048443	stamen development
contig_28009	F6HL47	Putative uncharacterized protein OS=Vitis vinifera GN=VIT_08s0007g08070 PE=4 SV=1	GO:0048868 GO:0009860	pollen tube development, pollen tube growth
contig_2512	D7TQP5	Putative uncharacterized protein OS=Vitis vinifera GN=VIT_08s0040g01480 PE=1 SV=1	GO:0048868 GO:0009860	pollen tube development, pollen tube growth
contig_1888	F6GY70	Putative uncharacterized protein OS=Vitis vinifera GN=VIT_08s0217g00090 PE=2 SV=1	GO:0048868 GO:0009860	pollen tube development, pollen tube growth
contig_12201	F6HXN6	Putative uncharacterized protein OS=Vitis vinifera GN=VIT_09s0002g00380 PE=4 SV=1	GO:0009555 GO:0010152	pollen development, pollen maturation
contig_16394	F6HXN6	Putative uncharacterized protein OS=Vitis vinifera GN=VIT_09s0002g00380 PE=4 SV=1	GO:0009555	pollen development
contig_16395	F6HXN6	Putative uncharacterized protein OS=Vitis vinifera GN=VIT_09s0002g00380 PE=4 SV=1	GO:0009555 GO:0009846	pollen development, pollen germination
contig_16396	F6HXN6	Putative uncharacterized protein OS=Vitis vinifera GN=VIT_09s0002g00380 PE=4 SV=1	GO:0009555 GO:0010152	pollen development, pollen maturation
contig_21699	F6HXN6	Putative uncharacterized protein OS=Vitis vinifera GN=VIT_09s0002g00380 PE=4 SV=1	GO:0009555 GO:0009846	pollen development, pollen germination
contig_38250	F6HXN6	Putative uncharacterized protein OS=Vitis vinifera GN=VIT_09s0002g00380 PE=4 SV=1	GO:0009555	pollen development
contig_46295	F6HXN6	Putative uncharacterized protein OS=Vitis vinifera GN=VIT_09s0002g00380 PE=4 SV=1	GO:0009555	pollen development
contig_70334	F6HXN6	Putative uncharacterized protein OS=Vitis vinifera GN=VIT_09s0002g00380 PE=4 SV=1	GO:0009555	pollen development
contig_15438	F6I3D0	Putative uncharacterized protein OS=Vitis vinifera GN=VIT_09s0070g00370 PE=4 SV=1	GO:0009555 GO:0010208 GO:0010584	pollen development, pollen wall assembly, pollen exine formation
contig_40136	F6HM88	Putative uncharacterized protein OS=Vitis vinifera GN=VIT_10s0003g01110 PE=4 SV=1	GO:0048868	pollen tube development
contig_26817	D7UBL4	Putative uncharacterized protein OS=Vitis vinifera GN=VIT_11s0103g00200 PE=4 SV=1	GO:0009555 GO:0010208 GO:0010584	pollen development, pollen wall assembly, pollen exine formation
contig_54387	D7UBL4	Putative uncharacterized protein OS=Vitis vinifera GN=VIT_11s0103g00200 PE=4 SV=1	GO:0009555 GO:0010208 GO:0010584	pollen development, pollen wall assembly, pollen exine formation
contig_60524	D7UBL4	Putative uncharacterized protein OS=Vitis vinifera GN=VIT_11s0103g00200 PE=4 SV=1	GO:0009555 GO:0010208 GO:0010584	pollen development pollen wall assembly, pollen exine formation
contig_30319	F6H5D5	Putative uncharacterized protein OS=Vitis vinifera GN=VIT_12s0028g03720 PE=4 SV=1	GO:0009555	pollen development
contig_26579	F6HIM3	Putative uncharacterized protein OS=Vitis vinifera GN=VIT_12s0059g02680 PE=4 SV=1	GO:0048868 GO:0009860	pollen tube development, pollen tube growth
contig_70257	F6HIM3	Putative uncharacterized protein OS=Vitis vinifera GN=VIT_12s0059g02680 PE=4 SV=1	GO:0048868 GO:0009860	pollen tube development, pollen tube growth
contig_7401	F6HIM5	Putative uncharacterized protein OS=Vitis vinifera GN=VIT_12s0059g02740 PE=4 SV=1	GO:0048443	stamen development
contig_2085	F6GXQ3	Putative uncharacterized protein OS=Vitis vinifera GN=VIT_12s0134g00300 PE=4 SV=1	GO:0009875 GO:0048544	pollen-pistil interaction, recognition of pollen
contig_83092	F6GXQ3	Putative uncharacterized protein OS=Vitis vinifera GN=VIT_12s0134g00300 PE=4 SV=1	GO:0009875 GO:0048544	pollen-pistil interaction, recognition of pollen
contig_94461	F6GXQ3	Putative uncharacterized protein OS=Vitis vinifera GN=VIT_12s0134g00300 PE=4 SV=1	GO:0009875 GO:0048544 GO:0009846	pollen-pistil interaction, recognition of pollen, pollen germination
First_Contig1405	F6GXQ6	Putative uncharacterized protein OS=Vitis vinifera GN=VIT_12s0134g00340 PE=4 SV=1	GO:0009875 GO:0048544	pollen-pistil interaction, recognition of pollen
contig_75027	F6GXQ9	Putative uncharacterized protein OS=Vitis vinifera GN=VIT_12s0134g00380 PE=4 SV=1	GO:0009875 GO:0048544	pollen-pistil interaction, recognition of pollen
contig_34413	F6HNY6	Putative uncharacterized protein OS=Vitis vinifera GN=VIT_12s0142g00040 PE=4 SV=1	GO:0009555 GO:0048235	pollen development, pollen sperm cell differentiation
contig_95441	F6HNY6	Putative uncharacterized protein OS=Vitis vinifera GN=VIT_12s0142g00040 PE=4 SV=1	GO:0009555 GO:0048235	pollen development, pollen sperm cell differentiation
contig_28345	F6HNT4	Putative uncharacterized protein OS=Vitis vinifera GN=VIT_13s0019g02400 PE=4 SV=1	GO:0009555	pollen development
First_Contig2164	D7UBU8	Putative uncharacterized protein OS=Vitis vinifera GN=VIT_13s0074g00390 PE=2 SV=1	GO:0048868	pollen tube development
contig_74727	F6HV10	Putative uncharacterized protein OS=Vitis vinifera GN=VIT_14s0066g01560 PE=2 SV=1	GO:0048868 GO:0009860	pollen tube development, pollen tube growth
contig_46572	F6H444	Putative uncharacterized protein OS=Vitis vinifera GN=VIT_14s0068g01330 PE=4 SV=1	GO:0009555 GO:0048443	pollen development, stamen development
contig_54496	F6H458	Putative uncharacterized protein OS=Vitis vinifera GN=VIT_14s0068g01570 PE=4 SV=1	GO:0048443 GO:0048448	stamen development, stamen morphogenesis
contig_29588	F6H5R3	Putative uncharacterized protein OS=Vitis vinifera GN=VIT_14s0108g00430 PE=3 SV=1	GO:0048443	stamen development
contig_60903	F6HP53	Putative uncharacterized protein OS=Vitis vinifera GN=VIT_16s0100g00710 PE=4 SV=1	GO:0009555 GO:0048443 GO:0048448 GO:0048455	pollen development, stamen development, stamen morphogenesis, stamen formation
contig_32277	F6GSH2	Putative uncharacterized protein OS=Vitis vinifera GN=VIT_17s0000g09230 PE=4 SV=1	GO:0009555	pollen development
contig_32278	F6GSH2	Putative uncharacterized protein OS=Vitis vinifera GN=VIT_17s0000g09230 PE=4 SV=1	GO:0009555	pollen development
contig_1734	F6GTM1	Putative uncharacterized protein OS=Vitis vinifera GN=VIT_17s0000g10010 PE=4 SV=1	GO:0009555	pollen development
contig_14730	F6GY23	Putative uncharacterized protein OS=Vitis vinifera GN=VIT_18s0072g00720 PE=4 SV=1	GO:0048868 GO:0009860	pollen tube development, pollen tube growth
contig_22639	F6GVX6	Putative uncharacterized protein OS=Vitis vinifera GN=VIT_18s0089g01040 PE=4 SV=1	GO:0009555 GO:0010208 GO:0010584	pollen development, pollen wall assembly, pollen exine formation
contig_44667	F6H2A2	Putative uncharacterized protein OS=Vitis vinifera GN=VIT_19s0014g04210 PE=4 SV=1	GO:0009875 GO:0048544	pollen-pistil interaction, recognition of pollen
contig_20039	F6H2A5	Putative uncharacterized protein OS=Vitis vinifera GN=VIT_19s0014g04240 PE=4 SV=1	GO:0009875 GO:0048544	pollen-pistil interaction, recognition of pollen
contig_26899	F6H2A5	Putative uncharacterized protein OS=Vitis vinifera GN=VIT_19s0014g04240 PE=4 SV=1	GO:0009875 GO:0048544	pollen-pistil interaction, recognition of pollen
contig_27787	F6H2A5	Putative uncharacterized protein OS=Vitis vinifera GN=VIT_19s0014g04240 PE=4 SV=1	GO:0009875 GO:0048544	pollen-pistil interaction, recognition of pollen
contig_29024	F6H2A5	Putative uncharacterized protein OS=Vitis vinifera GN=VIT_19s0014g04240 PE=4 SV=1	GO:0009875 GO:0048544	pollen-pistil interaction, recognition of pollen
contig_37174	F6H2A5	Putative uncharacterized protein OS=Vitis vinifera GN=VIT_19s0014g04240 PE=4 SV=1	GO:0009875 GO:0048544	pollen-pistil interaction, recognition of pollen
contig_43912	F6H2A5	Putative uncharacterized protein OS=Vitis vinifera GN=VIT_19s0014g04240 PE=4 SV=1	GO:0009875 GO:0048544	pollen-pistil interaction, recognition of pollen
contig_67143	F6H2A5	Putative uncharacterized protein OS=Vitis vinifera GN=VIT_19s0014g04240 PE=4 SV=1	GO:0009875 GO:0048544	pollen-pistil interaction, recognition of pollen
contig_71319	F6H2A5	Putative uncharacterized protein OS=Vitis vinifera GN=VIT_19s0014g04240 PE=4 SV=1	GO:0009875 GO:0048544	pollen-pistil interaction, recognition of pollen
contig_25887	F6I552	Putative uncharacterized protein OS=Vitis vinifera GN=VIT_19s0015g00460 PE=4 SV=1	GO:0009875 GO:0048868 GO:0010183	pollen-pistil interaction, pollen tube development, pollen tube guidance
contig_39226	A5BHL9	Putative uncharacterized protein OS=Vitis vinifera GN=VITISV_000007 PE=4 SV=1	GO:0009875 GO:0048544	pollen-pistil interaction, recognition of pollen
contig_82514	A5C187	Putative uncharacterized protein OS=Vitis vinifera GN=VITISV_012409 PE=3 SV=1	GO:0009875 GO:0048544	pollen-pistil interaction, recognition of pollen
contig_91596	A5C1U2	Putative uncharacterized protein OS=Vitis vinifera GN=VITISV_019016 PE=4 SV=1	GO:0009875 GO:0048544	pollen-pistil interaction, recognition of pollen
contig_37862	A5BFD8	Putative uncharacterized protein OS=Vitis vinifera GN=VITISV_020809 PE=2 SV=1	GO:0009846	pollen germination
contig_29470	A5BH06	Putative uncharacterized protein OS=Vitis vinifera GN=VITISV_024701 PE=4 SV=1	GO:0009875 GO:0048544	pollen-pistil interaction, recognition of pollen
contig_18718	A5BDZ3	Putative uncharacterized protein OS=Vitis vinifera GN=VITISV_025421 PE=4 SV=1	GO:0009555 GO:0048235	pollen development, pollen sperm cell differentiation
contig_36299	A5AJZ2	Putative uncharacterized protein OS=Vitis vinifera GN=VITISV_031848 PE=2 SV=1	GO:0048868 GO:0009860	pollen tube development, pollen tube growth
contig_4609	A5AJZ2	Putative uncharacterized protein OS=Vitis vinifera GN=VITISV_031848 PE=2 SV=1	GO:0048868 GO:0009860	pollen tube development, pollen tube growth
contig_91635	A5AQY5	Putative uncharacterized protein OS=Vitis vinifera GN=VITISV_033399 PE=4 SV=1	GO:0009875 GO:0048544	pollen-pistil interaction, recognition of pollen
contig_1560	A5C6V9	Putative uncharacterized protein OS=Vitis vinifera GN=VITISV_038106 PE=4 SV=1	GO:0009555	pollen development
contig_78038	A5BI98	Putative uncharacterized protein OS=Vitis vinifera GN=VITISV_038238 PE=4 SV=1	GO:0009875 GO:0048544 GO:0009846	pollen-pistil interaction, recognition of pollen, pollen germination
contig_11489	A5BX07	Putative uncharacterized protein OS=Vitis vinifera GN=VITISV_038451 PE=4 SV=1	GO:0009555 GO:0048443	pollen development, stamen development
contig_11066	A5BLL1	Putative uncharacterized protein OS=Vitis vinifera GN=VITISV_042049 PE=2 SV=1	GO:0048868	pollen tube development
contig_1460	A5BLL1	Putative uncharacterized protein OS=Vitis vinifera GN=VITISV_042049 PE=2 SV=1	GO:0048868	pollen tube development
contig_1462	A5BLL1	Putative uncharacterized protein OS=Vitis vinifera GN=VITISV_042049 PE=2 SV=1	GO:0048868	pollen tube development
contig_23147	A5BLL1	Putative uncharacterized protein OS=Vitis vinifera GN=VITISV_042049 PE=2 SV=1	GO:0048868	pollen tube development
contig_32038	A5BLL1	Putative uncharacterized protein OS=Vitis vinifera GN=VITISV_042049 PE=2 SV=1	GO:0048868	pollen tube development
contig_50027	A5BLL1	Putative uncharacterized protein OS=Vitis vinifera GN=VITISV_042049 PE=2 SV=1	GO:0048868	pollen tube development
First_Contig234	A5BLL1	Putative uncharacterized protein OS=Vitis vinifera GN=VITISV_042049 PE=2 SV=1	GO:0048868	pollen tube development
contig_78023	C5Z5H2	Putative uncharacterized protein Sb10g005550 OS=Sorghum bicolor GN=Sb10g005550 PE=4 SV=1	GO:0009555 GO:0048868 GO:0009860 GO:0010208	pollen development, pollen tube development, pollen tube growth, pollen wall assembly
contig_29887	B9IKW9	Rna-dependent RNA polymerase OS=Populus trichocarpa GN=RDR905 PE=4 SV=1	GO:0009875 GO:0048544	pollen-pistil interaction, recognition of pollen
contig_43231	B9HA49	Rna-dependent RNA polymerase OS=Populus trichocarpa GN=RDR906 PE=4 SV=1	GO:0009875 GO:0048544	pollen-pistil interaction, recognition of pollen
contig_41559	Q40098	Secreted glycoprotein 1 OS=Ipomoea trifida GN=ISG1 PE=2 SV=1	GO:0009875 GO:0048544	pollen-pistil interaction, recognition of pollen
contig_42877	K7K3A6	Serine/threonine-protein kinase OS=Glycine max PE=3 SV=1	GO:0009875 GO:0048544	pollen-pistil interaction, recognition of pollen
contig_48847	I1KF87	Serine/threonine-protein kinase OS=Glycine max PE=3 SV=1	GO:0009875 GO:0048544	pollen-pistil interaction, recognition of pollen
contig_48848	I1KF87	Serine/threonine-protein kinase OS=Glycine max PE=3 SV=1	GO:0009875 GO:0048544 GO:0010152	pollen-pistil interaction, recognition of pollen, pollen maturation
contig_50077	K7KI11	Serine/threonine-protein kinase OS=Glycine max PE=3 SV=1	GO:0009875 GO:0048544	pollen-pistil interaction, recognition of pollen
contig_54447	I1KF87	Serine/threonine-protein kinase OS=Glycine max PE=3 SV=1	GO:0009875 GO:0048544	pollen-pistil interaction, recognition of pollen
contig_78999	K7LUY1	Serine/threonine-protein kinase OS=Glycine max PE=3 SV=1	GO:0009875 GO:0048544	pollen-pistil interaction, recognition of pollen
First_Contig827	K7MG77	Serine/threonine-protein kinase OS=Glycine max PE=3 SV=1	GO:0009875 GO:0048544	pollen-pistil interaction, recognition of pollen
contig_67964	I1M3Z1	Serine/threonine-protein kinase OS=Glycine max PE=3 SV=2	GO:0009875 GO:0048544	pollen-pistil interaction, recognition of pollen
contig_75989	I1JWI1	Serine/threonine-protein kinase OS=Glycine max PE=3 SV=2	GO:0009875 GO:0048544	pollen-pistil interaction, recognition of pollen
First_Contig3014	I1M3Z1	Serine/threonine-protein kinase OS=Glycine max PE=3 SV=2	GO:0009875 GO:0048544 GO:0080092	pollen-pistil interaction, recognition of pollen, regulation of pollen tube growth
contig_66727	Q40096	Serine/threonine-protein kinase OS=Ipomoea trifida GN=IRK1 PE=2 SV=1	GO:0009875 GO:0048544	pollen-pistil interaction, recognition of pollen
contig_50284	G7IYX6	Serine/threonine-protein kinase OS=Medicago truncatula GN=MTR_3g019420 PE=3 SV=1	GO:0009875 GO:0048544	pollen-pistil interaction, recognition of pollen
contig_78845	I1PPM5	Serine/threonine-protein kinase OS=Oryza glaberrima PE=3 SV=1	GO:0009875 GO:0048544 GO:0009846	pollen-pistil interaction, recognition of pollen, pollen germination
First_Contig3358	B9I6J4	Serine/threonine-protein kinase OS=Populus trichocarpa GN=POPTRDRAFT_1097580 PE=3 SV=1	GO:0009875 GO:0048544	pollen-pistil interaction, recognition of pollen
contig_91909	B9I026	Serine/threonine-protein kinase OS=Populus trichocarpa GN=POPTRDRAFT_568992 PE=3 SV=1	GO:0009875 GO:0048544 GO:0009846	pollen-pistil interaction, recognition of pollen, pollen germination
contig_69158	B9INU0	Serine/threonine-protein kinase OS=Populus trichocarpa GN=POPTRDRAFT_574570 PE=3 SV=1	GO:0009875 GO:0048544	pollen-pistil interaction, recognition of pollen
contig_92925	B9N536	Serine/threonine-protein kinase OS=Populus trichocarpa GN=POPTRDRAFT_582034 PE=3 SV=1	GO:0009875 GO:0048544	pollen-pistil interaction, recognition of pollen
contig_13456	B9N548	Serine/threonine-protein kinase OS=Populus trichocarpa GN=POPTRDRAFT_582053 PE=3 SV=1	GO:0009875 GO:0048544	pollen-pistil interaction, recognition of pollen
contig_25240	B9N548	Serine/threonine-protein kinase OS=Populus trichocarpa GN=POPTRDRAFT_582053 PE=3 SV=1	GO:0009875 GO:0048544	pollen-pistil interaction, recognition of pollen
contig_26898	B9N548	Serine/threonine-protein kinase OS=Populus trichocarpa GN=POPTRDRAFT_582053 PE=3 SV=1	GO:0009875 GO:0048544	pollen-pistil interaction, recognition of pollen
contig_28161	B9N548	Serine/threonine-protein kinase OS=Populus trichocarpa GN=POPTRDRAFT_582053 PE=3 SV=1	GO:0009875 GO:0048544	pollen-pistil interaction, recognition of pollen
contig_29021	B9N548	Serine/threonine-protein kinase OS=Populus trichocarpa GN=POPTRDRAFT_582053 PE=3 SV=1	GO:0009875 GO:0048544	pollen-pistil interaction, recognition of pollen
contig_29022	B9N548	Serine/threonine-protein kinase OS=Populus trichocarpa GN=POPTRDRAFT_582053 PE=3 SV=1	GO:0009875 GO:0048544	pollen-pistil interaction, recognition of pollen
contig_30458	B9N548	Serine/threonine-protein kinase OS=Populus trichocarpa GN=POPTRDRAFT_582053 PE=3 SV=1	GO:0009875 GO:0048544	pollen-pistil interaction, recognition of pollen
contig_30459	B9N548	Serine/threonine-protein kinase OS=Populus trichocarpa GN=POPTRDRAFT_582053 PE=3 SV=1	GO:0009875 GO:0048544	pollen-pistil interaction, recognition of pollen
contig_32325	B9N548	Serine/threonine-protein kinase OS=Populus trichocarpa GN=POPTRDRAFT_582053 PE=3 SV=1	GO:0009875 GO:0048544	pollen-pistil interaction, recognition of pollen
contig_56654	B9N548	Serine/threonine-protein kinase OS=Populus trichocarpa GN=POPTRDRAFT_582053 PE=3 SV=1	GO:0009875 GO:0048544	pollen-pistil interaction, recognition of pollen
contig_65272	B9N548	Serine/threonine-protein kinase OS=Populus trichocarpa GN=POPTRDRAFT_582053 PE=3 SV=1	GO:0009875 GO:0048544	pollen-pistil interaction, recognition of pollen
contig_67929	B9N548	Serine/threonine-protein kinase OS=Populus trichocarpa GN=POPTRDRAFT_582053 PE=3 SV=1	GO:0009875 GO:0048544	pollen-pistil interaction, recognition of pollen
contig_80393	B9N548	Serine/threonine-protein kinase OS=Populus trichocarpa GN=POPTRDRAFT_582053 PE=3 SV=1	GO:0009875 GO:0048544 GO:0080092	pollen-pistil interaction, recognition of pollen, regulation of pollen tube growth
contig_92567	B9N548	Serine/threonine-protein kinase OS=Populus trichocarpa GN=POPTRDRAFT_582053 PE=3 SV=1	GO:0009875 GO:0048544	pollen-pistil interaction, recognition of pollen
contig_69315	B9N554	Serine/threonine-protein kinase OS=Populus trichocarpa GN=POPTRDRAFT_582060 PE=3 SV=1	GO:0009875 GO:0048544	pollen-pistil interaction, recognition of pollen
contig_48030	B9N549	Serine/threonine-protein kinase OS=Populus trichocarpa GN=POPTRDRAFT_784881 PE=3 SV=1	GO:0009875 GO:0048544	pollen-pistil interaction, recognition of pollen
contig_38323	B9NBG6	Serine/threonine-protein kinase OS=Populus trichocarpa GN=POPTRDRAFT_788548 PE=3 SV=1	GO:0009875 GO:0048544	pollen-pistil interaction, recognition of pollen
contig_72350	B9T0N2	Serine/threonine-protein kinase OS=Ricinus communis GN=RCOM_0576180 PE=3 SV=1	GO:0009875 GO:0048544	pollen-pistil interaction, recognition of pollen
contig_64279	B9RXY2	Serine/threonine-protein kinase OS=Ricinus communis GN=RCOM_0907020 PE=3 SV=1	GO:0009875 GO:0048544	pollen-pistil interaction, recognition of pollen
contig_38173	B9SNG5	Serine/threonine-protein kinase OS=Ricinus communis GN=RCOM_1148780 PE=3 SV=1	GO:0009875 GO:0048544	pollen-pistil interaction, recognition of pollen
contig_79352	B9SSB8	Serine/threonine-protein kinase OS=Ricinus communis GN=RCOM_1228950 PE=3 SV=1	GO:0009875 GO:0048544	pollen-pistil interaction, recognition of pollen
contig_15214	B9SIG2	Serine/threonine-protein kinase OS=Ricinus communis GN=RCOM_1255980 PE=3 SV=1	GO:0009875 GO:0048544	pollen-pistil interaction, recognition of pollen
contig_91360	B9RIQ0	Serine/threonine-protein kinase OS=Ricinus communis GN=RCOM_1581480 PE=3 SV=1	GO:0009875 GO:0048544	pollen-pistil interaction, recognition of pollen
contig_27712	K4BUH4	Serine/threonine-protein kinase OS=Solanum lycopersicum GN=Solyc04g077370.1 PE=3 SV=1	GO:0009875 GO:0048544	pollen-pistil interaction, recognition of pollen
contig_79408	K4BUH4	Serine/threonine-protein kinase OS=Solanum lycopersicum GN=Solyc04g077370.1 PE=3 SV=1	GO:0009875 GO:0048544	pollen-pistil interaction, recognition of pollen
contig_22333	K4BUH6	Serine/threonine-protein kinase OS=Solanum lycopersicum GN=Solyc04g077390.2 PE=3 SV=1	GO:0009875 GO:0048544	pollen-pistil interaction, recognition of pollen
contig_37303	K4BUH6	Serine/threonine-protein kinase OS=Solanum lycopersicum GN=Solyc04g077390.2 PE=3 SV=1	GO:0009875 GO:0048544	pollen-pistil interaction, recognition of pollen
contig_51479	K4CH53	Serine/threonine-protein kinase OS=Solanum lycopersicum GN=Solyc07g063700.1 PE=3 SV=1	GO:0009875 GO:0048544	pollen-pistil interaction, recognition of pollen
contig_91884	K4CH53	Serine/threonine-protein kinase OS=Solanum lycopersicum GN=Solyc07g063700.1 PE=3 SV=1	GO:0009875 GO:0048544	pollen-pistil interaction, recognition of pollen
contig_60292	K4CH63	Serine/threonine-protein kinase OS=Solanum lycopersicum GN=Solyc07g063800.1 PE=3 SV=1	GO:0009875 GO:0048544	pollen-pistil interaction, recognition of pollen
contig_51478	K4CXK3	Serine/threonine-protein kinase OS=Solanum lycopersicum GN=Solyc10g006720.2 PE=3 SV=1	GO:0009875 GO:0048544	pollen-pistil interaction, recognition of pollen
contig_26366	K4DB67	Serine/threonine-protein kinase OS=Solanum lycopersicum GN=Solyc12g005290.1 PE=3 SV=1	GO:0009875 GO:0048544	pollen-pistil interaction, recognition of pollen
contig_54620	K4DB67	Serine/threonine-protein kinase OS=Solanum lycopersicum GN=Solyc12g005290.1 PE=3 SV=1	GO:0009875 GO:0048544	pollen-pistil interaction, recognition of pollen
contig_61406	K4DB67	Serine/threonine-protein kinase OS=Solanum lycopersicum GN=Solyc12g005290.1 PE=3 SV=1	GO:0009875 GO:0048544	pollen-pistil interaction, recognition of pollen
contig_74567	K4DB67	Serine/threonine-protein kinase OS=Solanum lycopersicum GN=Solyc12g005290.1 PE=3 SV=1	GO:0009875 GO:0048544	pollen-pistil interaction, recognition of pollen
contig_33638	C5YGP3	Serine/threonine-protein kinase OS=Sorghum bicolor GN=Sb06g029770 PE=3 SV=1	GO:0009875 GO:0048544	pollen-pistil interaction, recognition of pollen
contig_53713	D7T5C7	Serine/threonine-protein kinase OS=Vitis vinifera GN=VIT_00s0353g00020 PE=3 SV=1	GO:0009875 GO:0048544	pollen-pistil interaction, recognition of pollen
contig_23808	F6HCT4	Serine/threonine-protein kinase OS=Vitis vinifera GN=VIT_00s0353g00060 PE=3 SV=1	GO:0009875 GO:0048544	pollen-pistil interaction, recognition of pollen
contig_35638	F6HCT4	Serine/threonine-protein kinase OS=Vitis vinifera GN=VIT_00s0353g00060 PE=3 SV=1	GO:0009875 GO:0048544	pollen-pistil interaction, recognition of pollen
contig_64278	F6HCT4	Serine/threonine-protein kinase OS=Vitis vinifera GN=VIT_00s0353g00060 PE=3 SV=1	GO:0009875 GO:0048544	pollen-pistil interaction, recognition of pollen
contig_35940	F6HL34	Serine/threonine-protein kinase OS=Vitis vinifera GN=VIT_08s0007g01160 PE=3 SV=1	GO:0009875 GO:0048544	pollen-pistil interaction, recognition of pollen
contig_53903	F6HL31	Serine/threonine-protein kinase OS=Vitis vinifera GN=VIT_08s0007g01190 PE=3 SV=1	GO:0009875 GO:0048544	pollen-pistil interaction, recognition of pollen
contig_59830	F6HL30	Serine/threonine-protein kinase OS=Vitis vinifera GN=VIT_08s0007g01200 PE=3 SV=1	GO:0009875 GO:0048544	pollen-pistil interaction, recognition of pollen
contig_91425	F6HL29	Serine/threonine-protein kinase OS=Vitis vinifera GN=VIT_08s0007g01230 PE=3 SV=1	GO:0009875 GO:0048544	pollen-pistil interaction, recognition of pollen
contig_66127	F6GXR2	Serine/threonine-protein kinase OS=Vitis vinifera GN=VIT_12s0134g00450 PE=3 SV=1	GO:0009875 GO:0048544	pollen-pistil interaction, recognition of pollen
contig_9688	F6GXR2	Serine/threonine-protein kinase OS=Vitis vinifera GN=VIT_12s0134g00450 PE=3 SV=1	GO:0009875 GO:0048544	pollen-pistil interaction, recognition of pollen
contig_36247	F6I670	Serine/threonine-protein kinase OS=Vitis vinifera GN=VIT_15s0046g01810 PE=3 SV=1	GO:0009875 GO:0048544	pollen-pistil interaction, recognition of pollen
contig_33893	F6I1I9	Serine/threonine-protein kinase OS=Vitis vinifera GN=VIT_18s0086g00210 PE=3 SV=1	GO:0009875 GO:0048544	pollen-pistil interaction, recognition of pollen
contig_27713	F6H2A8	Serine/threonine-protein kinase OS=Vitis vinifera GN=VIT_19s0014g04270 PE=3 SV=1	GO:0009875 GO:0048544	pollen-pistil interaction, recognition of pollen
contig_40455	F6H2A8	Serine/threonine-protein kinase OS=Vitis vinifera GN=VIT_19s0014g04270 PE=3 SV=1	GO:0009875 GO:0048544	pollen-pistil interaction, recognition of pollen
contig_44573	F6H2A8	Serine/threonine-protein kinase OS=Vitis vinifera GN=VIT_19s0014g04270 PE=3 SV=1	GO:0009875 GO:0048544	pollen-pistil interaction, recognition of pollen
contig_55414	F6H2A8	Serine/threonine-protein kinase OS=Vitis vinifera GN=VIT_19s0014g04270 PE=3 SV=1	GO:0009875 GO:0048544	pollen-pistil interaction, recognition of pollen
contig_56849	F6H2A8	Serine/threonine-protein kinase OS=Vitis vinifera GN=VIT_19s0014g04270 PE=3 SV=1	GO:0009875 GO:0048544	pollen-pistil interaction, recognition of pollen
contig_61408	F6H2A8	Serine/threonine-protein kinase OS=Vitis vinifera GN=VIT_19s0014g04270 PE=3 SV=1	GO:0009875 GO:0048544	pollen-pistil interaction, recognition of pollen
contig_66322	F6H2A8	Serine/threonine-protein kinase OS=Vitis vinifera GN=VIT_19s0014g04270 PE=3 SV=1	GO:0009875 GO:0048544	pollen-pistil interaction, recognition of pollen
contig_72378	F6H2A8	Serine/threonine-protein kinase OS=Vitis vinifera GN=VIT_19s0014g04270 PE=3 SV=1	GO:0009875 GO:0048544	pollen-pistil interaction, recognition of pollen
contig_75462	F6H2A8	Serine/threonine-protein kinase OS=Vitis vinifera GN=VIT_19s0014g04270 PE=3 SV=1	GO:0009875 GO:0048544	pollen-pistil interaction, recognition of pollen
contig_86160	F6H2A8	Serine/threonine-protein kinase OS=Vitis vinifera GN=VIT_19s0014g04270 PE=3 SV=1	GO:0009875 GO:0048544	pollen-pistil interaction, recognition of pollen
contig_34494	F6H2A9	Serine/threonine-protein kinase OS=Vitis vinifera GN=VIT_19s0014g04310 PE=3 SV=1	GO:0009875 GO:0048544	pollen-pistil interaction, recognition of pollen
contig_32031	F6H2B3	Serine/threonine-protein kinase OS=Vitis vinifera GN=VIT_19s0014g04400 PE=3 SV=1	GO:0009875 GO:0048544 GO:0009846	pollen-pistil interaction, recognition of pollen, pollen germination
contig_70577	E0CSZ7	Serine/threonine-protein kinase OS=Vitis vinifera GN=VIT_19s0014g04470 PE=3 SV=1	GO:0009875 GO:0048544	pollen-pistil interaction, recognition of pollen
contig_72859	E0CSZ7	Serine/threonine-protein kinase OS=Vitis vinifera GN=VIT_19s0014g04470 PE=3 SV=1	GO:0009875 GO:0048544	pollen-pistil interaction, recognition of pollen
contig_56243	F6H2G7	Serine/threonine-protein kinase OS=Vitis vinifera GN=VIT_19s0014g04640 PE=3 SV=1	GO:0009875 GO:0048544	pollen-pistil interaction, recognition of pollen
contig_74283	F6H2G7	Serine/threonine-protein kinase OS=Vitis vinifera GN=VIT_19s0014g04640 PE=3 SV=1	GO:0009875 GO:0048544	pollen-pistil interaction, recognition of pollen
First_Contig1942	F6H2G7	Serine/threonine-protein kinase OS=Vitis vinifera GN=VIT_19s0014g04640 PE=3 SV=1	GO:0009875 GO:0048544	pollen-pistil interaction, recognition of pollen
contig_15302	A5BHL6	Serine/threonine-protein kinase OS=Vitis vinifera GN=VITISV_000004 PE=3 SV=1	GO:0009875 GO:0048544	pollen-pistil interaction, recognition of pollen
contig_60007	A5BEU8	Serine/threonine-protein kinase OS=Vitis vinifera GN=VITISV_003688 PE=3 SV=1	GO:0009875 GO:0048544	pollen-pistil interaction, recognition of pollen
contig_82707	A5BEU8	Serine/threonine-protein kinase OS=Vitis vinifera GN=VITISV_003688 PE=3 SV=1	GO:0009875 GO:0048544	pollen-pistil interaction, recognition of pollen
contig_21120	A5BKZ4	Serine/threonine-protein kinase OS=Vitis vinifera GN=VITISV_027305 PE=3 SV=1	GO:0009875 GO:0048544	pollen-pistil interaction, recognition of pollen
contig_27786	A5BLU0	Serine/threonine-protein kinase OS=Vitis vinifera GN=VITISV_030742 PE=3 SV=1	GO:0009875 GO:0048544	pollen-pistil interaction, recognition of pollen
contig_82256	B9S9P6	Serine-threonine protein kinase, plant-type, putative OS=Ricinus communis GN=RCOM_0506940 PE=4 SV=1	GO:0009875 GO:0048544	pollen-pistil interaction, recognition of pollen
contig_49783	B9SBW6	Serine-threonine protein kinase, plant-type, putative OS=Ricinus communis GN=RCOM_1045360 PE=3 SV=1	GO:0009875 GO:0048544	pollen-pistil interaction, recognition of pollen
contig_64026	B9SBW6	Serine-threonine protein kinase, plant-type, putative OS=Ricinus communis GN=RCOM_1045360 PE=3 SV=1	GO:0009875 GO:0048544	pollen-pistil interaction, recognition of pollen
contig_85304	B9SBW6	Serine-threonine protein kinase, plant-type, putative OS=Ricinus communis GN=RCOM_1045360 PE=3 SV=1	GO:0009875 GO:0048544	pollen-pistil interaction, recognition of pollen
contig_86753	B9SBW6	Serine-threonine protein kinase, plant-type, putative OS=Ricinus communis GN=RCOM_1045360 PE=3 SV=1	GO:0009875 GO:0048544	pollen-pistil interaction, recognition of pollen
contig_38611	B9R758	Serine-threonine protein kinase, plant-type, putative OS=Ricinus communis GN=RCOM_1588780 PE=3 SV=1	GO:0009875 GO:0048544	pollen-pistil interaction, recognition of pollen
contig_72313	B9R758	Serine-threonine protein kinase, plant-type, putative OS=Ricinus communis GN=RCOM_1588780 PE=3 SV=1	GO:0009875 GO:0048544	pollen-pistil interaction, recognition of pollen
contig_91652	B9R758	Serine-threonine protein kinase, plant-type, putative OS=Ricinus communis GN=RCOM_1588780 PE=3 SV=1	GO:0009875 GO:0048544	pollen-pistil interaction, recognition of pollen
contig_36224	B9MZ98	SET domain protein (Fragment) OS=Populus trichocarpa GN=SDG928 PE=4 SV=1	GO:0009555	pollen development
contig_81910	B9I1Y7	SET domain protein (Fragment) OS=Populus trichocarpa GN=SDG933 PE=4 SV=1	GO:0048443	stamen development
contig_52328	B9MXU6	SET domain protein OS=Populus trichocarpa GN=SDG903 PE=4 SV=1	GO:0048443	stamen development
contig_62881	B9HE57	SET domain protein OS=Populus trichocarpa GN=SDG904 PE=4 SV=1	GO:0048443	stamen development
contig_62882	B9HE57	SET domain protein OS=Populus trichocarpa GN=SDG904 PE=4 SV=1	GO:0048443	stamen development
contig_21133	D7RJY6	S-locus receptor kinase (Fragment) OS=Olea europaea GN=SRK PE=2 SV=1	GO:0009875 GO:0048544	pollen-pistil interaction, recognition of pollen
contig_63280	D7RJY6	S-locus receptor kinase (Fragment) OS=Olea europaea GN=SRK PE=2 SV=1	GO:0009875 GO:0048544	pollen-pistil interaction, recognition of pollen
contig_63735	B9R757	S-locus-specific glycoprotein S13, putative OS=Ricinus communis GN=RCOM_1588770 PE=4 SV=1	GO:0009875 GO:0048544	pollen-pistil interaction, recognition of pollen
contig_11663	B9SSB7	S-locus-specific glycoprotein S6, putative OS=Ricinus communis GN=RCOM_1228740 PE=4 SV=1	GO:0009875 GO:0048544	pollen-pistil interaction, recognition of pollen
contig_24001	Q9ATK3	S-receptor kinase (Fragment) OS=Arabidopsis lyrata GN=SRK PE=4 SV=2	GO:0009875 GO:0048544 GO:0010152	pollen-pistil interaction, recognition of pollen, pollen maturation
contig_21624	F6I0C1	Thioredoxin reductase OS=Vitis vinifera GN=VIT_04s0044g01750 PE=3 SV=1	GO:0009846 GO:0080092	pollen germination, regulation of pollen tube growth
contig_41691	K7KBW3	Uncharacterized protein OS=Glycine max PE=3 SV=1	GO:0009875 GO:0048544	pollen-pistil interaction, recognition of pollen
contig_58176	K7KT18	Uncharacterized protein OS=Glycine max PE=3 SV=1	GO:0009875 GO:0048544	pollen-pistil interaction, recognition of pollen
contig_57745	K7LU18	Uncharacterized protein OS=Glycine max PE=4 SV=1	GO:0009875 GO:0048544	pollen-pistil interaction, recognition of pollen
contig_33355	K4ASL8	Uncharacterized protein OS=Solanum lycopersicum GN=Solyc01g006520.2 PE=3 SV=1	GO:0009875 GO:0048544	pollen-pistil interaction, recognition of pollen
contig_77669	K4ASL8	Uncharacterized protein OS=Solanum lycopersicum GN=Solyc01g006520.2 PE=3 SV=1	GO:0009875 GO:0048544	pollen-pistil interaction, recognition of pollen
contig_95854	K4ASL8	Uncharacterized protein OS=Solanum lycopersicum GN=Solyc01g006520.2 PE=3 SV=1	GO:0009875 GO:0048544	pollen-pistil interaction, recognition of pollen
contig_69525	K4BE96	Uncharacterized protein OS=Solanum lycopersicum GN=Solyc03g006730.1 PE=4 SV=1	GO:0009875 GO:0048544	pollen-pistil interaction, recognition of pollen
contig_86674	K4BE96	Uncharacterized protein OS=Solanum lycopersicum GN=Solyc03g006730.1 PE=4 SV=1	GO:0009875 GO:0048544	pollen-pistil interaction, recognition of pollen
contig_90770	K4BHR6	Uncharacterized protein OS=Solanum lycopersicum GN=Solyc03g078370.1 PE=3 SV=1	GO:0009875 GO:0048544	pollen-pistil interaction, recognition of pollen
contig_60677	K4BUS6	Uncharacterized protein OS=Solanum lycopersicum GN=Solyc04g078410.2 PE=3 SV=1	GO:0009875 GO:0048544	pollen-pistil interaction, recognition of pollen
contig_49333	K4CH58	Uncharacterized protein OS=Solanum lycopersicum GN=Solyc07g063750.2 PE=3 SV=1	GO:0009875 GO:0048544	pollen-pistil interaction, recognition of pollen
contig_44641	B4FR58	Uncharacterized protein OS=Zea mays GN=ZEAMMB73_716681 PE=2 SV=1	GO:0048868 GO:0080092	pollen tube development, regulation of pollen tube growth

## Sheet: Sheet2
F6HGI4	Putative uncharacterized protein OS=Vitis vinifera GN=VIT_07s0130g00070 PE=3 SV=1
F6GWE6	Putative uncharacterized protein OS=Vitis vinifera GN=VIT_05s0029g00400 PE=3 SV=1
A5BLL1	Putative uncharacterized protein OS=Vitis vinifera GN=VITISV_042049 PE=2 SV=1
B9H599	Predicted protein (Fragment) OS=Populus trichocarpa GN=POPTRDRAFT_864934 PE=3 SV=1
D8SDB5	Putative uncharacterized protein OS=Selaginella moellendorffii GN=SELMODRAFT_420850 PE=4 SV=1
A5BX07	Putative uncharacterized protein OS=Vitis vinifera GN=VITISV_038451 PE=4 SV=1
B9SSB7	S-locus-specific glycoprotein S6, putative OS=Ricinus communis GN=RCOM_1228740 PE=4 SV=1
B9I5G8	Predicted protein OS=Populus trichocarpa GN=POPTRDRAFT_571054 PE=3 SV=1
F6HXN6	Putative uncharacterized protein OS=Vitis vinifera GN=VIT_09s0002g00380 PE=4 SV=1
F6HE37	Putative uncharacterized protein OS=Vitis vinifera GN=VIT_05s0020g00690 PE=2 SV=1
B9N548	Serine/threonine-protein kinase OS=Populus trichocarpa GN=POPTRDRAFT_582053 PE=3 SV=1
A5BLL1	Putative uncharacterized protein OS=Vitis vinifera GN=VITISV_042049 PE=2 SV=1
B9GXZ3	Predicted protein OS=Populus trichocarpa GN=POPTRDRAFT_646054 PE=2 SV=1
A5BLL1	Putative uncharacterized protein OS=Vitis vinifera GN=VITISV_042049 PE=2 SV=1
F6GY23	Putative uncharacterized protein OS=Vitis vinifera GN=VIT_18s0072g00720 PE=4 SV=1
B9HT78	Predicted protein (Fragment) OS=Populus trichocarpa GN=POPTRDRAFT_882858 PE=4 SV=1
B9HT78	Predicted protein (Fragment) OS=Populus trichocarpa GN=POPTRDRAFT_882858 PE=4 SV=1
B9SIG2	Serine/threonine-protein kinase OS=Ricinus communis GN=RCOM_1255980 PE=3 SV=1
A5BHL6	Serine/threonine-protein kinase OS=Vitis vinifera GN=VITISV_000004 PE=3 SV=1
F6I3D0	Putative uncharacterized protein OS=Vitis vinifera GN=VIT_09s0070g00370 PE=4 SV=1
A5C6V9	Putative uncharacterized protein OS=Vitis vinifera GN=VITISV_038106 PE=4 SV=1
A5B0U6	Putative uncharacterized protein OS=Vitis vinifera GN=VIT_01s0011g01510 PE=4 SV=1
A5B0U6	Putative uncharacterized protein OS=Vitis vinifera GN=VIT_01s0011g01510 PE=4 SV=1
F6HXN6	Putative uncharacterized protein OS=Vitis vinifera GN=VIT_09s0002g00380 PE=4 SV=1
F6HXN6	Putative uncharacterized protein OS=Vitis vinifera GN=VIT_09s0002g00380 PE=4 SV=1
F6HXN6	Putative uncharacterized protein OS=Vitis vinifera GN=VIT_09s0002g00380 PE=4 SV=1
B9HX21	Predicted protein OS=Populus trichocarpa GN=POPTRDRAFT_885829 PE=3 SV=1
C3SA60	Kinesin light chain OS=Brachypodium distachyon GN=BRADI3G52930 PE=4 SV=1
B9HI16	Predicted protein OS=Populus trichocarpa GN=POPTRDRAFT_872186 PE=4 SV=1
F6GTM1	Putative uncharacterized protein OS=Vitis vinifera GN=VIT_17s0000g10010 PE=4 SV=1
A5BDZ3	Putative uncharacterized protein OS=Vitis vinifera GN=VITISV_025421 PE=4 SV=1
F6GY70	Putative uncharacterized protein OS=Vitis vinifera GN=VIT_08s0217g00090 PE=2 SV=1
D7SN77	Putative uncharacterized protein OS=Vitis vinifera GN=VIT_06s0061g01040 PE=4 SV=1
B9HFS9	Predicted protein OS=Populus trichocarpa GN=POPTRDRAFT_717990 PE=4 SV=1
F6H2A5	Putative uncharacterized protein OS=Vitis vinifera GN=VIT_19s0014g04240 PE=4 SV=1
F6I0E7	Putative uncharacterized protein OS=Vitis vinifera GN=VIT_04s0044g01280 PE=4 SV=1
A5B0U6	Putative uncharacterized protein OS=Vitis vinifera GN=VIT_01s0011g01510 PE=4 SV=1
F6GXQ3	Putative uncharacterized protein OS=Vitis vinifera GN=VIT_12s0134g00300 PE=4 SV=1
A5BKZ4	Serine/threonine-protein kinase OS=Vitis vinifera GN=VITISV_027305 PE=3 SV=1
D7RJY6	S-locus receptor kinase (Fragment) OS=Olea europaea GN=SRK PE=2 SV=1
D8RF62	Putative uncharacterized protein OS=Selaginella moellendorffii GN=SELMODRAFT_170931 PE=4 SV=1
F6I0C1	Thioredoxin reductase OS=Vitis vinifera GN=VIT_04s0044g01750 PE=3 SV=1
F6HXN6	Putative uncharacterized protein OS=Vitis vinifera GN=VIT_09s0002g00380 PE=4 SV=1
K4BUH6	Serine/threonine-protein kinase OS=Solanum lycopersicum GN=Solyc04g077390.2 PE=3 SV=1
F6GVX6	Putative uncharacterized protein OS=Vitis vinifera GN=VIT_18s0089g01040 PE=4 SV=1
B9HVU8	Predicted protein OS=Populus trichocarpa GN=POPTRDRAFT_822051 PE=3 SV=1
A5BLL1	Putative uncharacterized protein OS=Vitis vinifera GN=VITISV_042049 PE=2 SV=1
F6GW33	Putative uncharacterized protein OS=Vitis vinifera GN=VIT_06s0061g01590 PE=4 SV=1
F6HCT4	Serine/threonine-protein kinase OS=Vitis vinifera GN=VIT_00s0353g00060 PE=3 SV=1
F6HKB3	Putative uncharacterized protein OS=Vitis vinifera GN=VIT_08s0007g05060 PE=3 SV=1
Q9ATK3	S-receptor kinase (Fragment) OS=Arabidopsis lyrata GN=SRK PE=4 SV=2
D7SML3	DNA-directed RNA polymerase OS=Vitis vinifera GN=VIT_14s0083g00790 PE=2 SV=1
F6GU81	Putative uncharacterized protein OS=Vitis vinifera GN=VIT_06s0004g01870 PE=4 SV=1
D7TQP5	Putative uncharacterized protein OS=Vitis vinifera GN=VIT_08s0040g01480 PE=1 SV=1
B9N548	Serine/threonine-protein kinase OS=Populus trichocarpa GN=POPTRDRAFT_582053 PE=3 SV=1
A2XZF8	Putative uncharacterized protein OS=Oryza sativa subsp. indica GN=OsI_18107 PE=4 SV=1
B9HT78	Predicted protein (Fragment) OS=Populus trichocarpa GN=POPTRDRAFT_882858 PE=4 SV=1
F6I552	Putative uncharacterized protein OS=Vitis vinifera GN=VIT_19s0015g00460 PE=4 SV=1
K4DB67	Serine/threonine-protein kinase OS=Solanum lycopersicum GN=Solyc12g005290.1 PE=3 SV=1
F6HIM3	Putative uncharacterized protein OS=Vitis vinifera GN=VIT_12s0059g02680 PE=4 SV=1
D7UBL4	Putative uncharacterized protein OS=Vitis vinifera GN=VIT_11s0103g00200 PE=4 SV=1
B9N548	Serine/threonine-protein kinase OS=Populus trichocarpa GN=POPTRDRAFT_582053 PE=3 SV=1
F6H2A5	Putative uncharacterized protein OS=Vitis vinifera GN=VIT_19s0014g04240 PE=4 SV=1
F6HEX0	3-ketoacyl-CoA synthase OS=Vitis vinifera GN=VIT_01s0011g03490 PE=3 SV=1
D7SN77	Putative uncharacterized protein OS=Vitis vinifera GN=VIT_06s0061g01040 PE=4 SV=1
K4BUH4	Serine/threonine-protein kinase OS=Solanum lycopersicum GN=Solyc04g077370.1 PE=3 SV=1
F6H2A8	Serine/threonine-protein kinase OS=Vitis vinifera GN=VIT_19s0014g04270 PE=3 SV=1
B9NFQ3	Predicted protein OS=Populus trichocarpa GN=POPTRDRAFT_828976 PE=3 SV=1
A5BLU0	Serine/threonine-protein kinase OS=Vitis vinifera GN=VITISV_030742 PE=3 SV=1
F6H2A5	Putative uncharacterized protein OS=Vitis vinifera GN=VIT_19s0014g04240 PE=4 SV=1
A9PJX6	Putative uncharacterized protein OS=Populus trichocarpa x Populus deltoides PE=2 SV=1
F6HL47	Putative uncharacterized protein OS=Vitis vinifera GN=VIT_08s0007g08070 PE=4 SV=1
B9N548	Serine/threonine-protein kinase OS=Populus trichocarpa GN=POPTRDRAFT_582053 PE=3 SV=1
F6HNT4	Putative uncharacterized protein OS=Vitis vinifera GN=VIT_13s0019g02400 PE=4 SV=1
Q09092	Putative serine/threonine-protein kinase receptor OS=Brassica oleracea var. acephala GN=SRK6 PE=2 SV=2
B9N548	Serine/threonine-protein kinase OS=Populus trichocarpa GN=POPTRDRAFT_582053 PE=3 SV=1
B9N548	Serine/threonine-protein kinase OS=Populus trichocarpa GN=POPTRDRAFT_582053 PE=3 SV=1
F6H2A5	Putative uncharacterized protein OS=Vitis vinifera GN=VIT_19s0014g04240 PE=4 SV=1
A5BH06	Putative uncharacterized protein OS=Vitis vinifera GN=VITISV_024701 PE=4 SV=1
B9H1U7	Predicted protein OS=Populus trichocarpa GN=POPTRDRAFT_758529 PE=2 SV=1
F6H5R3	Putative uncharacterized protein OS=Vitis vinifera GN=VIT_14s0108g00430 PE=3 SV=1
B9IG47	Predicted protein OS=Populus trichocarpa GN=POPTRDRAFT_735721 PE=4 SV=1
B9IAB7	Predicted protein OS=Populus trichocarpa GN=POPTRDRAFT_572919 PE=3 SV=1
B9IKW9	Rna-dependent RNA polymerase OS=Populus trichocarpa GN=RDR905 PE=4 SV=1
F6H5D5	Putative uncharacterized protein OS=Vitis vinifera GN=VIT_12s0028g03720 PE=4 SV=1
B9N548	Serine/threonine-protein kinase OS=Populus trichocarpa GN=POPTRDRAFT_582053 PE=3 SV=1
B9N548	Serine/threonine-protein kinase OS=Populus trichocarpa GN=POPTRDRAFT_582053 PE=3 SV=1
A9PEC4	3-ketoacyl-CoA synthase OS=Populus trichocarpa GN=POPTRDRAFT_566626 PE=2 SV=1
F6H2B3	Serine/threonine-protein kinase OS=Vitis vinifera GN=VIT_19s0014g04400 PE=3 SV=1
A5BLL1	Putative uncharacterized protein OS=Vitis vinifera GN=VITISV_042049 PE=2 SV=1
F6GSH2	Putative uncharacterized protein OS=Vitis vinifera GN=VIT_17s0000g09230 PE=4 SV=1
F6GSH2	Putative uncharacterized protein OS=Vitis vinifera GN=VIT_17s0000g09230 PE=4 SV=1
B9N548	Serine/threonine-protein kinase OS=Populus trichocarpa GN=POPTRDRAFT_582053 PE=3 SV=1
F6GWE6	Putative uncharacterized protein OS=Vitis vinifera GN=VIT_05s0029g00400 PE=3 SV=1
K4ASL8	Uncharacterized protein OS=Solanum lycopersicum GN=Solyc01g006520.2 PE=3 SV=1
B9MWE1	Predicted protein OS=Populus trichocarpa GN=POPTRDRAFT_678158 PE=4 SV=1
C5YGP3	Serine/threonine-protein kinase OS=Sorghum bicolor GN=Sb06g029770 PE=3 SV=1
F6I1I9	Serine/threonine-protein kinase OS=Vitis vinifera GN=VIT_18s0086g00210 PE=3 SV=1
F6HNY6	Putative uncharacterized protein OS=Vitis vinifera GN=VIT_12s0142g00040 PE=4 SV=1
B9GSB7	Predicted protein OS=Populus trichocarpa GN=POPTRDRAFT_755576 PE=4 SV=1
F6H2A9	Serine/threonine-protein kinase OS=Vitis vinifera GN=VIT_19s0014g04310 PE=3 SV=1
F6HKB3	Putative uncharacterized protein OS=Vitis vinifera GN=VIT_08s0007g05060 PE=3 SV=1
B9SSB2	Putative uncharacterized protein OS=Ricinus communis GN=RCOM_1228290 PE=4 SV=1
F6HCT4	Serine/threonine-protein kinase OS=Vitis vinifera GN=VIT_00s0353g00060 PE=3 SV=1
F6HL34	Serine/threonine-protein kinase OS=Vitis vinifera GN=VIT_08s0007g01160 PE=3 SV=1
B9MZ98	SET domain protein (Fragment) OS=Populus trichocarpa GN=SDG928 PE=4 SV=1
F6I670	Serine/threonine-protein kinase OS=Vitis vinifera GN=VIT_15s0046g01810 PE=3 SV=1
A5AJZ2	Putative uncharacterized protein OS=Vitis vinifera GN=VITISV_031848 PE=2 SV=1
F6H2A5	Putative uncharacterized protein OS=Vitis vinifera GN=VIT_19s0014g04240 PE=4 SV=1
K4BUH6	Serine/threonine-protein kinase OS=Solanum lycopersicum GN=Solyc04g077390.2 PE=3 SV=1
D7SP56	Putative uncharacterized protein OS=Vitis vinifera GN=VIT_04s0023g02650 PE=3 SV=1
B9SSB2	Putative uncharacterized protein OS=Ricinus communis GN=RCOM_1228290 PE=4 SV=1
B9GZX5	Predicted protein OS=Populus trichocarpa GN=POPTRDRAFT_757276 PE=2 SV=1
B9I5L2	Predicted protein OS=Populus trichocarpa GN=POPTRDRAFT_834540 PE=4 SV=1
A5BFD8	Putative uncharacterized protein OS=Vitis vinifera GN=VITISV_020809 PE=2 SV=1
B9SNG5	Serine/threonine-protein kinase OS=Ricinus communis GN=RCOM_1148780 PE=3 SV=1
F6HXN6	Putative uncharacterized protein OS=Vitis vinifera GN=VIT_09s0002g00380 PE=4 SV=1
B9NBG6	Serine/threonine-protein kinase OS=Populus trichocarpa GN=POPTRDRAFT_788548 PE=3 SV=1
B9R758	Serine-threonine protein kinase, plant-type, putative OS=Ricinus communis GN=RCOM_1588780 PE=3 SV=1
Q9FPN0	Bidirectional sugar transporter NEC1 OS=Petunia hybrida GN=NEC1 PE=2 SV=1
A5BHL9	Putative uncharacterized protein OS=Vitis vinifera GN=VITISV_000007 PE=4 SV=1
D7SN77	Putative uncharacterized protein OS=Vitis vinifera GN=VIT_06s0061g01040 PE=4 SV=1
F6H323	Putative uncharacterized protein OS=Vitis vinifera GN=VIT_04s0008g05430 PE=4 SV=1
F6HM88	Putative uncharacterized protein OS=Vitis vinifera GN=VIT_10s0003g01110 PE=4 SV=1
G4XXY5	Lectin-domain receptor-like kinase OS=Nicotiana attenuata GN=lecRK1 PE=2 SV=1
F6H2A8	Serine/threonine-protein kinase OS=Vitis vinifera GN=VIT_19s0014g04270 PE=3 SV=1
B9PDZ1	Predicted protein (Fragment) OS=Populus trichocarpa GN=POPTRDRAFT_950281 PE=4 SV=1
Q40098	Secreted glycoprotein 1 OS=Ipomoea trifida GN=ISG1 PE=2 SV=1
K7KBW3	Uncharacterized protein OS=Glycine max PE=3 SV=1
B0ZRP3	Putative receptor kinase Aly14 (Fragment) OS=Leavenworthia alabamica PE=4 SV=1
F6GUF1	Putative uncharacterized protein OS=Vitis vinifera GN=VIT_06s0004g01200 PE=4 SV=1
K7K3A6	Serine/threonine-protein kinase OS=Glycine max PE=3 SV=1
B9HA49	Rna-dependent RNA polymerase OS=Populus trichocarpa GN=RDR906 PE=4 SV=1
F6H2A5	Putative uncharacterized protein OS=Vitis vinifera GN=VIT_19s0014g04240 PE=4 SV=1
B9GY17	Predicted protein OS=Populus trichocarpa GN=POPTRDRAFT_553848 PE=4 SV=1
F6H2A8	Serine/threonine-protein kinase OS=Vitis vinifera GN=VIT_19s0014g04270 PE=3 SV=1
B4FR58	Uncharacterized protein OS=Zea mays GN=ZEAMMB73_716681 PE=2 SV=1
F6H2A2	Putative uncharacterized protein OS=Vitis vinifera GN=VIT_19s0014g04210 PE=4 SV=1
B0ZRP3	Putative receptor kinase Aly14 (Fragment) OS=Leavenworthia alabamica PE=4 SV=1
Q851R2	Protein argonaute MEL1 OS=Oryza sativa subsp. japonica GN=MEL1 PE=2 SV=1
A5AJZ2	Putative uncharacterized protein OS=Vitis vinifera GN=VITISV_031848 PE=2 SV=1
F6HXN6	Putative uncharacterized protein OS=Vitis vinifera GN=VIT_09s0002g00380 PE=4 SV=1
F6H444	Putative uncharacterized protein OS=Vitis vinifera GN=VIT_14s0068g01330 PE=4 SV=1
Q5VQQ5	Os01g0808400 protein OS=Oryza sativa subsp. japonica GN=P0468B07.1 PE=4 SV=1
B9N549	Serine/threonine-protein kinase OS=Populus trichocarpa GN=POPTRDRAFT_784881 PE=3 SV=1
F6GWE6	Putative uncharacterized protein OS=Vitis vinifera GN=VIT_05s0029g00400 PE=3 SV=1
I1KF87	Serine/threonine-protein kinase OS=Glycine max PE=3 SV=1
I1KF87	Serine/threonine-protein kinase OS=Glycine max PE=3 SV=1
K4CH58	Uncharacterized protein OS=Solanum lycopersicum GN=Solyc07g063750.2 PE=3 SV=1
F6HHT7	Putative uncharacterized protein OS=Vitis vinifera GN=VIT_01s0127g00860 PE=4 SV=1
B9SBW6	Serine-threonine protein kinase, plant-type, putative OS=Ricinus communis GN=RCOM_1045360 PE=3 SV=1
B9HD62	Predicted protein OS=Populus trichocarpa GN=POPTRDRAFT_652454 PE=2 SV=1
A5BLL1	Putative uncharacterized protein OS=Vitis vinifera GN=VITISV_042049 PE=2 SV=1
K7KI11	Serine/threonine-protein kinase OS=Glycine max PE=3 SV=1
G7IYX6	Serine/threonine-protein kinase OS=Medicago truncatula GN=MTR_3g019420 PE=3 SV=1
K4CXK3	Serine/threonine-protein kinase OS=Solanum lycopersicum GN=Solyc10g006720.2 PE=3 SV=1
K4CH53	Serine/threonine-protein kinase OS=Solanum lycopersicum GN=Solyc07g063700.1 PE=3 SV=1
F2DQ07	Predicted protein OS=Hordeum vulgare var. distichum PE=2 SV=1
B9MXU6	SET domain protein OS=Populus trichocarpa GN=SDG903 PE=4 SV=1
G7IDW1	Cysteine-rich receptor-like protein kinase OS=Medicago truncatula GN=MTR_1g099400 PE=4 SV=1
D7T5C7	Serine/threonine-protein kinase OS=Vitis vinifera GN=VIT_00s0353g00020 PE=3 SV=1
B9IBI9	Predicted protein OS=Populus trichocarpa GN=POPTRDRAFT_1100493 PE=4 SV=1
F6HL31	Serine/threonine-protein kinase OS=Vitis vinifera GN=VIT_08s0007g01190 PE=3 SV=1
D7UBL4	Putative uncharacterized protein OS=Vitis vinifera GN=VIT_11s0103g00200 PE=4 SV=1
I1KF87	Serine/threonine-protein kinase OS=Glycine max PE=3 SV=1
F6H458	Putative uncharacterized protein OS=Vitis vinifera GN=VIT_14s0068g01570 PE=4 SV=1
K4DB67	Serine/threonine-protein kinase OS=Solanum lycopersicum GN=Solyc12g005290.1 PE=3 SV=1
F6H2A8	Serine/threonine-protein kinase OS=Vitis vinifera GN=VIT_19s0014g04270 PE=3 SV=1
F6H2G7	Serine/threonine-protein kinase OS=Vitis vinifera GN=VIT_19s0014g04640 PE=3 SV=1
F6HWW0	Putative uncharacterized protein OS=Vitis vinifera GN=VIT_00s1353g00010 PE=4 SV=1
B9N548	Serine/threonine-protein kinase OS=Populus trichocarpa GN=POPTRDRAFT_582053 PE=3 SV=1
F6H2A8	Serine/threonine-protein kinase OS=Vitis vinifera GN=VIT_19s0014g04270 PE=3 SV=1
K7LU18	Uncharacterized protein OS=Glycine max PE=4 SV=1
B9HLG8	Predicted protein OS=Populus trichocarpa GN=POPTRDRAFT_765250 PE=4 SV=1
K7KT18	Uncharacterized protein OS=Glycine max PE=3 SV=1
B9I819	Predicted protein OS=Populus trichocarpa GN=POPTRDRAFT_571616 PE=3 SV=1
F6HL30	Serine/threonine-protein kinase OS=Vitis vinifera GN=VIT_08s0007g01200 PE=3 SV=1
B9GEY2	Predicted protein OS=Populus trichocarpa GN=POPTRDRAFT_815202 PE=4 SV=1
A5BEU8	Serine/threonine-protein kinase OS=Vitis vinifera GN=VITISV_003688 PE=3 SV=1
K4CH63	Serine/threonine-protein kinase OS=Solanum lycopersicum GN=Solyc07g063800.1 PE=3 SV=1
B9H1M7	Predicted protein OS=Populus trichocarpa GN=POPTRDRAFT_800878 PE=4 SV=1
D7UBL4	Putative uncharacterized protein OS=Vitis vinifera GN=VIT_11s0103g00200 PE=4 SV=1
K4BUS6	Uncharacterized protein OS=Solanum lycopersicum GN=Solyc04g078410.2 PE=3 SV=1
F6HP53	Putative uncharacterized protein OS=Vitis vinifera GN=VIT_16s0100g00710 PE=4 SV=1
K4DB67	Serine/threonine-protein kinase OS=Solanum lycopersicum GN=Solyc12g005290.1 PE=3 SV=1
F6H2A8	Serine/threonine-protein kinase OS=Vitis vinifera GN=VIT_19s0014g04270 PE=3 SV=1
B9HE57	SET domain protein OS=Populus trichocarpa GN=SDG904 PE=4 SV=1
B9HE57	SET domain protein OS=Populus trichocarpa GN=SDG904 PE=4 SV=1
D7RJY6	S-locus receptor kinase (Fragment) OS=Olea europaea GN=SRK PE=2 SV=1
B9R757	S-locus-specific glycoprotein S13, putative OS=Ricinus communis GN=RCOM_1588770 PE=4 SV=1
B9N9V1	Predicted protein (Fragment) OS=Populus trichocarpa GN=POPTRDRAFT_787220 PE=4 SV=1
B9SBW6	Serine-threonine protein kinase, plant-type, putative OS=Ricinus communis GN=RCOM_1045360 PE=3 SV=1
F6I0H7	Putative uncharacterized protein OS=Vitis vinifera GN=VIT_04s0044g00720 PE=3 SV=1
F6HCT4	Serine/threonine-protein kinase OS=Vitis vinifera GN=VIT_00s0353g00060 PE=3 SV=1
B9RXY2	Serine/threonine-protein kinase OS=Ricinus communis GN=RCOM_0907020 PE=3 SV=1
B9I348	Predicted protein OS=Populus trichocarpa GN=POPTRDRAFT_806443 PE=4 SV=1
B9N548	Serine/threonine-protein kinase OS=Populus trichocarpa GN=POPTRDRAFT_582053 PE=3 SV=1
B9HRJ9	Predicted protein OS=Populus trichocarpa GN=POPTRDRAFT_557216 PE=4 SV=1
G7IDW1	Cysteine-rich receptor-like protein kinase OS=Medicago truncatula GN=MTR_1g099400 PE=4 SV=1
F6HPP7	Putative uncharacterized protein OS=Vitis vinifera GN=VIT_01s0026g02700 PE=3 SV=1
F6GXR2	Serine/threonine-protein kinase OS=Vitis vinifera GN=VIT_12s0134g00450 PE=3 SV=1
Q9FPN0	Bidirectional sugar transporter NEC1 OS=Petunia hybrida GN=NEC1 PE=2 SV=1
F6H2A8	Serine/threonine-protein kinase OS=Vitis vinifera GN=VIT_19s0014g04270 PE=3 SV=1
Q159E6	ARK3-like protein (Fragment) OS=Capsella grandiflora PE=4 SV=1
Q159E6	ARK3-like protein (Fragment) OS=Capsella grandiflora PE=4 SV=1
Q40096	Serine/threonine-protein kinase OS=Ipomoea trifida GN=IRK1 PE=2 SV=1
F6H2A5	Putative uncharacterized protein OS=Vitis vinifera GN=VIT_19s0014g04240 PE=4 SV=1
F6H4C0	Putative uncharacterized protein OS=Vitis vinifera GN=VIT_07s0031g01850 PE=4 SV=1
B9N548	Serine/threonine-protein kinase OS=Populus trichocarpa GN=POPTRDRAFT_582053 PE=3 SV=1
I1M3Z1	Serine/threonine-protein kinase OS=Glycine max PE=3 SV=2
B9INU0	Serine/threonine-protein kinase OS=Populus trichocarpa GN=POPTRDRAFT_574570 PE=3 SV=1
B9N554	Serine/threonine-protein kinase OS=Populus trichocarpa GN=POPTRDRAFT_582060 PE=3 SV=1
K4BE96	Uncharacterized protein OS=Solanum lycopersicum GN=Solyc03g006730.1 PE=4 SV=1
F6HIM3	Putative uncharacterized protein OS=Vitis vinifera GN=VIT_12s0059g02680 PE=4 SV=1
F6HXN6	Putative uncharacterized protein OS=Vitis vinifera GN=VIT_09s0002g00380 PE=4 SV=1
F6I0H7	Putative uncharacterized protein OS=Vitis vinifera GN=VIT_04s0044g00720 PE=3 SV=1
B9HI89	Cytochrome P450 OS=Populus trichocarpa GN=CYP704B3 PE=3 SV=1
E0CSZ7	Serine/threonine-protein kinase OS=Vitis vinifera GN=VIT_19s0014g04470 PE=3 SV=1
B9NFQ3	Predicted protein OS=Populus trichocarpa GN=POPTRDRAFT_828976 PE=3 SV=1
F6H2A5	Putative uncharacterized protein OS=Vitis vinifera GN=VIT_19s0014g04240 PE=4 SV=1
B9GWF3	Predicted protein OS=Populus trichocarpa GN=POPTRDRAFT_817341 PE=2 SV=1
B9GXZ3	Predicted protein OS=Populus trichocarpa GN=POPTRDRAFT_646054 PE=2 SV=1
B9R758	Serine-threonine protein kinase, plant-type, putative OS=Ricinus communis GN=RCOM_1588780 PE=3 SV=1
B9T0N2	Serine/threonine-protein kinase OS=Ricinus communis GN=RCOM_0576180 PE=3 SV=1
F6H2A8	Serine/threonine-protein kinase OS=Vitis vinifera GN=VIT_19s0014g04270 PE=3 SV=1
E0CSZ7	Serine/threonine-protein kinase OS=Vitis vinifera GN=VIT_19s0014g04470 PE=3 SV=1
B9IPZ4	Predicted protein OS=Populus trichocarpa GN=POPTRDRAFT_738592 PE=4 SV=1
G4XXY5	Lectin-domain receptor-like kinase OS=Nicotiana attenuata GN=lecRK1 PE=2 SV=1
D7SN77	Putative uncharacterized protein OS=Vitis vinifera GN=VIT_06s0061g01040 PE=4 SV=1
F6HIM5	Putative uncharacterized protein OS=Vitis vinifera GN=VIT_12s0059g02740 PE=4 SV=1
F6H2G7	Serine/threonine-protein kinase OS=Vitis vinifera GN=VIT_19s0014g04640 PE=3 SV=1
K4DB67	Serine/threonine-protein kinase OS=Solanum lycopersicum GN=Solyc12g005290.1 PE=3 SV=1
F6HV10	Putative uncharacterized protein OS=Vitis vinifera GN=VIT_14s0066g01560 PE=2 SV=1
F6GXQ9	Putative uncharacterized protein OS=Vitis vinifera GN=VIT_12s0134g00380 PE=4 SV=1
F6H2A8	Serine/threonine-protein kinase OS=Vitis vinifera GN=VIT_19s0014g04270 PE=3 SV=1
I1JWI1	Serine/threonine-protein kinase OS=Glycine max PE=3 SV=2
K4ASL8	Uncharacterized protein OS=Solanum lycopersicum GN=Solyc01g006520.2 PE=3 SV=1
C5Z5H2	Putative uncharacterized protein Sb10g005550 OS=Sorghum bicolor GN=Sb10g005550 PE=4 SV=1
A5BI98	Putative uncharacterized protein OS=Vitis vinifera GN=VITISV_038238 PE=4 SV=1
I1PPM5	Serine/threonine-protein kinase OS=Oryza glaberrima PE=3 SV=1
K7LUY1	Serine/threonine-protein kinase OS=Glycine max PE=3 SV=1
B9SSB8	Serine/threonine-protein kinase OS=Ricinus communis GN=RCOM_1228950 PE=3 SV=1
K4BUH4	Serine/threonine-protein kinase OS=Solanum lycopersicum GN=Solyc04g077370.1 PE=3 SV=1
B9N548	Serine/threonine-protein kinase OS=Populus trichocarpa GN=POPTRDRAFT_582053 PE=3 SV=1
B9GUE2	Predicted protein OS=Populus trichocarpa GN=POPTRDRAFT_754616 PE=4 SV=1
F6HI68	Putative uncharacterized protein OS=Vitis vinifera GN=VIT_07s0151g00300 PE=4 SV=1
A9PJX6	Putative uncharacterized protein OS=Populus trichocarpa x Populus deltoides PE=2 SV=1
B9I1Y7	SET domain protein (Fragment) OS=Populus trichocarpa GN=SDG933 PE=4 SV=1
B9S9P6	Serine-threonine protein kinase, plant-type, putative OS=Ricinus communis GN=RCOM_0506940 PE=4 SV=1
B9I8G4	Predicted protein OS=Populus trichocarpa GN=POPTRDRAFT_774005 PE=2 SV=1
B9I8G4	Predicted protein OS=Populus trichocarpa GN=POPTRDRAFT_774005 PE=2 SV=1
A5C187	Putative uncharacterized protein OS=Vitis vinifera GN=VITISV_012409 PE=3 SV=1
B9SSC0	ATP binding protein, putative OS=Ricinus communis GN=RCOM_1229470 PE=4 SV=1
B9I819	Predicted protein OS=Populus trichocarpa GN=POPTRDRAFT_571616 PE=3 SV=1
A5BEU8	Serine/threonine-protein kinase OS=Vitis vinifera GN=VITISV_003688 PE=3 SV=1
F6GXQ3	Putative uncharacterized protein OS=Vitis vinifera GN=VIT_12s0134g00300 PE=4 SV=1
B9SBW6	Serine-threonine protein kinase, plant-type, putative OS=Ricinus communis GN=RCOM_1045360 PE=3 SV=1
B9HIN8	Predicted protein OS=Populus trichocarpa GN=POPTRDRAFT_803486 PE=3 SV=1
F6H2A8	Serine/threonine-protein kinase OS=Vitis vinifera GN=VIT_19s0014g04270 PE=3 SV=1
K4BE96	Uncharacterized protein OS=Solanum lycopersicum GN=Solyc03g006730.1 PE=4 SV=1
B9SBW6	Serine-threonine protein kinase, plant-type, putative OS=Ricinus communis GN=RCOM_1045360 PE=3 SV=1
G4XXY5	Lectin-domain receptor-like kinase OS=Nicotiana attenuata GN=lecRK1 PE=2 SV=1
B9HGZ9	Predicted protein OS=Populus trichocarpa GN=POPTRDRAFT_763807 PE=4 SV=1
B9HGZ9	Predicted protein OS=Populus trichocarpa GN=POPTRDRAFT_763807 PE=4 SV=1
G7L1A1	Kinase-like protein OS=Medicago truncatula GN=MTR_7g058560 PE=3 SV=1
K4BHR6	Uncharacterized protein OS=Solanum lycopersicum GN=Solyc03g078370.1 PE=3 SV=1
B9RIQ0	Serine/threonine-protein kinase OS=Ricinus communis GN=RCOM_1581480 PE=3 SV=1
F6HL29	Serine/threonine-protein kinase OS=Vitis vinifera GN=VIT_08s0007g01230 PE=3 SV=1
A5C1U2	Putative uncharacterized protein OS=Vitis vinifera GN=VITISV_019016 PE=4 SV=1
A5AQY5	Putative uncharacterized protein OS=Vitis vinifera GN=VITISV_033399 PE=4 SV=1
B9R758	Serine-threonine protein kinase, plant-type, putative OS=Ricinus communis GN=RCOM_1588780 PE=3 SV=1
K4CH53	Serine/threonine-protein kinase OS=Solanum lycopersicum GN=Solyc07g063700.1 PE=3 SV=1
B9I026	Serine/threonine-protein kinase OS=Populus trichocarpa GN=POPTRDRAFT_568992 PE=3 SV=1
B9N548	Serine/threonine-protein kinase OS=Populus trichocarpa GN=POPTRDRAFT_582053 PE=3 SV=1
B9GEY2	Predicted protein OS=Populus trichocarpa GN=POPTRDRAFT_815202 PE=4 SV=1
B9N536	Serine/threonine-protein kinase OS=Populus trichocarpa GN=POPTRDRAFT_582034 PE=3 SV=1
F6GXQ3	Putative uncharacterized protein OS=Vitis vinifera GN=VIT_12s0134g00300 PE=4 SV=1
D7M2R0	G-type lectin S-receptor-like serine/threonine-protein kinase OS=Arabidopsis lyrata subsp. lyrata GN=ARALYDRAFT_490237 PE=3 SV=1
F6HNY6	Putative uncharacterized protein OS=Vitis vinifera GN=VIT_12s0142g00040 PE=4 SV=1
K4ASL8	Uncharacterized protein OS=Solanum lycopersicum GN=Solyc01g006520.2 PE=3 SV=1
F6GXR2	Serine/threonine-protein kinase OS=Vitis vinifera GN=VIT_12s0134g00450 PE=3 SV=1
B9IAB7	Predicted protein OS=Populus trichocarpa GN=POPTRDRAFT_572919 PE=3 SV=1
F6GXQ6	Putative uncharacterized protein OS=Vitis vinifera GN=VIT_12s0134g00340 PE=4 SV=1
F6GUF1	Putative uncharacterized protein OS=Vitis vinifera GN=VIT_06s0004g01200 PE=4 SV=1
E6YCZ6	Protein kinase OS=Prunus cerasifera GN=lecPK PE=4 SV=1
F6H2G7	Serine/threonine-protein kinase OS=Vitis vinifera GN=VIT_19s0014g04640 PE=3 SV=1
D7UBU8	Putative uncharacterized protein OS=Vitis vinifera GN=VIT_13s0074g00390 PE=2 SV=1
F6GUF1	Putative uncharacterized protein OS=Vitis vinifera GN=VIT_06s0004g01200 PE=4 SV=1
A5BLL1	Putative uncharacterized protein OS=Vitis vinifera GN=VITISV_042049 PE=2 SV=1
I1M3Z1	Serine/threonine-protein kinase OS=Glycine max PE=3 SV=2
D7KMC8	G-type lectin S-receptor-like serine/threonine-protein kinase OS=Arabidopsis lyrata subsp. lyrata GN=ARALYDRAFT_471264 PE=3 SV=1
B9I6J4	Serine/threonine-protein kinase OS=Populus trichocarpa GN=POPTRDRAFT_1097580 PE=3 SV=1
F6HI27	Putative uncharacterized protein OS=Vitis vinifera GN=VIT_04s0043g00720 PE=4 SV=1
B9T4Z1	ATP binding protein, putative OS=Ricinus communis GN=RCOM_0664210 PE=4 SV=1
K7MG77	Serine/threonine-protein kinase OS=Glycine max PE=3 SV=1
