# Supplementary material for: Whole-transcriptome analysis of differentially expressed genes in the ray florets and disc florets of Chrysanthemum morifolium
Source: BMC Genomics. 2016 May 25;17:398. doi: 10.1186/s12864-016-2733-z (PMC4881213; doi:10.1186/s12864-016-2733-z)
Supplement: Additional file 4: — The up-regulated genes in ray florets in chrysanthemum. (XLSX 94 kb) [file 12864_2016_2733_MOESM4_ESM.xlsx]

## Sheet: Sheet1
Unigene ID	Unigene length	Protein ID	Protein description	Ray florets RPKM	Disc florets RPKM	Fold change(Ray florets/Disc florets)	P value	FDR
contig_25652	424	Q41724	TED2 OS=Zinnia elegans PE=2 SV=1	138.085	64.4507	2.14249	1.62042e-07	1.53953e-05
contig_12593	537	Q41724	TED2 OS=Zinnia elegans PE=2 SV=1	299.351	125.378	2.38759	7.7085e-18	1.83848e-15
contig_1040	1240	B0I545	Cellulose synthase Z632 OS=Zinnia elegans GN=Z632 PE=2 SV=1	138.713	62.5	2.2194	6.25694e-08	6.30724e-06
contig_42549	1202	D7SQB3	Ribulose bisphosphate carboxylase small chain OS=Vitis vinifera GN=VIT	164.774	68.9359	2.39025	1.92152e-10	2.63037e-08
contig_20045	470	A5C981	Putative uncharacterized protein OS=Vitis vinifera GN=VITISV	85.394	13.0441	6.54656	3.95066e-14	7.37068e-12
contig_12231	480	A5C497	Putative uncharacterized protein OS=Vitis vinifera GN=VITISV	84.2418	35.2814	2.38771	6.45804e-06	0.000452738
contig_5852	327	A5C497	Putative uncharacterized protein OS=Vitis vinifera GN=VITISV	113.537	52.9663	2.14357	1.82791e-06	0.000142144
First_Contig59	1301	A5C497	Putative uncharacterized protein OS=Vitis vinifera GN=VITISV	163.706	69.3535	2.36046	4.64045e-10	6.0738e-08
contig_2012	1225	A5BZB6	Putative uncharacterized protein OS=Vitis vinifera GN=VITISV	395.715	71.5915	5.5274	5.57534e-56	4.33555e-53
contig_38344	529	A5BX17	Putative uncharacterized protein OS=Vitis vinifera GN=VITISV	84.1735	19.8525	4.23995	5.35235e-11	7.77545e-09
contig_15553	1321	A5BX17	Putative uncharacterized protein OS=Vitis vinifera GN=VITISV	51.8824	20.7699	2.49796	0.000243792	0.012116
contig_21782	377	A5BUN2	Putative uncharacterized protein OS=Vitis vinifera GN=VITISV	76.772	34.201	2.24473	6.10024e-05	0.00354365
contig_17470	412	A5BTN3	Putative uncharacterized protein OS=Vitis vinifera GN=VITISV	409.452	189.708	2.15832	4.78247e-20	1.31323e-17
contig_53135	739	A5BT79	Putative uncharacterized protein OS=Vitis vinifera GN=VITISV	54.3915	15.6991	3.46463	2.20753e-06	0.000169809
contig_4548	2032	A5BT79	Putative uncharacterized protein OS=Vitis vinifera GN=VITISV	30.6934	7.48184	4.10239	0.000172253	0.00888021
contig_14642	1590	A5BT79	Putative uncharacterized protein OS=Vitis vinifera GN=VITISV	72.1694	22.5296	3.20331	1.84375e-07	1.74455e-05
contig_44687	421	A5BQI3	Putative uncharacterized protein OS=Vitis vinifera GN=VITISV	79.6109	27.6226	2.88209	3.45846e-07	3.1102e-05
contig_10796	2399	A5BLW1	Putative uncharacterized protein OS=Vitis vinifera GN=VITISV	58.1912	23.8707	2.43776	0.000101367	0.00555705
contig_32038	352	A5BLL1	Putative uncharacterized protein OS=Vitis vinifera GN=VITISV	75.8996	22.5716	3.36262	4.9751e-08	5.08714e-06
contig_23147	638	A5BLL1	Putative uncharacterized protein OS=Vitis vinifera GN=VITISV	112.234	36.0671	3.11182	2.23363e-10	3.03072e-08
contig_50027	369	A5BLL1	Putative uncharacterized protein OS=Vitis vinifera GN=VITISV	87.7314	33.0798	2.65211	6.85177e-07	5.8223e-05
contig_11066	339	A5BLL1	Putative uncharacterized protein OS=Vitis vinifera GN=VITISV	123.718	42.9817	2.87839	1.58646e-10	2.18464e-08
contig_1462	668	A5BLL1	Putative uncharacterized protein OS=Vitis vinifera GN=VITISV	281.361	136.061	2.06791	5.7469e-13	9.61675e-11
contig_1460	598	A5BLL1	Putative uncharacterized protein OS=Vitis vinifera GN=VITISV	567.616	252.715	2.24607	2.54113e-29	1.04978e-26
First_Contig234	723	A5BLL1	Putative uncharacterized protein OS=Vitis vinifera GN=VITISV	245.102	110.12	2.22576	3.21725e-13	5.52352e-11
contig_25016	449	A5BKG9	Putative uncharacterized protein OS=Vitis vinifera GN=VITISV	67.0074	24.9204	2.68886	5.89473e-06	0.000415134
contig_50505	652	A5B6E7	Putative uncharacterized protein OS=Vitis vinifera GN=VITISV	26.0256	4.72256	5.51091	6.21543e-05	0.00358804
contig_4012	1323	A5B6B5	Putative uncharacterized protein OS=Vitis vinifera GN=VITISV	112.704	34.4949	3.26727	5.07789e-11	7.41164e-09
contig_59015	456	A5B440	Putative uncharacterized protein OS=Vitis vinifera GN=VITISV	35.0348	10.0081	3.50065	0.000210538	0.0106289
First_Contig778	900	A5AXM4	Putative uncharacterized protein OS=Vitis vinifera GN=VITISV	391.29	195.529	2.00118	1.6833e-16	3.63946e-14
contig_5600	5690	A5ARV9	Putative uncharacterized protein OS=Vitis vinifera GN=VITISV	55.6359	12.2675	4.53522	9.2737e-08	9.21772e-06
contig_50376	388	A5AJJ7	Putative uncharacterized protein OS=Vitis vinifera GN=VITISV	42.4155	2.26738	18.7068	2.13658e-10	2.91185e-08
contig_62287	592	A5AHP6	Putative uncharacterized protein OS=Vitis vinifera GN=VITISV	63.8318	11.5634	5.52017	5.15794e-10	6.71316e-08
contig_11591	2068	F6I640	Putative uncharacterized protein OS=Vitis vinifera GN=VIT	54.7315	25.139	2.17716	0.0011729	0.0472314
contig_36028	463	F6I5M5	Putative uncharacterized protein OS=Vitis vinifera GN=VIT	85.1255	31.7673	2.67966	4.31102e-07	3.77778e-05
contig_28777	898	F6I2K2	Putative uncharacterized protein OS=Vitis vinifera GN=VIT	55.8842	18.5219	3.01719	1.38387e-05	0.000912761
contig_20030	1258	F6I0W6	Putative uncharacterized protein OS=Vitis vinifera GN=VIT	22.0027	4.48002	4.9113	0.000520131	0.0232633
First_Contig3350	2069	F6I0C7	Putative uncharacterized protein OS=Vitis vinifera GN=VIT	38.913	7.94598	4.89719	3.04292e-06	0.000227452
contig_2454	576	F6I089	Putative uncharacterized protein OS=Vitis vinifera GN=VIT	191.696	75.1735	2.55005	4.04798e-13	6.81075e-11
contig_14370	1699	F6HZZ6	Putative uncharacterized protein OS=Vitis vinifera GN=VIT	67.4685	32.929	2.04891	0.000448481	0.0206887
First_Contig1610	609	F6HYP3	Putative uncharacterized protein OS=Vitis vinifera GN=VIT	107.056	33.0446	3.23974	2.05402e-10	2.80761e-08
contig_13127	325	F6HYP3	Putative uncharacterized protein OS=Vitis vinifera GN=VIT	159.504	49.1473	3.24543	7.22598e-15	1.39891e-12
contig_46244	491	F6HYM3	Putative uncharacterized protein OS=Vitis vinifera GN=VIT	40.5032	11.5903	3.49457	4.88862e-05	0.00289618
contig_12323	706	F6HY30	Putative uncharacterized protein OS=Vitis vinifera GN=VIT	96.1825	39.9141	2.40974	7.90065e-07	6.6525e-05
contig_61	371	F6HUB7	Putative uncharacterized protein OS=Vitis vinifera GN=VIT	581.615	275.365	2.11216	1.44485e-26	5.34815e-24
contig_12369	953	F6HTW1	Putative uncharacterized protein OS=Vitis vinifera GN=VIT	76.7786	33.2039	2.31233	3.68905e-05	0.00226228
contig_11937	1290	F6HTS6	Putative uncharacterized protein OS=Vitis vinifera GN=VIT	69.3852	34.0347	2.03866	0.00058123	0.0256857
contig_6791	308	F6HRJ0	Putative uncharacterized protein OS=Vitis vinifera GN=VIT	73.2622	31.4195	2.33175	3.69421e-05	0.00226094
contig_37801	851	F6HQZ3	Putative uncharacterized protein OS=Vitis vinifera GN=VIT	46.0664	15.1513	3.04042	7.28344e-05	0.00413748
contig_29873	304	F6HM73	Putative uncharacterized protein OS=Vitis vinifera GN=VIT	64.5273	27.5825	2.33943	0.000105277	0.0057646
contig_13198	331	F6HLU8	Putative uncharacterized protein OS=Vitis vinifera GN=VIT	58.4457	17.276	3.38306	1.816e-06	0.000141336
contig_20184	2352	F6HKD8	Putative uncharacterized protein OS=Vitis vinifera GN=VIT	61.4391	28.2518	2.1747	0.00048698	0.02232
contig_34928	436	F6HKB3	Putative uncharacterized protein OS=Vitis vinifera GN=VIT	78.1141	28.1226	2.77763	9.9619e-07	8.12922e-05
contig_37904	1211	F6HKB2	Putative uncharacterized protein OS=Vitis vinifera GN=VIT	34.5086	6.12952	5.6299	8.30551e-06	0.000573992
contig_24539	341	F6HGL9	Putative uncharacterized protein OS=Vitis vinifera GN=VIT	28.5864	8.06218	3.54574	0.00101926	0.0418086
contig_48483	777	F6HGA7	Putative uncharacterized protein OS=Vitis vinifera GN=VIT	33.881	9.65936	3.50758	0.000234194	0.0116641
contig_62031	1232	F6HFY6	Putative uncharacterized protein OS=Vitis vinifera GN=VIT	23.6881	2.45465	9.65032	2.56317e-05	0.00161135
contig_35007	1170	F6HF27	Putative uncharacterized protein OS=Vitis vinifera GN=VIT	37.4922	8.83505	4.24358	1.41587e-05	0.000931876
contig_5554	3017	F6HF24	Putative uncharacterized protein OS=Vitis vinifera GN=VIT	42.5916	15.2723	2.7888	0.000375118	0.0175849
contig_38083	784	F6HBG6	Putative uncharacterized protein OS=Vitis vinifera GN=VIT	34.4995	11.6771	2.95446	0.000684967	0.0298565
contig_27707	336	F6H8S1	Putative uncharacterized protein OS=Vitis vinifera GN=VIT	59.5459	28.0648	2.12173	0.000934219	0.0393495
contig_16580	661	F6H539	Putative uncharacterized protein OS=Vitis vinifera GN=VIT	67.6374	26.9513	2.50961	2.01438e-05	0.00130082
contig_70449	447	F6H3Z9	Putative uncharacterized protein OS=Vitis vinifera GN=VIT	27.596	5.59681	4.93066	0.000110137	0.00600934
contig_45661	1001	F6H271	Putative uncharacterized protein OS=Vitis vinifera GN=VIT	65.1019	19.6921	3.30599	3.92826e-07	3.51221e-05
contig_18017	3251	F6GYU6	Putative uncharacterized protein OS=Vitis vinifera GN=VIT	35.1023	6.16478	5.694	4.89371e-06	0.000355458
contig_18018	866	F6GYU6	Putative uncharacterized protein OS=Vitis vinifera GN=VIT	70.5257	12.9524	5.44501	3.97232e-11	5.83477e-09
contig_54130	357	F6GYU6	Putative uncharacterized protein OS=Vitis vinifera GN=VIT	59.0771	8.39393	7.03808	1.10727e-10	1.56196e-08
contig_3230	1266	F6GTW2	Putative uncharacterized protein OS=Vitis vinifera GN=VIT	92.4454	45.7332	2.02141	5.79875e-05	0.00338766
contig_10066	453	F6GT48	Putative uncharacterized protein OS=Vitis vinifera GN=VIT	64.689	20.5128	3.15359	1.29677e-06	0.00010453
contig_24629	414	F6GSG0	Putative uncharacterized protein OS=Vitis vinifera GN=VIT	46.4376	18.7265	2.47979	0.000497819	0.0227268
contig_8225	1435	E0CU00	Putative uncharacterized protein OS=Vitis vinifera GN=VIT	76.7778	33.7568	2.27444	3.68905e-05	0.00226228
contig_240	841	E0CQE7	Putative uncharacterized protein OS=Vitis vinifera GN=VIT	172.683	67.7331	2.54947	6.13005e-12	9.63094e-10
contig_5078	325	E0CQ92	Putative uncharacterized protein OS=Vitis vinifera GN=VIT	171.446	53.7152	3.19176	8.63954e-16	1.80064e-13
First_Contig2164	651	D7UBU8	Putative uncharacterized protein OS=Vitis vinifera GN=VIT	147.012	51.6056	2.84875	4.29599e-12	6.80723e-10
contig_8021	911	D7U6T6	Putative uncharacterized protein OS=Vitis vinifera GN=VIT	141.019	65.5463	2.15145	9.87651e-08	9.77489e-06
contig_59741	372	D7TZI8	Putative uncharacterized protein OS=Vitis vinifera GN=VIT	56.3715	24.7576	2.27693	0.000360878	0.0169604
contig_73221	516	D7TVI6	Putative uncharacterized protein OS=Vitis vinifera GN=VIT	26.5879	4.68856	5.6708	6.21543e-05	0.00358804
contig_18171	587	D7TSJ3	Putative uncharacterized protein OS=Vitis vinifera GN=VIT	162.476	66.0839	2.45864	1.30942e-10	1.83593e-08
contig_23695	448	D7TNV1	Putative uncharacterized protein OS=Vitis vinifera GN=VIT	49.9648	20.0054	2.49757	0.000510886	0.0232659
contig_38509	1015	D7TNV1	Putative uncharacterized protein OS=Vitis vinifera GN=VIT	56.3193	7.20481	7.8169	1.5505e-10	2.1415e-08
contig_35818	901	D7TNV1	Putative uncharacterized protein OS=Vitis vinifera GN=VIT	33.6593	3.93615	8.55132	3.0419e-07	2.74626e-05
contig_22811	1334	D7TJR3	Putative uncharacterized protein OS=Vitis vinifera GN=VIT	98.1076	16.6931	5.87715	1.3976e-15	2.88042e-13
contig_51855	334	D7TJ49	Putative uncharacterized protein OS=Vitis vinifera GN=VIT	78.9992	4.52713	17.4502	1.39013e-18	3.52439e-16
contig_78824	594	D7TJ49	Putative uncharacterized protein OS=Vitis vinifera GN=VIT	37.9372	1.57362	24.1082	6.85639e-10	8.81218e-08
contig_60600	493	D7TJ49	Putative uncharacterized protein OS=Vitis vinifera GN=VIT	147.136	8.42048	17.4736	4.89081e-34	2.39463e-31
contig_3800	1125	D7TJ10	Putative uncharacterized protein OS=Vitis vinifera GN=VIT	49.9834	21.0406	2.37557	0.00087633	0.0371479
contig_53498	1397	D7TIQ4	Putative uncharacterized protein OS=Vitis vinifera GN=VIT	31.8954	3.93587	8.10378	9.91285e-07	8.10349e-05
contig_23079	301	D7TFI8	Putative uncharacterized protein OS=Vitis vinifera GN=VIT	50.8769	20.7332	2.45389	0.000353797	0.0166784
contig_210	1180	D7TD83	Putative uncharacterized protein OS=Vitis vinifera GN=VIT	437.578	208.916	2.09451	4.25076e-20	1.17071e-17
contig_4327	2692	D7TBU6	Putative uncharacterized protein OS=Vitis vinifera GN=VIT	66.2972	25.2351	2.62719	1.62089e-05	0.00105853
contig_42100	1192	D7TBS1	Putative uncharacterized protein OS=Vitis vinifera GN=VIT	48.0574	10.2865	4.67191	4.17295e-07	3.72019e-05
contig_21586	397	D7T880	Putative uncharacterized protein OS=Vitis vinifera GN=VIT	46.001	16.8276	2.73366	0.000143936	0.00764615
contig_13175	918	D7T838	Putative uncharacterized protein OS=Vitis vinifera GN=VIT	50.0456	22.7902	2.19592	0.00103604	0.0422906
contig_5372	527	D7T282	Putative uncharacterized protein OS=Vitis vinifera GN=VIT	432.513	169.178	2.55656	5.07847e-28	1.98292e-25
contig_9379	589	D7SY67	Putative uncharacterized protein OS=Vitis vinifera GN=VIT	88.4712	23.5246	3.7608	3.14197e-10	4.20769e-08
contig_16599	1691	D7SY23	Putative uncharacterized protein OS=Vitis vinifera GN=VIT	43.9463	9.75471	4.50514	1.88879e-06	0.000146632
contig_8813	998	D7SW53	Putative uncharacterized protein OS=Vitis vinifera GN=VIT	246.449	89.115	2.76551	1.78879e-18	4.48593e-16
contig_4405	325	D7SP24	Putative uncharacterized protein OS=Vitis vinifera GN=VIT	148.58	42.5492	3.49196	3.71147e-15	7.40197e-13
contig_3768	1591	D7SMP3	Putative uncharacterized protein OS=Vitis vinifera GN=VIT	48.9399	20.7702	2.35625	0.00073395	0.0316193
contig_111	644	A5BY12	Putative uncharacterized protein OS=Vitis vinifera GN=VIT	1370.94	171.057	8.01451	1.77174e-234	9.64429e-231
contig_32868	442	A5BTQ3	Putative uncharacterized protein OS=Vitis vinifera GN=VIT	113.879	52.1229	2.18481	1.82791e-06	0.000142144
contig_43287	681	A5AEG2	Putative uncharacterized protein OS=Vitis vinifera GN=VIT	43.9588	8.76031	5.01794	6.64452e-07	5.66701e-05
contig_19287	591	F6H5K7	Putative uncharacterized protein (Fragment) OS=Vitis vinifera GN=VIT	66.8416	32.702	2.04396	0.000614865	0.0270301
contig_26249	362	F6HXK8	Pectinesterase OS=Vitis vinifera GN=VIT	75.7145	25.3656	2.98493	4.52972e-07	3.947e-05
contig_26248	371	F6HXK8	Pectinesterase OS=Vitis vinifera GN=VIT	125.779	44.6838	2.81486	2.69709e-10	3.64355e-08
contig_25152	526	F6HSR9	Mannose-6-phosphate isomerase OS=Vitis vinifera GN=VIT	85.5688	35.1229	2.43627	4.5227e-06	0.000330325
contig_18516	417	F6H344	Glutathione peroxidase OS=Vitis vinifera GN=VIT	468.25	159.876	2.92884	8.2142e-37	4.22292e-34
contig_4757	885	A5BX41	Cytochrome b6-f complex iron-sulfur subunit OS=Vitis vinifera GN=VIT	172.597	85.6447	2.01527	3.56175e-08	3.69089e-06
contig_6407	530	A7R385	CASP-like protein GSVIVT00013502001 OS=Vitis vinifera GN=GSVIVT00013502001 PE=2 SV=1	292.178	139.794	2.09006	7.36729e-14	1.33155e-11
contig_14230	354	A5BPA4	50S ribosomal protein L35 OS=Vitis vinifera GN=VIT	189.442	84.8836	2.23179	1.02043e-10	1.44165e-08
contig_58111	865	F6GTU8	3-ketoacyl-CoA synthase OS=Vitis vinifera GN=VIT	61.3553	1.81161	33.8677	9.22657e-17	2.0426e-14
contig_28799	375	Q3Y6V1	Cellulose synthase-like protein CslG OS=Nicotiana tabacum PE=2 SV=1	26.2353	0.953057	27.5275	1.01056e-07	9.98029e-06
contig_53151	751	Q3Y6V1	Cellulose synthase-like protein CslG OS=Nicotiana tabacum PE=2 SV=1	17.7874	1.09822	16.1966	0.000209627	0.0105945
contig_53150	793	Q3Y6V1	Cellulose synthase-like protein CslG OS=Nicotiana tabacum PE=2 SV=1	21.5499	0.520026	41.44	2.7507e-06	0.000209502
contig_9593	422	Q02764	50S ribosomal protein L24, chloroplastic OS=Nicotiana tabacum GN=RPL24 PE=1 SV=1	209.464	72.8344	2.87589	5.96192e-17	1.33585e-14
contig_2791	1127	G4U403	Polyphenol oxidase (Precursor) OS=Taraxacum officinale GN=ppo-4 PE=4 SV=1	23.0386	4.73244	4.86823	0.000308379	0.0147859
contig_5196	567	H6U1I8	GDSL lipase-like protein OS=Tanacetum cinerariifolium GN=GLIP PE=2 SV=1	96.3612	47.2747	2.03833	4.04668e-05	0.00242848
contig_78070	1271	G1FC38	Xyloglucan endotransglucosylase/hydrolase OS=Tagetes patula GN=XTH PE=2 SV=1	17.1144	2.68215	6.38086	0.000817384	0.034905
contig_2111	314	Q6VAA7	UDP-glycosyltransferase 88B1 OS=Stevia rebaudiana PE=2 SV=1	60.7476	19.6122	3.09745	3.4356e-06	0.000254951
contig_16294	335	Q6VAA7	UDP-glycosyltransferase 88B1 OS=Stevia rebaudiana PE=2 SV=1	69.3333	18.5469	3.73828	2.80546e-08	2.94344e-06
contig_603	1107	Q6VAA7	UDP-glycosyltransferase 88B1 OS=Stevia rebaudiana PE=2 SV=1	81.562	36.6064	2.22808	3.05943e-05	0.00190649
contig_602	872	Q6VAA7	UDP-glycosyltransferase 88B1 OS=Stevia rebaudiana PE=2 SV=1	506.81	90.6733	5.58941	6.05293e-72	6.51309e-69
contig_2112	2836	Q6VAA7	UDP-glycosyltransferase 88B1 OS=Stevia rebaudiana PE=2 SV=1	42.2121	14.2307	2.96627	0.000193051	0.00980491
contig_28978	496	Q6VAA7	UDP-glycosyltransferase 88B1 OS=Stevia rebaudiana PE=2 SV=1	42.2179	9.4781	4.45426	3.11866e-06	0.000232363
contig_32589	1023	Q6VAA7	UDP-glycosyltransferase 88B1 OS=Stevia rebaudiana PE=2 SV=1	43.6737	15.5331	2.81165	0.000250926	0.0124172
contig_9332	445	Q2I6K1	IPP/DMAPP synthase OS=Stevia rebaudiana GN=ispH PE=2 SV=2	93.5043	43.3077	2.15907	1.71283e-05	0.00111542
contig_100	445	Q2I6K1	IPP/DMAPP synthase OS=Stevia rebaudiana GN=ispH PE=2 SV=2	235.417	116.331	2.02368	1.14181e-10	1.60823e-08
contig_9331	380	Q2I6K1	IPP/DMAPP synthase OS=Stevia rebaudiana GN=ispH PE=2 SV=2	96.3555	40.0081	2.4084	1.36581e-06	0.000109999
contig_32317	376	K7MWA9	Uncharacterized protein OS=Glycine max PE=4 SV=1	17.0436	2.48598	6.85588	0.000817384	0.034905
contig_33483	685	K7MNR5	Uncharacterized protein OS=Glycine max PE=4 SV=1	65.4433	20.308	3.22254	8.441e-07	6.98046e-05
contig_6429	1264	K7MLI1	Uncharacterized protein OS=Glycine max PE=4 SV=1	73.7877	27.927	2.64216	3.73971e-06	0.000276631
First_Contig2543	955	K7MFT7	Uncharacterized protein OS=Glycine max PE=4 SV=1	41.8688	11.0256	3.79742	3.09247e-05	0.00192578
contig_23787	778	K7LB81	Uncharacterized protein OS=Glycine max PE=4 SV=1	82.9888	16.1843	5.12775	6.68493e-12	1.04849e-09
contig_1063	819	K7LB09	Uncharacterized protein OS=Glycine max PE=4 SV=1	177.726	35.6826	4.98075	4.02019e-24	1.3528e-21
contig_6238	1731	K7KV21	Uncharacterized protein OS=Glycine max PE=4 SV=1	87.1478	39.3878	2.21256	1.80237e-05	0.00117044
contig_52397	366	I1NGK2	Uncharacterized protein OS=Glycine max PE=4 SV=1	36.0872	13.07	2.76107	0.00114562	0.0462739
contig_16612	648	I1NGK2	Uncharacterized protein OS=Glycine max PE=4 SV=1	60.7298	15.6128	3.88976	1.36874e-07	1.31255e-05
contig_16649	508	I1NGK2	Uncharacterized protein OS=Glycine max PE=4 SV=1	51.7035	14.5578	3.5516	3.80201e-06	0.000281015
contig_14425	593	I1MAV8	Uncharacterized protein OS=Glycine max PE=4 SV=1	91.6796	42.2812	2.16833	2.04604e-05	0.00131942
contig_29018	473	I1MAD0	Uncharacterized protein OS=Glycine max PE=4 SV=1	102.472	35.4548	2.8902	6.83843e-09	7.68912e-07
contig_6341	649	I1M7T7	Uncharacterized protein OS=Glycine max PE=4 SV=1	101.339	44.6904	2.26757	1.95495e-06	0.00015126
contig_46495	632	I1M692	Uncharacterized protein OS=Glycine max PE=4 SV=1	30.1339	6.09001	4.9481	6.60014e-05	0.00379121
contig_13369	542	I1L6M0	Uncharacterized protein OS=Glycine max PE=4 SV=1	89.4264	25.2602	3.54021	1.07203e-09	1.35523e-07
contig_36335	339	I1JV77	Uncharacterized protein OS=Glycine max PE=4 SV=1	83.514	36.575	2.28337	1.54953e-05	0.00101265
contig_39486	391	I1JS27	Uncharacterized protein OS=Glycine max PE=4 SV=1	103.494	14.9765	6.91043	6.47646e-18	1.5689e-15
contig_3896	1316	I1JR38	Uncharacterized protein OS=Glycine max PE=4 SV=1	142.773	36.0781	3.95733	3.43359e-16	7.37209e-14
contig_27674	496	I1JPW2	Uncharacterized protein OS=Glycine max PE=4 SV=1	83.8293	28.8777	2.9029	1.33667e-07	1.28312e-05
contig_1509	929	I1J831	Uncharacterized protein OS=Glycine max PE=4 SV=1	275.991	123.108	2.24187	9.49563e-15	1.83446e-12
contig_19226	537	K7M8E1	Uncharacterized protein OS=Glycine max PE=3 SV=1	279.853	110.275	2.53777	2.35245e-18	5.77429e-16
contig_22122	415	K7LZQ0	Uncharacterized protein OS=Glycine max PE=3 SV=1	42.4834	16.4952	2.5755	0.000697824	0.030374
contig_25154	608	I1NC12	Uncharacterized protein OS=Glycine max PE=3 SV=1	84.5189	36.8068	2.29629	1.09726e-05	0.000740074
contig_10024	687	C6TMI4	Uncharacterized protein OS=Glycine max PE=2 SV=1	32.1884	10.4846	3.07007	0.00078756	0.0337248
contig_22458	364	C6T2N0	Uncharacterized protein OS=Glycine max PE=2 SV=1	167.045	53.8512	3.10198	4.7038e-15	9.34077e-13
contig_10695	326	C6T088	Uncharacterized protein OS=Glycine max PE=2 SV=1	75.4004	36.9372	2.04132	0.000216379	0.0108822
contig_3371	520	C6TDS9	Putative uncharacterized protein OS=Glycine max PE=4 SV=1	153.151	66.9854	2.28633	3.02591e-09	3.5853e-07
contig_30102	475	C6T6G5	Putative uncharacterized protein OS=Glycine max PE=4 SV=1	33.6334	4.10934	8.18462	1.26555e-06	0.000102102
contig_19227	678	C6TJT2	Putative uncharacterized protein OS=Glycine max PE=2 SV=1	369.778	119.619	3.0913	3.54288e-31	1.53921e-28
contig_5836	1343	C6TH54	Putative uncharacterized protein OS=Glycine max PE=2 SV=1	514.201	151.094	3.40319	8.14034e-48	5.62157e-45
contig_38389	1214	C6T6G4	Putative uncharacterized protein OS=Glycine max PE=2 SV=1	42.8991	3.8045	11.2759	1.32633e-09	1.63866e-07
contig_2087	376	C6T1L0	Putative uncharacterized protein OS=Glycine max PE=2 SV=1	147.791	66.6828	2.21633	2.2595e-08	2.38687e-06
contig_5283	1270	Q1WCP0	Cytochrome P450 monooxygenase CYP97C10 (Fragment) OS=Glycine max GN=CYP97C10 PE=2 SV=1	87.5584	33.8996	2.58287	6.85177e-07	5.8223e-05
contig_13318	1768	D4N5G0	Alpha-form rubisco activase OS=Glycine max GN=RCAalpha PE=2 SV=1	198.029	89.3336	2.21673	6.03345e-11	8.71019e-09
contig_15982	412	C5YCX2	Putative uncharacterized protein Sb06g023630 OS=Sorghum bicolor GN=Sb06g023630 PE=4 SV=1	163.138	51.0471	3.19583	5.85227e-15	1.15225e-12
contig_22005	952	C5X0R1	Putative uncharacterized protein Sb01g035910 OS=Sorghum bicolor GN=Sb01g035910 PE=4 SV=1	45.0663	17.1825	2.6228	0.000402226	0.0187512
contig_32903	465	M0ZRJ9	Uncharacterized protein OS=Solanum tuberosum GN=PGSC0003DMG403002548 PE=4 SV=1	102.294	48.185	2.12294	9.70667e-06	0.000660467
contig_81573	382	M1B6R4	Uncharacterized protein OS=Solanum tuberosum GN=PGSC0003DMG402014805 PE=4 SV=1	125.386	48.0751	2.60813	3.27319e-09	3.84873e-07
contig_55733	322	M1A1E6	Uncharacterized protein OS=Solanum tuberosum GN=PGSC0003DMG402004902 PE=4 SV=1	61.2005	28.6873	2.13336	0.00048698	0.02232
contig_25871	619	M1CXJ3	Uncharacterized protein OS=Solanum tuberosum GN=PGSC0003DMG401029906 PE=4 SV=1	71.0115	34.687	2.04721	0.000311338	0.0149046
contig_18888	854	M1C2W1	Uncharacterized protein OS=Solanum tuberosum GN=PGSC0003DMG401022752 PE=4 SV=1	49.04	8.49871	5.77029	2.75499e-08	2.89706e-06
contig_24574	708	M1ABC6	Uncharacterized protein OS=Solanum tuberosum GN=PGSC0003DMG401007333 PE=4 SV=1	39.9451	15.4157	2.59119	0.00121214	0.0486633
contig_36604	635	M1DZM4	Uncharacterized protein OS=Solanum tuberosum GN=PGSC0003DMG400046542 PE=4 SV=1	25.0167	6.71065	3.7279	0.00078454	0.0336266
contig_2183	615	M1D5H7	Uncharacterized protein OS=Solanum tuberosum GN=PGSC0003DMG400032207 PE=4 SV=1	202.288	73.4462	2.75423	1.8416e-15	3.73724e-13
contig_35823	452	M1D130	Uncharacterized protein OS=Solanum tuberosum GN=PGSC0003DMG400030738 PE=4 SV=1	50.0552	22.2613	2.24853	0.00103604	0.0422906
contig_59231	1073	M1CYS6	Uncharacterized protein OS=Solanum tuberosum GN=PGSC0003DMG400030228 PE=4 SV=1	29.2171	7.99396	3.6549	0.000278972	0.0134807
contig_7340	921	M1CW66	Uncharacterized protein OS=Solanum tuberosum GN=PGSC0003DMG400029592 PE=4 SV=1	74.2195	36.2381	2.0481	0.000295897	0.0142391
contig_94253	364	M1CVX7	Uncharacterized protein OS=Solanum tuberosum GN=PGSC0003DMG400029517 PE=4 SV=1	25.7056	1.81266	14.1812	1.49089e-06	0.00011945
contig_6469	1132	M1CPM1	Uncharacterized protein OS=Solanum tuberosum GN=PGSC0003DMG400028026 PE=4 SV=1	53.2624	24.432	2.18003	0.00101062	0.0414909
First_Contig759	532	M1CL27	Uncharacterized protein OS=Solanum tuberosum GN=PGSC0003DMG400027125 PE=4 SV=1	106.32	49.1446	2.16341	4.28367e-06	0.000313114
contig_16379	394	M1CJ05	Uncharacterized protein OS=Solanum tuberosum GN=PGSC0003DMG400026598 PE=4 SV=1	69.9469	34.4697	2.02923	0.00058123	0.0256857
contig_47798	767	M1CG37	Uncharacterized protein OS=Solanum tuberosum GN=PGSC0003DMG400025932 PE=4 SV=1	47.8949	6.02172	7.95369	6.59453e-09	7.4239e-07
contig_5377	372	M1CFQ4	Uncharacterized protein OS=Solanum tuberosum GN=PGSC0003DMG400025861 PE=4 SV=1	185.047	85.8757	2.15483	6.14979e-10	7.91501e-08
contig_5391	1237	M1CFQ4	Uncharacterized protein OS=Solanum tuberosum GN=PGSC0003DMG400025861 PE=4 SV=1	164.514	80.8982	2.0336	6.35764e-08	6.40177e-06
contig_17491	587	M1CDP0	Uncharacterized protein OS=Solanum tuberosum GN=PGSC0003DMG400025371 PE=4 SV=1	40.696	10.1163	4.02281	2.0969e-05	0.00135033
contig_4432	2230	M1CCY7	Uncharacterized protein OS=Solanum tuberosum GN=PGSC0003DMG400025174 PE=4 SV=1	268.443	127.24	2.10974	5.84985e-13	9.77136e-11
contig_55372	501	M1CB87	Uncharacterized protein OS=Solanum tuberosum GN=PGSC0003DMG400024794 PE=4 SV=1	21.4388	3.01809	7.10343	0.000294871	0.0142267
contig_5690	831	M1C941	Uncharacterized protein OS=Solanum tuberosum GN=PGSC0003DMG400024311 PE=4 SV=1	131.098	61.5345	2.13048	3.76905e-07	3.38293e-05
contig_46055	351	M1C6G8	Uncharacterized protein OS=Solanum tuberosum GN=PGSC0003DMG400023657 PE=4 SV=1	115.031	22.6359	5.08179	1.88062e-16	4.05662e-14
contig_16529	2248	M1C5V2	Uncharacterized protein OS=Solanum tuberosum GN=PGSC0003DMG400023506 PE=4 SV=1	50.8309	18.8457	2.69721	0.000106087	0.0058055
contig_41015	588	M1C3R7	Uncharacterized protein OS=Solanum tuberosum GN=PGSC0003DMG400022947 PE=4 SV=1	89.338	30.4376	2.93512	4.52006e-08	4.63208e-06
contig_67272	529	M1BZY1	Uncharacterized protein OS=Solanum tuberosum GN=PGSC0003DMG400022103 PE=4 SV=1	51.7553	10.1861	5.08098	9.05703e-08	9.01204e-06
contig_14648	779	M1BSP5	Uncharacterized protein OS=Solanum tuberosum GN=PGSC0003DMG400020199 PE=4 SV=1	80.5263	28.9037	2.78602	4.50079e-07	3.9329e-05
contig_8849	866	M1BQF5	Uncharacterized protein OS=Solanum tuberosum GN=PGSC0003DMG400019631 PE=4 SV=1	155.33	77.365	2.00776	2.65242e-07	2.41347e-05
contig_56985	448	M1BQ72	Uncharacterized protein OS=Solanum tuberosum GN=PGSC0003DMG400019582 PE=4 SV=1	35.6604	11.5982	3.07465	0.000447333	0.020677
contig_20678	1237	M1BM54	Uncharacterized protein OS=Solanum tuberosum GN=PGSC0003DMG400018746 PE=4 SV=1	54.7245	14.3794	3.80575	9.53442e-07	7.80793e-05
contig_8416	363	M1BKX0	Uncharacterized protein OS=Solanum tuberosum GN=PGSC0003DMG400018465 PE=4 SV=1	303.101	94.2909	3.21453	4.33619e-27	1.6378e-24
contig_16922	304	M1BKW9	Uncharacterized protein OS=Solanum tuberosum GN=PGSC0003DMG400018465 PE=4 SV=1	450.602	160.431	2.80871	2.10336e-33	1.0033e-30
contig_16579	397	M1BGF6	Uncharacterized protein OS=Solanum tuberosum GN=PGSC0003DMG400017311 PE=4 SV=1	94.5787	36.079	2.62144	2.9353e-07	2.66301e-05
contig_7478	353	M1BD88	Uncharacterized protein OS=Solanum tuberosum GN=PGSC0003DMG400016508 PE=4 SV=1	30.683	8.33328	3.68198	0.000409836	0.0190293
contig_21544	947	M1B7Y1	Uncharacterized protein OS=Solanum tuberosum GN=PGSC0003DMG400015165 PE=4 SV=1	51.8171	17.5055	2.96005	3.64469e-05	0.00223804
contig_966	355	M1B4F9	Uncharacterized protein OS=Solanum tuberosum GN=PGSC0003DMG400014224 PE=4 SV=1	273.489	108.961	2.50996	6.66233e-18	1.60971e-15
contig_49165	416	M1AWP3	Uncharacterized protein OS=Solanum tuberosum GN=PGSC0003DMG400012285 PE=4 SV=1	35.7275	6.21214	5.75124	4.89371e-06	0.000355458
contig_16967	869	M1AWL0	Uncharacterized protein OS=Solanum tuberosum GN=PGSC0003DMG400012262 PE=4 SV=1	110.755	21.4811	5.15593	8.2932e-16	1.73628e-13
contig_33846	2845	M1AWD5	Uncharacterized protein OS=Solanum tuberosum GN=PGSC0003DMG400012222 PE=4 SV=1	26.7763	5.84629	4.58006	0.000184562	0.00942551
contig_771	1763	M1ASP3	Uncharacterized protein OS=Solanum tuberosum GN=PGSC0003DMG400011286 PE=4 SV=1	120.158	55.4363	2.16749	7.81181e-07	6.58369e-05
contig_27744	395	M1AM73	Uncharacterized protein OS=Solanum tuberosum GN=PGSC0003DMG400009982 PE=4 SV=1	38.9218	14.964	2.60103	0.000972912	0.0407935
contig_20368	397	M1AIV9	Uncharacterized protein OS=Solanum tuberosum GN=PGSC0003DMG400009178 PE=4 SV=1	59.8695	14.8886	4.02116	8.87599e-08	8.8414e-06
contig_21939	1081	M1AIV9	Uncharacterized protein OS=Solanum tuberosum GN=PGSC0003DMG400009178 PE=4 SV=1	234.289	78.6613	2.97846	1.41144e-19	3.73177e-17
contig_47519	555	M1AIV9	Uncharacterized protein OS=Solanum tuberosum GN=PGSC0003DMG400009178 PE=4 SV=1	59.6848	12.9782	4.59884	1.23999e-08	1.36603e-06
contig_17173	898	M1AIV9	Uncharacterized protein OS=Solanum tuberosum GN=PGSC0003DMG400009178 PE=4 SV=1	267.862	77.9757	3.4352	4.96726e-26	1.80259e-23
contig_26247	401	M1AIV9	Uncharacterized protein OS=Solanum tuberosum GN=PGSC0003DMG400009178 PE=4 SV=1	71.4269	16.3855	4.35915	1.71582e-09	2.10025e-07
contig_1423	602	M1AIE0	Uncharacterized protein OS=Solanum tuberosum GN=PGSC0003DMG400009081 PE=4 SV=1	185.366	70.5568	2.62719	2.861e-13	4.93018e-11
contig_35295	376	M1AIE0	Uncharacterized protein OS=Solanum tuberosum GN=PGSC0003DMG400009081 PE=4 SV=1	127.947	50.3046	2.54345	5.02461e-09	5.71213e-07
contig_32631	359	M1ADU1	Uncharacterized protein OS=Solanum tuberosum GN=PGSC0003DMG400007992 PE=4 SV=1	42.4058	14.3204	2.96122	0.000193051	0.00980491
contig_1943	395	M1A6Q8	Uncharacterized protein OS=Solanum tuberosum GN=PGSC0003DMG400006198 PE=4 SV=1	114.937	55.4713	2.07202	5.23405e-06	0.000378397
contig_15169	1749	M1A518	Uncharacterized protein OS=Solanum tuberosum GN=PGSC0003DMG400005808 PE=4 SV=1	51.8125	19.7584	2.6223	0.000134077	0.00717596
contig_14197	326	M1A4D5	Uncharacterized protein OS=Solanum tuberosum GN=PGSC0003DMG400005684 PE=4 SV=1	46.883	16.4446	2.85096	0.000143936	0.00764615
contig_12084	986	M0ZX56	Uncharacterized protein OS=Solanum tuberosum GN=PGSC0003DMG400003889 PE=4 SV=1	52.4833	21.4694	2.44456	0.000297942	0.0143226
contig_4392	2982	M0ZVS8	Uncharacterized protein OS=Solanum tuberosum GN=PGSC0003DMG400003576 PE=4 SV=1	44.7461	16.309	2.74365	0.000320283	0.0152461
contig_3183	322	M0ZVN2	Uncharacterized protein OS=Solanum tuberosum GN=PGSC0003DMG400003550 PE=4 SV=1	69.236	17.6735	3.91751	1.15642e-08	1.27549e-06
contig_3184	328	M0ZVN2	Uncharacterized protein OS=Solanum tuberosum GN=PGSC0003DMG400003550 PE=4 SV=1	38.8921	13.9975	2.77851	0.000510528	0.0232611
contig_5671	1227	M0ZRE7	Uncharacterized protein OS=Solanum tuberosum GN=PGSC0003DMG400002523 PE=4 SV=1	184.686	79.8994	2.31149	4.39553e-11	6.42581e-09
contig_12358	518	M0ZRA8	Uncharacterized protein OS=Solanum tuberosum GN=PGSC0003DMG400002504 PE=4 SV=1	123.946	54.241	2.2851	1.77698e-07	1.68655e-05
contig_12359	355	M0ZRA8	Uncharacterized protein OS=Solanum tuberosum GN=PGSC0003DMG400002504 PE=4 SV=1	165.856	63.7351	2.60228	7.79857e-12	1.21697e-09
contig_22483	406	M0ZRA8	Uncharacterized protein OS=Solanum tuberosum GN=PGSC0003DMG400002504 PE=4 SV=1	32.7541	7.85487	4.16991	6.46052e-05	0.00372025
contig_54293	370	M0ZR36	Uncharacterized protein OS=Solanum tuberosum GN=PGSC0003DMG400002462 PE=4 SV=1	63.2626	24.2227	2.61171	2.78489e-05	0.00174481
contig_11339	1630	M0ZQJ1	Uncharacterized protein OS=Solanum tuberosum GN=PGSC0003DMG400002290 PE=4 SV=1	84.4079	33.935	2.48734	2.11116e-06	0.000162666
contig_334	1479	M0ZQ69	Uncharacterized protein OS=Solanum tuberosum GN=PGSC0003DMG400002204 PE=4 SV=1	126.692	63.07	2.00876	4.24415e-06	0.000310716
contig_32318	848	M0ZLR6	Uncharacterized protein OS=Solanum tuberosum GN=PGSC0003DMG400001373 PE=4 SV=1	29.1284	6.06251	4.80467	0.000109503	0.00598179
contig_36733	829	M0ZKC7	Uncharacterized protein OS=Solanum tuberosum GN=PGSC0003DMG400000997 PE=4 SV=1	75.851	35.219	2.1537	0.000136993	0.00731085
contig_14438	477	M0ZIJ0	Uncharacterized protein OS=Solanum tuberosum GN=PGSC0003DMG400000545 PE=4 SV=1	249.71	111.121	2.2472	1.40391e-13	2.46517e-11
contig_347	394	M0ZIJ0	Uncharacterized protein OS=Solanum tuberosum GN=PGSC0003DMG400000545 PE=4 SV=1	141.956	47.7971	2.96996	3.2115e-12	5.11508e-10
contig_14439	364	M0ZIJ0	Uncharacterized protein OS=Solanum tuberosum GN=PGSC0003DMG400000545 PE=4 SV=1	61.9084	19.7127	3.14054	2.24208e-06	0.000172324
contig_324	438	M0ZIJ0	Uncharacterized protein OS=Solanum tuberosum GN=PGSC0003DMG400000545 PE=4 SV=1	216.512	56.8043	3.81154	1.18235e-23	3.87987e-21
contig_75463	948	M0ZH78	Uncharacterized protein OS=Solanum tuberosum GN=PGSC0003DMG400000270 PE=4 SV=1	17.6138	2.262	7.78683	0.000817384	0.034905
contig_26425	352	Q6XP47	Cellulose synthase (Fragment) OS=Solanum tuberosum GN=StCesA1 PE=2 SV=1	178.467	70.5264	2.53049	3.84866e-12	6.11936e-10
contig_21324	399	Q9LEC9	Alpha-glucosidase OS=Solanum tuberosum GN=mal2 PE=2 SV=1	77.8927	35.8292	2.174	7.1227e-05	0.00405363
contig_13090	447	Q9LEC9	Alpha-glucosidase OS=Solanum tuberosum GN=mal2 PE=2 SV=1	126.134	60.2119	2.09483	1.15911e-06	9.39243e-05
contig_30798	800	Q9LEC9	Alpha-glucosidase OS=Solanum tuberosum GN=mal2 PE=2 SV=1	63.2189	17.1482	3.68663	1.91056e-07	1.80224e-05
contig_1705	320	K4DC28	Uncharacterized protein OS=Solanum lycopersicum GN=Solyc12g009400.1 PE=4 SV=1	53.5913	23.2823	2.3018	0.00061175	0.0269188
contig_12102	647	K4DC28	Uncharacterized protein OS=Solanum lycopersicum GN=Solyc12g009400.1 PE=4 SV=1	60.3122	27.0246	2.23175	0.000418409	0.0194176
contig_1706	939	K4DC28	Uncharacterized protein OS=Solanum lycopersicum GN=Solyc12g009400.1 PE=4 SV=1	210.316	76.357	2.75438	5.51645e-16	1.17083e-13
contig_1704	652	K4DC28	Uncharacterized protein OS=Solanum lycopersicum GN=Solyc12g009400.1 PE=4 SV=1	106.963	39.4249	2.71309	1.87972e-08	2.01559e-06
contig_21835	1490	K4D9B3	Uncharacterized protein OS=Solanum lycopersicum GN=Solyc11g065000.1 PE=4 SV=1	75.7408	33.4886	2.26169	5.19396e-05	0.00305945
contig_13256	413	K4D4B2	Uncharacterized protein OS=Solanum lycopersicum GN=Solyc10g087040.1 PE=3 SV=1	62.1396	15.7097	3.95548	5.27973e-08	5.38672e-06
contig_19640	1393	K4D084	Uncharacterized protein OS=Solanum lycopersicum GN=Solyc10g049270.1 PE=4 SV=1	168.488	26.6237	6.3285	1.07855e-26	4.00829e-24
First_Contig1890	1148	K4CV95	Uncharacterized protein OS=Solanum lycopersicum GN=Solyc09g075180.2 PE=4 SV=1	53.9091	22.7743	2.3671	0.000360165	0.0169441
contig_19278	2154	K4CNS6	Uncharacterized protein OS=Solanum lycopersicum GN=Solyc08g079180.2 PE=3 SV=1	67.5336	32.3421	2.0881	0.000448481	0.0206887
contig_17565	826	K4CLP2	Uncharacterized protein OS=Solanum lycopersicum GN=Solyc08g066660.1 PE=4 SV=1	63.0502	5.85787	10.7633	1.09915e-13	1.94853e-11
contig_55618	363	K4CIZ4	Uncharacterized protein OS=Solanum lycopersicum GN=Solyc08g008600.2 PE=4 SV=1	64.8141	21.7361	2.98186	2.66104e-06	0.000203175
First_Contig2108	1428	K4CIR4	Uncharacterized protein OS=Solanum lycopersicum GN=Solyc08g007770.2 PE=4 SV=1	64.0283	31.3617	2.04161	0.00073884	0.0317856
contig_27943	647	K4CBH2	Uncharacterized protein OS=Solanum lycopersicum GN=Solyc07g007010.1 PE=4 SV=1	32.3184	9.64558	3.35059	0.000368995	0.0173154
First_Contig1798	1342	K4CB74	Uncharacterized protein OS=Solanum lycopersicum GN=Solyc07g006030.2 PE=4 SV=1	42.372	15.6717	2.70373	0.000375118	0.0175849
contig_15253	619	K4C9N3	Uncharacterized protein OS=Solanum lycopersicum GN=Solyc06g075170.1 PE=4 SV=1	47.2438	9.50452	4.97067	2.45182e-07	2.2464e-05
contig_24384	337	K4C9G8	Uncharacterized protein OS=Solanum lycopersicum GN=Solyc06g074500.1 PE=4 SV=1	60.262	26.1052	2.30843	0.000252902	0.0125083
contig_27311	700	K4C6W9	Uncharacterized protein OS=Solanum lycopersicum GN=Solyc06g062380.2 PE=4 SV=1	484.863	110.047	4.40597	1.44938e-57	1.16628e-54
contig_46758	559	K4C0U7	Uncharacterized protein OS=Solanum lycopersicum GN=Solyc05g046140.2 PE=4 SV=1	14.3166	0.885253	16.1723	0.000260838	0.0128733
contig_3959	1330	K4BZA5	Uncharacterized protein OS=Solanum lycopersicum GN=Solyc05g018510.2 PE=4 SV=1	93.0188	40.1838	2.31483	3.89536e-06	0.000287455
contig_22060	366	K4BVW9	Uncharacterized protein OS=Solanum lycopersicum GN=Solyc04g082420.2 PE=4 SV=1	82.5319	32.1492	2.56716	2.48164e-06	0.000189947
contig_71237	845	K4BNV4	Uncharacterized protein OS=Solanum lycopersicum GN=Solyc04g007980.2 PE=3 SV=1	16.8056	0.26028	64.5676	7.18698e-05	0.00408519
contig_13091	493	K4BNM3	Uncharacterized protein OS=Solanum lycopersicum GN=Solyc04g007160.1 PE=4 SV=1	78.2977	22.1386	3.5367	1.30885e-08	1.44017e-06
contig_21718	404	K4BMV9	Uncharacterized protein OS=Solanum lycopersicum GN=Solyc03g121600.2 PE=3 SV=1	101.802	49.6762	2.04931	2.0786e-05	0.00133948
contig_13976	806	K4BLW6	Uncharacterized protein OS=Solanum lycopersicum GN=Solyc03g118150.2 PE=4 SV=1	65.1746	28.4471	2.29108	0.000125441	0.0067254
contig_26686	391	K4BJ96	Uncharacterized protein OS=Solanum lycopersicum GN=Solyc03g096780.1 PE=4 SV=1	197.293	44.0857	4.47521	2.10667e-24	7.19361e-22
contig_26362	511	K4BE48	Uncharacterized protein OS=Solanum lycopersicum GN=Solyc03g006250.2 PE=4 SV=1	69.0043	33.7867	2.04235	0.000373615	0.0175233
contig_382	1023	K4BD73	Uncharacterized protein OS=Solanum lycopersicum GN=Solyc02g092770.2 PE=4 SV=1	215.251	101.664	2.11728	7.23724e-11	1.03833e-08
contig_21185	935	K4BA82	Uncharacterized protein OS=Solanum lycopersicum GN=Solyc02g082120.2 PE=4 SV=1	58.3385	21.3174	2.73667	3.0324e-05	0.00189347
contig_17505	387	K4B9R8	Uncharacterized protein OS=Solanum lycopersicum GN=Solyc02g080470.2 PE=3 SV=1	45.8681	11.5793	3.9612	4.73683e-06	0.000344604
contig_48182	342	K4B770	Uncharacterized protein OS=Solanum lycopersicum GN=Solyc02g067380.2 PE=4 SV=1	142.338	64.6304	2.20234	4.43074e-08	4.55569e-06
contig_28928	683	K4B422	Uncharacterized protein OS=Solanum lycopersicum GN=Solyc01g111600.2 PE=4 SV=1	82.2859	30.8329	2.66877	7.39371e-07	6.2541e-05
contig_76333	662	K4B3N1	Uncharacterized protein OS=Solanum lycopersicum GN=Solyc01g110180.2 PE=4 SV=1	33.6313	2.53325	13.2759	5.99914e-08	6.05397e-06
contig_52714	616	K4B3C6	Uncharacterized protein OS=Solanum lycopersicum GN=Solyc01g109120.2 PE=4 SV=1	18.3155	2.2315	8.20774	0.000464825	0.0213787
contig_4017	947	K4B306	Uncharacterized protein OS=Solanum lycopersicum GN=Solyc01g107900.2 PE=4 SV=1	47.1469	18.899	2.49468	0.000340794	0.0160982
contig_47398	794	K4B0R1	Uncharacterized protein OS=Solanum lycopersicum GN=Solyc01g098740.2 PE=3 SV=1	41.0372	3.6356	11.2876	2.44622e-09	2.92088e-07
contig_31256	462	K4B0J8	Uncharacterized protein OS=Solanum lycopersicum GN=Solyc01g098110.2 PE=4 SV=1	74.239	35.1684	2.11096	0.000188916	0.00962133
contig_15994	523	K4CB71	50S ribosomal protein L35 OS=Solanum lycopersicum GN=Solyc07g006000.2 PE=3 SV=1	109.876	49.5172	2.21894	1.60618e-06	0.000126067
contig_47517	758	B3TPN5	CRT binding factor 3 OS=Solanum habrochaites PE=4 SV=1	22.5052	2.75646	8.16454	4.61647e-05	0.00274021
contig_63853	442	K3ZE42	Uncharacterized protein OS=Setaria italica GN=Si024834m.g PE=4 SV=1	20.7609	3.10996	6.67563	0.000508092	0.0231729
contig_6102	540	B8XGT0	CYCLOIDEA-like protein OS=Senecio vulgaris GN=RAY2 PE=4 SV=1	34.0421	8.60399	3.95655	6.17546e-05	0.00358285
contig_53905	764	B8XGS9	CYCLOIDEA-like protein OS=Senecio squalidus GN=RAY1 PE=4 SV=1	31.7403	1.94315	16.3344	3.29107e-08	3.41423e-06
contig_28823	1258	Q9MB35	Peroxiredoxin Q, chloroplastic (Fragment) OS=Sedum lineare GN=PRXQ PE=1 SV=1	82.3428	25.3722	3.24539	2.35246e-08	2.47941e-06
First_Contig676	1070	A1XEV4	Chalcone synthase OS=Saussurea medusa GN=CHS PE=2 SV=1	39.6184	10.3802	3.81674	3.35865e-05	0.00208313
contig_11540	343	G0WM62	Pectate lyase (Fragment) OS=Rubus idaeus PE=4 SV=1	255.076	110.128	2.31617	1.13382e-14	2.17229e-12
contig_17960	1186	C0SQK2	Alpha expansin OS=Rosa hybrid cultivar GN=RhEXPA3 PE=2 SV=1	181.888	86.4168	2.10478	3.4825e-09	4.08446e-07
contig_32979	542	B9S3Z1	Serine/threonine-protein phosphatase OS=Ricinus communis GN=RCOM	64.4469	26.2747	2.45282	6.1047e-05	0.00354402
contig_49973	306	B9T7R6	Putative uncharacterized protein OS=Ricinus communis GN=RCOM	29.8897	8.17574	3.6559	0.000648382	0.0284495
First_Contig531	483	B9SYI4	Putative uncharacterized protein OS=Ricinus communis GN=RCOM	62.2906	24.0769	2.58715	4.06653e-05	0.00243881
contig_46582	471	B9SVW6	Putative uncharacterized protein OS=Ricinus communis GN=RCOM	35.3243	10.74	3.28904	0.000210538	0.0106289
contig_28184	1201	B9SDI2	Putative uncharacterized protein OS=Ricinus communis GN=RCOM	95.5699	28.8884	3.30824	8.17668e-10	1.04222e-07
contig_2569	818	B9S545	Putative uncharacterized protein OS=Ricinus communis GN=RCOM	654.801	261.04	2.50843	2.46586e-40	1.4173e-37
contig_39377	530	B9S4M3	Putative uncharacterized protein OS=Ricinus communis GN=RCOM	93.6083	29.93	3.12757	4.16298e-09	4.78551e-07
First_Contig137	504	Q70AP7	Putative aquaporin (Fragment) OS=Ricinus communis GN=Tip1-1 PE=2 SV=1	794.065	374.306	2.12143	4.52073e-36	2.26129e-33
contig_34402	354	B9T3X5	Pectinesterase OS=Ricinus communis GN=RCOM	149.752	46.519	3.21915	5.46402e-14	9.97298e-12
contig_49746	1644	B9T7E3	3-ketoacyl-CoA synthase OS=Ricinus communis GN=RCOM	22.1804	4.96663	4.4659	0.000520131	0.0232633
contig_39461	1154	B9S7Q1	Zinc finger protein, putative OS=Ricinus communis GN=RCOM	116.096	54.6505	2.12433	1.77403e-06	0.000138303
contig_6879	549	B9S7Q1	Zinc finger protein, putative OS=Ricinus communis GN=RCOM	347.281	39.26	8.84566	3.08819e-63	2.69599e-60
contig_1720	610	B9S7Q1	Zinc finger protein, putative OS=Ricinus communis GN=RCOM	1101.26	140.254	7.85186	5.73328e-187	2.30672e-183
contig_4847	408	B9RQB3	Zinc finger protein, putative OS=Ricinus communis GN=RCOM	711.675	227.281	3.13125	1.39275e-59	1.1611e-56
contig_23891	308	B9RDK5	Ubiquitin-protein ligase, putative OS=Ricinus communis GN=RCOM	39.757	13.1212	3.02998	0.000337834	0.0159992
contig_2694	623	B9RDK5	Ubiquitin-protein ligase, putative OS=Ricinus communis GN=RCOM	45.7332	17.3425	2.63706	0.000402226	0.0187512
contig_25024	1046	B9RJH0	Transporter, putative OS=Ricinus communis GN=RCOM	97.0184	36.2968	2.67291	9.37012e-08	9.30356e-06
contig_4427	1184	B9SY23	Transferase, transferring glycosyl groups, putative OS=Ricinus communis GN=RCOM	57.4283	25.9595	2.21222	0.000427112	0.0197818
contig_18321	1361	B9RUD8	Transferase, transferring glycosyl groups, putative OS=Ricinus communis GN=RCOM	39.1056	14.0389	2.78551	0.000654882	0.0286667
contig_39914	303	B9RUD8	Transferase, transferring glycosyl groups, putative OS=Ricinus communis GN=RCOM	61.4635	19.5076	3.15076	2.24208e-06	0.000172324
contig_2878	967	B9RH27	Transcription factor, putative OS=Ricinus communis GN=RCOM	63.2218	25.7862	2.45177	5.00642e-05	0.00295462
contig_1744	412	B9RNK3	Pyruvate dehydrogenase, putative OS=Ricinus communis GN=RCOM	456.261	199.251	2.28989	1.2843e-24	4.41809e-22
contig_72978	1289	B9RP57	Polygalacturonase-2, putative OS=Ricinus communis GN=RCOM	28.6392	3.73243	7.67307	5.70004e-06	0.000408892
contig_27804	511	B9SVY3	Peroxiredoxins, prx-1, prx-2, prx-3, putative OS=Ricinus communis GN=RCOM	119.403	56.6519	2.10767	1.71431e-06	0.000134099
contig_5189	382	B9SVY3	Peroxiredoxins, prx-1, prx-2, prx-3, putative OS=Ricinus communis GN=RCOM	209.502	102.771	2.03852	7.23412e-10	9.25908e-08
First_Contig13	581	B9RTC0	Major allergen Pru ar, putative OS=Ricinus communis GN=RCOM	1214.02	269.999	4.49637	4.08105e-145	9.68338e-142
contig_6471	483	B9RKL0	Lactoylglutathione lyase, putative OS=Ricinus communis GN=RCOM	258.444	123.97	2.08472	2.17564e-12	3.53209e-10
contig_65851	1134	B9RZI7	Gibberellin 20 oxidase, putative OS=Ricinus communis GN=RCOM	89.6488	37.6258	2.38264	3.22828e-06	0.000240337
contig_4908	1100	B9SPG7	Fructose-1,6-bisphosphatase, putative OS=Ricinus communis GN=RCOM	47.2903	20.2441	2.336	0.00104885	0.0426817
contig_18231	613	B9SY12	Cytochrome P450, putative OS=Ricinus communis GN=RCOM	309.256	129.612	2.38602	2.00561e-18	4.96244e-16
contig_10452	427	B9RKN1	Cak1, putative OS=Ricinus communis GN=RCOM	1466.41	615.319	2.38317	2.08741e-81	2.72063e-78
contig_23877	1391	B9RF22	Branched-chain amino acid aminotransferase, putative OS=Ricinus communis GN=RCOM	89.0045	37.0579	2.40177	3.22828e-06	0.000240337
contig_68885	321	B9RRE2	ATP binding protein, putative OS=Ricinus communis GN=RCOM	58.1107	16.7008	3.47952	8.15581e-07	6.76275e-05
contig_11547	993	B9RI93	Ankyrin repeat-containing protein, putative OS=Ricinus communis GN=RCOM	67.6261	30.4821	2.21855	0.000174197	0.00897542
contig_8400	389	B9SAK5	Amino acid binding protein, putative OS=Ricinus communis GN=RCOM	190.573	88.2007	2.16067	5.04007e-10	6.56898e-08
contig_23105	581	B9T066	Alpha-glucosidase, putative OS=Ricinus communis GN=RCOM	66.9563	23.1387	2.89369	4.58028e-06	0.00033374
contig_47392	469	B9SM57	Acetyl-CoA synthetase, putative OS=Ricinus communis GN=RCOM	95.3269	39.3916	2.41998	1.13157e-06	9.17731e-05
contig_21461	498	B9RYN0	3-oxoacyl-[acyl-carrier-protein] synthase, putative OS=Ricinus communis GN=RCOM	98.415	17.4447	5.64152	4.67323e-15	9.30004e-13
contig_4497	990	B9RP24	14 kDa proline-rich protein DC2.15, putative OS=Ricinus communis GN=RCOM	295.18	115.716	2.55089	1.2041e-19	3.24853e-17
contig_3360	1049	O04119	VM23 OS=Raphanus sativus GN=VIP1 PE=2 SV=1	1695.13	819.048	2.06964	2.40979e-71	2.53405e-68
contig_5221	390	H6SV47	Chalcone flavonone isomerase OS=Prunus persica GN=CHI PE=2 SV=1	370.448	184.338	2.00962	8.44885e-16	1.76488e-13
contig_11412	758	Q5I190	Beta-galactosidase OS=Prunus persica PE=2 SV=1	215.05	98.761	2.17748	1.7818e-11	2.71192e-09
contig_26469	380	A9PI12	Thioredoxin f OS=Populus trichocarpa GN=PtrcTrxf PE=2 SV=1	90.4965	33.4245	2.70749	2.16609e-07	2.03086e-05
contig_348	1579	A9PFC1	Putative uncharacterized protein OS=Populus trichocarpa PE=2 SV=1	148.603	59.7373	2.4876	4.02202e-10	5.3246e-08
contig_12101	703	A9PF50	Putative uncharacterized protein OS=Populus trichocarpa PE=2 SV=1	212.915	96.0461	2.2168	1.81425e-11	2.75676e-09
contig_5100	2453	A9PAY9	Putative uncharacterized protein OS=Populus trichocarpa PE=2 SV=1	2140.72	848.745	2.52221	6.87281e-130	1.44545e-126
contig_43661	712	B9NGV5	Predicted protein OS=Populus trichocarpa GN=POPTRDRAFT	71.3283	31.585	2.2583	7.39137e-05	0.0041885
contig_8298	1013	B9NCL0	Predicted protein OS=Populus trichocarpa GN=POPTRDRAFT	209.001	79.328	2.63464	5.23559e-15	1.03303e-12
First_Contig1304	1414	B9N629	Predicted protein OS=Populus trichocarpa GN=POPTRDRAFT	64.6622	19.365	3.33913	6.10231e-07	5.24323e-05
contig_42679	387	B9N4W5	Predicted protein OS=Populus trichocarpa GN=POPTRDRAFT	85.2835	41.984	2.03134	8.75146e-05	0.00485808
contig_27913	390	B9N4N9	Predicted protein OS=Populus trichocarpa GN=POPTRDRAFT	79.1502	34.7528	2.27752	2.19431e-05	0.00139176
contig_15705	1222	B9N1U1	Predicted protein OS=Populus trichocarpa GN=POPTRDRAFT	116.972	41.8455	2.79534	1.34543e-09	1.66004e-07
contig_16795	347	B9MZ14	Predicted protein OS=Populus trichocarpa GN=POPTRDRAFT	109.941	48.2497	2.27858	9.79742e-07	8.01621e-05
First_Contig542	1140	B9MVC6	Predicted protein OS=Populus trichocarpa GN=POPTRDRAFT	54.2346	24.7669	2.1898	0.00072051	0.0313026
contig_5935	1736	B9IPT7	Predicted protein OS=Populus trichocarpa GN=POPTRDRAFT	45.4761	18.7662	2.4233	0.000723358	0.0313821
contig_21129	1201	B9IPT7	Predicted protein OS=Populus trichocarpa GN=POPTRDRAFT	40.6579	11.3081	3.59546	4.88862e-05	0.00289618
contig_22640	792	B9ILR3	Predicted protein OS=Populus trichocarpa GN=POPTRDRAFT	81.8637	34.2956	2.387	1.09075e-05	0.000736756
contig_24621	473	B9IF45	Predicted protein OS=Populus trichocarpa GN=POPTRDRAFT	51.8401	20.2848	2.55561	0.000243792	0.012116
contig_20350	793	B9IAW7	Predicted protein OS=Populus trichocarpa GN=POPTRDRAFT	91.549	32.3803	2.82731	7.70121e-08	7.71272e-06
contig_2993	831	B9I7E6	Predicted protein OS=Populus trichocarpa GN=POPTRDRAFT	74.184	18.4934	4.01137	2.65176e-09	3.15815e-07
First_Contig729	1209	B9I747	Predicted protein OS=Populus trichocarpa GN=POPTRDRAFT	77.0449	35.9284	2.1444	7.1227e-05	0.00405363
contig_27549	1009	B9I1T9	Predicted protein OS=Populus trichocarpa GN=POPTRDRAFT	39.6281	11.9069	3.32817	7.69106e-05	0.0042952
contig_50332	414	B9I1T9	Predicted protein OS=Populus trichocarpa GN=POPTRDRAFT	49.1992	3.3867	14.5272	1.74538e-11	2.66085e-09
contig_14397	1383	B9I1P3	Predicted protein OS=Populus trichocarpa GN=POPTRDRAFT	79.8387	39.9161	2.00016	0.000233282	0.0116249
contig_63339	336	B9I075	Predicted protein OS=Populus trichocarpa GN=POPTRDRAFT	52.2034	15.2188	3.43019	5.42171e-06	0.000390743
contig_7804	599	B9HW39	Predicted protein OS=Populus trichocarpa GN=POPTRDRAFT	214.924	27.3543	7.85703	2.4321e-37	1.27154e-34
contig_7752	373	B9HNR4	Predicted protein OS=Populus trichocarpa GN=POPTRDRAFT	57.4302	24.6175	2.3329	0.000253593	0.0125358
First_Contig1265	892	B9HNK5	Predicted protein OS=Populus trichocarpa GN=POPTRDRAFT	66.2102	31.7453	2.08567	0.000390802	0.018237
contig_20751	437	B9HNK5	Predicted protein OS=Populus trichocarpa GN=POPTRDRAFT	99.6223	41.1437	2.42133	8.10115e-07	6.73553e-05
contig_20277	1520	B9HNE1	Predicted protein OS=Populus trichocarpa GN=POPTRDRAFT	29.8092	8.17526	3.64627	0.000648382	0.0284495
contig_72465	316	B9HM42	Predicted protein OS=Populus trichocarpa GN=POPTRDRAFT	30.5624	6.69901	4.56223	6.60014e-05	0.00379121
First_Contig1028	363	B9HJ23	Predicted protein OS=Populus trichocarpa GN=POPTRDRAFT	63.9853	17.4192	3.67326	1.91056e-07	1.80224e-05
contig_40289	447	B9HI80	Predicted protein OS=Populus trichocarpa GN=POPTRDRAFT	76.1245	20.4806	3.7169	6.12433e-09	6.91138e-07
contig_34919	1132	B9HFS0	Predicted protein OS=Populus trichocarpa GN=POPTRDRAFT	39.176	12.1431	3.22619	0.000165709	0.00855713
contig_71734	871	B9HDJ4	Predicted protein OS=Populus trichocarpa GN=POPTRDRAFT	18.2038	2.05164	8.87278	0.000464825	0.0213787
contig_38986	482	B9H9M6	Predicted protein OS=Populus trichocarpa GN=POPTRDRAFT	77.8375	37.7588	2.06144	0.000180459	0.0092671
contig_17504	477	B9H1C4	Predicted protein OS=Populus trichocarpa GN=POPTRDRAFT	31.6632	8.24185	3.84176	0.00025749	0.0127148
contig_53149	705	B9GXT0	Predicted protein OS=Populus trichocarpa GN=POPTRDRAFT	22.6181	1.01389	22.3082	9.74515e-06	0.000662112
contig_38185	1055	B9GR68	Predicted protein OS=Populus trichocarpa GN=POPTRDRAFT	73.0913	17.9285	4.07683	1.68778e-09	2.0714e-07
contig_34068	467	B9GLG3	Predicted protein OS=Populus trichocarpa GN=POPTRDRAFT	56.3072	23.6655	2.37929	0.000210953	0.0106383
contig_3348	386	B9GI75	Predicted protein OS=Populus trichocarpa GN=POPTRDRAFT	63.9919	30.1985	2.11904	0.000646842	0.0283954
contig_14799	1129	B9GF37	Predicted protein OS=Populus trichocarpa GN=POPTRDRAFT	60.759	28.8313	2.10739	0.000676059	0.0295378
contig_14800	552	B9GF37	Predicted protein OS=Populus trichocarpa GN=POPTRDRAFT	68.4028	24.0555	2.84354	3.96186e-06	0.000291433
contig_2455	381	A9PF07	Predicted protein OS=Populus trichocarpa GN=POPTRDRAFT	373.355	119.637	3.12072	6.65522e-32	3.0338e-29
contig_2854	515	A9PF07	Predicted protein OS=Populus trichocarpa GN=POPTRDRAFT	790.132	257.571	3.06763	1.90353e-64	1.72695e-61
contig_3767	684	A9P8J5	Predicted protein OS=Populus trichocarpa GN=POPTRDRAFT	845.057	238.747	3.53955	2.56086e-81	3.29135e-78
contig_48466	502	B9MVK3	Predicted protein OS=Populus trichocarpa GN=MYB105 PE=4 SV=1	71.6199	23.9871	2.98577	5.86963e-07	5.05739e-05
contig_19573	865	B9HY17	Predicted protein (Fragment) OS=Populus trichocarpa GN=POPTRDRAFT	161.214	54.2531	2.97152	1.15058e-13	2.03192e-11
contig_5974	1509	B9HK70	Predicted protein (Fragment) OS=Populus trichocarpa GN=POPTRDRAFT	42.2884	13.828	3.05817	9.4766e-05	0.00521681
contig_37587	430	B9HJQ0	Predicted protein (Fragment) OS=Populus trichocarpa GN=POPTRDRAFT	87.9501	30.8167	2.85398	1.01856e-07	1.00485e-05
contig_39313	708	B9GMZ8	Predicted protein (Fragment) OS=Populus trichocarpa GN=POPTRDRAFT	54.3934	24.7739	2.19559	0.00072051	0.0313026
contig_25557	1567	B9IK09	Pho1-like protein OS=Populus trichocarpa GN=POPTRDRAFT	16.6272	1.40355	11.8465	0.000382793	0.0178994
contig_34137	396	B9HRL5	Phenylcoumaran benzylic ether reductase 2 (Fragment) OS=Populus trichocarpa GN=PCBER2 PE=4 SV=1	44.9016	16.523	2.71752	0.000320283	0.0152461
contig_21695	772	B9GXZ8	Pectinesterase OS=Populus trichocarpa GN=POPTRDRAFT	388.083	173.855	2.23222	2.04882e-20	5.78031e-18
contig_52185	2550	B9N9G4	Oligopeptide transporter OPT family (Fragment) OS=Populus trichocarpa GN=POPTRDRAFT	13.415	0.45281	29.626	0.000494689	0.0226062
contig_25150	986	B9H303	Mannose-6-phosphate isomerase OS=Populus trichocarpa GN=POPTRDRAFT	91.1439	40.5131	2.24974	7.71925e-06	0.000535074
contig_14415	654	B9N168	Cytochrome P450 OS=Populus trichocarpa GN=CYP97A7 PE=3 SV=1	44.3014	17.7395	2.49733	0.000589728	0.0260364
contig_41242	301	B9N168	Cytochrome P450 OS=Populus trichocarpa GN=CYP97A7 PE=3 SV=1	114.948	43.8411	2.62192	1.02869e-08	1.14552e-06
contig_23542	1736	B9NH51	Cytochrome P450 OS=Populus trichocarpa GN=CYP83F4 PE=3 SV=1	38.3532	14.3161	2.67902	0.000972912	0.0407935
contig_3994	2030	B2Z6Q8	Caffeic acid 3-O-methyltransferase OS=Populus trichocarpa PE=2 SV=1	258.713	99.6214	2.59696	8.75755e-18	2.08331e-15
contig_17855	363	B9HFB3	Beta-galactosidase OS=Populus trichocarpa GN=POPTRDRAFT	127.473	57.7863	2.20594	2.06497e-07	1.93801e-05
First_Contig281	670	B9N4U2	2-oxoglutarate-dependent dioxygenase OS=Populus trichocarpa GN=2OGox2 PE=3 SV=1	465.216	213.987	2.17404	6.24551e-23	1.96581e-20
contig_16578	340	C0PQ75	Putative uncharacterized protein OS=Picea sitchensis PE=2 SV=1	57.7835	19.9722	2.8932	1.20886e-05	0.000803053
contig_16455	382	Q9XHL6	Sucrose transport protein SUT1 OS=Pisum sativum PE=2 SV=1	56.6285	25.6928	2.20406	0.000601013	0.0264967
contig_2132	932	B9FSC5	Putative uncharacterized protein OS=Oryza sativa subsp. japonica GN=OsJ	114.502	49.055	2.33416	2.97243e-07	2.69142e-05
contig_68577	1279	Q7XNY0	OSJNBa0035M09.1 protein OS=Oryza sativa subsp. japonica GN=OSJNBb0015N08.11 PE=4 SV=2	15.5724	0.752323	20.6991	0.000137108	0.00731281
contig_16723	1114	I1PCW0	Uncharacterized protein OS=Oryza glaberrima PE=4 SV=1	107.517	44.9399	2.39246	2.41183e-07	2.21195e-05
contig_896	1006	J3MVP5	Uncharacterized protein (Fragment) OS=Oryza brachyantha GN=OB09G10730 PE=4 SV=1	1686	696.838	2.4195	5.57405e-96	8.74257e-93
First_Contig1059	582	J3MFV3	Lipoxygenase OS=Oryza brachyantha GN=OB06G28970 PE=3 SV=1	225.751	97.781	2.30874	3.88217e-13	6.55562e-11
contig_39533	317	A5LHW8	Mixed amyrin synthase OS=Olea europaea GN=OEA PE=2 SV=1	35.5911	4.68319	7.59976	4.02817e-07	3.59806e-05
contig_36215	736	E1U332	Isoflavone reductase-like protein OS=Olea europaea PE=1 SV=1	52.2832	23.2338	2.25031	0.000863915	0.036672
contig_42103	684	E1U332	Isoflavone reductase-like protein OS=Olea europaea PE=1 SV=1	49.2642	19.373	2.54292	0.000288391	0.0139213
contig_13630	654	Q6X5R6	Lipoxygenase (Fragment) OS=Nicotiana attenuata GN=Lox2 PE=2 SV=1	95.2274	46.8289	2.03352	3.55865e-05	0.0021998
contig_238	439	A3FPF7	Cationic peroxidase OS=Nelumbo nucifera GN=CP PE=2 SV=1	4489.99	1973.23	2.27546	8.97098e-226	4.61198e-222
contig_9518	695	M0TEP9	Uncharacterized protein OS=Musa acuminata subsp. malaccensis PE=4 SV=1	86.7958	38.1724	2.27379	1.536e-05	0.00100451
First_Contig10	1148	M0S2A0	Uncharacterized protein OS=Musa acuminata subsp. malaccensis PE=4 SV=1	217.314	103.861	2.09234	9.5738e-11	1.3588e-08
contig_18781	1018	L0HSU7	Remorin OS=Morus indica PE=2 SV=1	241.193	105.89	2.27777	1.01562e-13	1.8039e-11
contig_41342	1790	G7KA24	Sulfate transporter OS=Medicago truncatula GN=MTR	55.0126	17.9543	3.06404	6.72336e-06	0.000469914
contig_43084	502	G7L1S2	Putative uncharacterized protein OS=Medicago truncatula GN=MTR	59.0939	19.3868	3.04815	5.24528e-06	0.000378913
contig_15254	707	G7IRS7	Putative uncharacterized protein OS=Medicago truncatula GN=MTR	48.8956	13.7655	3.55205	6.55108e-06	0.000458219
contig_32541	321	G7II32	Putative uncharacterized protein OS=Medicago truncatula GN=MTR	72.4509	13.275	5.45771	4.37303e-11	6.40303e-09
contig_59196	315	B7FK56	Putative uncharacterized protein (Fragment) OS=Medicago truncatula PE=2 SV=1	50.3349	22.6046	2.22676	0.00103604	0.0422906
contig_50395	500	G7KFM2	Peroxidase OS=Medicago truncatula GN=MTR	22.986	4.89358	4.69716	0.000520131	0.0232633
First_Contig128	3470	G7KGE9	Kinesin-related protein OS=Medicago truncatula GN=MTR	93.0769	26.8186	3.47061	4.01353e-10	5.32098e-08
contig_666	309	G7JMJ2	Gibberellin 20 oxidase 1-B OS=Medicago truncatula GN=MTR	231.441	97.6012	2.37129	4.9007e-14	8.98022e-12
contig_20293	375	G8A1S7	Cellulose synthase (Fragment) OS=Medicago truncatula GN=MTR	175.223	81.6697	2.14551	2.34785e-09	2.80704e-07
contig_8074	974	G7IHR1	Beta-glucosidase D4 OS=Medicago truncatula GN=MTR	500.471	42.0002	11.9159	4.57845e-101	7.70328e-98
contig_18631	675	G7L3V6	ABC transporter-like protein (Fragment) OS=Medicago truncatula GN=MTR	63.4265	28.3066	2.24069	0.0002493	0.0123566
contig_21745	498	G7L3V6	ABC transporter-like protein (Fragment) OS=Medicago truncatula GN=MTR	88.2654	35.552	2.48271	1.52476e-06	0.000121847
contig_27514	1588	I3T7T1	3-ketoacyl-CoA synthase OS=Medicago truncatula PE=2 SV=1	20.5375	2.37179	8.65907	0.000147887	0.00768827
contig_6943	804	G7KAF7	2-dehydro-3-deoxyphosphoheptonate aldolase (3-deoxy-d-arabino-heptulosonate 7-phosphate synthase) OS=Medicago truncatula GN=MTR	245.743	119.748	2.05217	2.02351e-11	3.04473e-09
contig_4640	358	I0ISM8	Zinc finger protein OS=Malus domestica GN=MdGDSL PE=2 SV=1	191.191	63.5081	3.0105	2.80188e-16	6.02978e-14
contig_4846	375	I0ISM8	Zinc finger protein OS=Malus domestica GN=MdGDSL PE=2 SV=1	619.137	159.307	3.88643	1.45354e-65	1.37253e-62
contig_4677	310	I0ISM8	Zinc finger protein OS=Malus domestica GN=MdGDSL PE=2 SV=1	106.855	43.6325	2.44898	1.98761e-07	1.8692e-05
contig_26945	397	D9ZIX7	DOF domain class transcription factor OS=Malus domestica GN=DOF10 PE=2 SV=1	74.3443	28.877	2.57451	4.69879e-06	0.000342106
First_Contig3099	975	B6SQV5	Photosystem II 10 kDa polypeptide OS=Zea mays GN=ZEAMMB73	940.576	403.696	2.32991	8.31057e-51	5.87056e-48
contig_64068	328	I3SDS2	Uncharacterized protein OS=Lotus japonicus PE=2 SV=1	30.3615	9.80661	3.09603	0.000899636	0.038014
contig_27819	951	I3S0N9	Uncharacterized protein OS=Lotus japonicus PE=2 SV=1	59.097	23.6472	2.49911	6.98067e-05	0.0039826
contig_20621	1955	A4F1S9	UDP-glucose	193.968	32.9764	5.88204	2.60821e-29	1.07271e-26
contig_18889	419	B2BA82	Putative mandelonitrile lyase (Fragment) OS=Lilium longiflorum PE=2 SV=1	102.107	49.1445	2.07769	1.5243e-05	0.000998977
contig_20279	768	C6G908	Cellulose synthase A (Fragment) OS=Leucaena leucocephala PE=2 SV=1	177.306	87.2013	2.03329	1.85084e-08	1.98692e-06
contig_1006	1210	Q9SEC2	Peptide methionine sulfoxide reductase OS=Lactuca sativa PE=2 SV=1	64.897	31.1728	2.08185	0.00073884	0.0317856
contig_21749	334	A1KXE1	Pectin acetylesterase OS=Lactuca sativa PE=2 SV=1	182.86	75.2327	2.43059	1.05066e-11	1.62314e-09
contig_2822	799	A1KXE1	Pectin acetylesterase OS=Lactuca sativa PE=2 SV=1	257.297	111.792	2.30157	9.59762e-15	1.8503e-12
contig_21750	435	A1KXE1	Pectin acetylesterase OS=Lactuca sativa PE=2 SV=1	244.218	84.3721	2.89454	1.48699e-19	3.90919e-17
contig_2655	689	A1E2H4	Non-specific lipid-transfer protein (Fragment) OS=Lactuca sativa PE=2 SV=1	437.453	203.218	2.15263	4.3818e-21	1.2751e-18
contig_57918	336	I2FGB7	GA Insensitive Dwarf1 A OS=Lactuca sativa GN=LsGID1A PE=2 SV=1	108.436	47.4565	2.28496	8.29561e-07	6.86636e-05
contig_20941	415	Q94EM3	Subtilisin-like protease (Fragment) OS=Kokia drynarioides GN=A1751 PE=4 SV=1	682.489	186.283	3.66371	3.9901e-68	3.97028e-65
contig_17378	750	E2GIJ0	TCP family transcription factor TCP4 OS=Ipomoea nil PE=2 SV=2	53.5537	14.0393	3.81456	1.51746e-06	0.000121473
contig_13835	962	M0Z5J0	Uncharacterized protein OS=Hordeum vulgare var. distichum PE=4 SV=1	102.988	48.1254	2.13999	9.70667e-06	0.000660467
contig_1314	1226	F2D5M3	Predicted protein OS=Hordeum vulgare var. distichum PE=2 SV=1	485.676	161.476	3.00772	3.22441e-39	1.78671e-36
contig_7197	425	F2CUW2	Predicted protein OS=Hordeum vulgare var. distichum PE=2 SV=1	76.5963	37.1304	2.0629	0.000246637	0.0122311
contig_20530	383	F2CZQ2	Glutathione peroxidase OS=Hordeum vulgare var. distichum PE=2 SV=1	317.36	115.352	2.75124	2.9226e-23	9.39067e-21
contig_29832	411	F5AII3	TB1-like TCP family transcription factor (Fragment) OS=Helianthus tuberosus PE=4 SV=1	58.123	19.5321	2.97578	7.97825e-06	0.000552613
contig_12068	1095	F5AIT4	TCP4 (Fragment) OS=Helianthus petiolaris PE=4 SV=1	51.3254	22.6464	2.26638	0.00073218	0.0315724
contig_3581	784	I6UCR3	RD-22 like protein (Fragment) OS=Helianthus annuus PE=4 SV=1	1285.27	312.021	4.11918	8.09855e-142	1.82786e-138
contig_1617	753	I6U964	RD-22 like protein (Fragment) OS=Helianthus annuus PE=4 SV=1	1798.15	401.391	4.47979	6.34352e-213	2.93508e-209
contig_1390	740	Q94F67	Quinone oxidoreductase-like protein OS=Helianthus annuus GN=Haploop PE=2 SV=1	188.121	92.3584	2.03686	5.66788e-09	6.42763e-07
contig_2597	433	F8UTV2	Phospholipid/glycerol acyltransferase OS=Helianthus annuus GN=GPAT4 PE=2 SV=1	469.222	214.412	2.18841	2.77282e-23	8.94046e-21
contig_7082	498	F8UTV2	Phospholipid/glycerol acyltransferase OS=Helianthus annuus GN=GPAT4 PE=2 SV=1	714.339	342.822	2.0837	1.51368e-31	6.73427e-29
First_Contig518	630	F8UTV2	Phospholipid/glycerol acyltransferase OS=Helianthus annuus GN=GPAT4 PE=2 SV=1	235.199	96.964	2.42563	6.95246e-15	1.34878e-12
contig_2598	367	F8UTV2	Phospholipid/glycerol acyltransferase OS=Helianthus annuus GN=GPAT4 PE=2 SV=1	232.247	96.9338	2.39593	2.01487e-14	3.80515e-12
contig_829	1793	G1DVA5	Non-specific lipid-transfer protein OS=Helianthus annuus GN=LTP3 PE=3 SV=1	975.969	349.638	2.79137	5.65665e-70	5.81617e-67
contig_3014	1361	F2VTN2	Ketoacyl-ACP reductase 1 OS=Helianthus annuus GN=KAR1 PE=2 SV=1	239.873	34.2186	7.01001	3.51213e-39	1.92311e-36
contig_16611	362	Q39939	H.annuus homologous early light induced protein OS=Helianthus annuus GN=Klf10 PE=2 SV=1	28.341	8.1261	3.48765	0.00101926	0.0418086
contig_39864	383	Q39939	H.annuus homologous early light induced protein OS=Helianthus annuus GN=Klf10 PE=2 SV=1	33.5427	8.75725	3.83028	9.99253e-05	0.00548126
contig_16613	525	Q39939	H.annuus homologous early light induced protein OS=Helianthus annuus GN=Klf10 PE=2 SV=1	112.15	14.1911	7.90285	3.83442e-20	1.06555e-17
contig_51588	480	Q39939	H.annuus homologous early light induced protein OS=Helianthus annuus GN=Klf10 PE=2 SV=1	79.6661	15.0061	5.30893	1.05653e-11	1.62948e-09
contig_53212	556	F8S1H4	Cytochrome P450 OS=Helianthus annuus PE=2 SV=1	63.6359	16.4656	3.86479	8.07727e-08	8.07186e-06
contig_11259	495	H9MHV4	Cycloidea-like protein (Fragment) OS=Helianthus annuus GN=cyc2e PE=4 SV=1	34.341	6.55366	5.23997	8.30551e-06	0.000573992
contig_72983	306	B2BTS8	Cycloidea-like 2e protein OS=Helianthus annuus GN=cyc2e PE=4 SV=1	12.8801	0.898433	14.3362	0.000934934	0.0393617
contig_12855	553	B5LZ79	Defensin-like protein OS=Gymnadenia conopsea PE=1 SV=1	48.2034	12.2794	3.92554	2.77836e-06	0.000211261
contig_5763	630	Q0PIW2	HyPRP2 OS=Gossypium hirsutum GN=HyPRP2 PE=2 SV=1	314.856	144.006	2.18641	7.10553e-16	1.50465e-13
contig_33987	314	I0B675	Epidermis-specific secreted glycoprotein EP1-like protein OS=Gossypium hirsutum PE=2 SV=1	19.2591	1.31331	14.6645	6.20829e-05	0.00359514
contig_11379	350	G9BHJ1	Pectinesterase OS=Gossypium barbadense PE=2 SV=1	432.212	135.968	3.17878	8.96489e-38	4.79534e-35
contig_29437	760	A0MA75	Xyloglucan endotransglucosylase OS=Gerbera hybrida PE=2 SV=1	257.713	23.8747	10.7944	3.28319e-51	2.33707e-48
First_Contig1041	1593	Q9XGT9	Flavone synthase II OS=Gerbera hybrida GN=CYP93B2 PE=2 SV=1	336.616	77.8855	4.32193	4.64894e-40	2.65558e-37
contig_6103	1100	B3TZE5	CYCLOIDEA-like 3 OS=Gerbera hybrida GN=CYC3 PE=2 SV=1	24.999	1.34961	18.5232	2.7946e-06	0.000212321
contig_815	556	Q7DLL8	H-protein OS=Flaveria cronquistii PE=2 SV=1	194.263	88.0141	2.20718	1.38105e-10	1.9305e-08
contig_22266	1911	A8W9B0	Chloroplast ribulose 1,5-bisphosphate carboxylase/oxygenase activase OS=Flaveria bidentis PE=2 SV=1	73.8225	32.9444	2.24082	6.19607e-05	0.00359256
contig_23038	1088	Q66RM0	Peroxidase a OS=Eucommia ulmoides GN=PODa PE=2 SV=1	61.1129	28.1996	2.16716	0.00048698	0.02232
contig_1763	1235	B8PYL3	Ubiquinol oxidase OS=Daucus carota GN=PTOX PE=2 SV=2	166.218	45.1226	3.6837	1.33444e-17	3.15822e-15
contig_14237	398	P83218	Pectinesterase OS=Daucus carota PE=1 SV=1	245.529	106.791	2.29916	4.36307e-14	8.09118e-12
contig_27585	971	P80065	Beta-fructofuranosidase, soluble isoenzyme I OS=Daucus carota GN=INV*DC4 PE=1 SV=2	53.6659	14.015	3.82917	1.51746e-06	0.000121473
First_Contig1727	1944	D9I0J0	Xyloglucan endotransglycosylase OS=Dahlia pinnata GN=XET PE=2 SV=1	65.9145	31.4094	2.09856	0.000538518	0.0239354
contig_15728	1311	L0N178	Glutathione S-transferase OS=Dahlia pinnata GN=DvGST PE=2 SV=1	142.216	0.650079	218.767	3.65854e-42	2.1984e-39
contig_16079	818	E3WH98	BHLH transcriptional factor OS=Dahlia pinnata GN=DvIVS PE=2 SV=1	25.121	5.3102	4.73071	0.000307567	0.0147699
contig_8474	399	B1GS32	Phenylalanine ammonia-lyase 3 (Fragment) OS=Cynara scolymus GN=pal3b PE=4 SV=1	418.72	197.336	2.12186	1.10615e-19	2.993e-17
contig_9019	551	E5GC53	ATP synthase OS=Cucumis melo subsp. melo PE=3 SV=1	145.9	70.1521	2.07976	2.71297e-07	2.46614e-05
contig_17692	522	A9X2G8	Omega-3 fatty acid desaturase OS=Crepis alpina GN=FAD3 PE=2 SV=1	229.221	75.6294	3.03084	1.34295e-19	3.56087e-17
contig_17242	331	A9X2G8	Omega-3 fatty acid desaturase OS=Crepis alpina GN=FAD3 PE=2 SV=1	264.142	84.2203	3.13632	3.94086e-23	1.24464e-20
contig_27584	1548	A7IZK8	Vacuolar invertase OS=Coffea canephora GN=Inv2 PE=2 SV=1	40.6788	13.4619	3.02178	0.000222319	0.0111265
contig_1422	489	I1UYB5	Pectinesterase OS=Coffea arabica GN=PME2 PE=2 SV=1	256.749	93.2143	2.7544	4.67836e-19	1.21268e-16
contig_1583	1159	B3VQJ2	Dehydrin 1 OS=Cichorium intybus GN=DHN1 PE=2 SV=1	542.307	214.433	2.52903	3.50065e-34	1.7231e-31
First_Contig777	924	Q708X3	Pectinesterase (Fragment) OS=Cicer arietinum GN=pme2 PE=2 SV=1	207.544	80.0661	2.59215	2.01878e-14	3.80476e-12
contig_3104	1615	Q2HXK0	Lycopene epsilon-cyclase OS=Chrysanthemum morifolium GN=LCYE PE=2 SV=1	312.265	126.77	2.46324	1.34206e-19	3.56874e-17
contig_90656	323	B5TK06	Leucoanthocyanidin dioxygenase OS=Chrysanthemum morifolium GN=LDOX PE=3 SV=1	97.4313	0.255344	381.569	1.07367e-28	4.28254e-26
contig_94682	760	B5TK05	Leucoanthocyanidin dioxygenase OS=Chrysanthemum morifolium GN=LDOX PE=3 SV=1	217.176	1e-05	2.17176e+07	1.07354e-64	9.83594e-62
contig_24759	1807	D2XSZ0	Flavonoid 3'-hydroxylase OS=Chrysanthemum morifolium GN=F3'H PE=3 SV=1	67.099	28.0702	2.3904	6.20868e-05	0.00359311
contig_94972	566	A1E263	Dihydroflavonol 4-reductase OS=Chrysanthemum morifolium PE=2 SV=2	12.598	0.0485725	259.365	0.000934934	0.0393617
contig_16471	1305	D3XFG9	Dihydroflavonol 4-reductase OS=Chrysanthemum morifolium GN=DFR PE=2 SV=1	376.229	22.5835	16.6595	1.39527e-84	1.89876e-81
contig_4376	635	Q19LA8	Chalcone synthase OS=Chrysanthemum morifolium GN=CHS PE=2 SV=1	544.539	183.959	2.96012	5.05225e-43	3.07582e-40
contig_4377	1030	Q19LA8	Chalcone synthase OS=Chrysanthemum morifolium GN=CHS PE=2 SV=1	888.569	255.756	3.47429	1.31754e-83	1.76699e-80
contig_4378	384	Q19LA8	Chalcone synthase OS=Chrysanthemum morifolium GN=CHS PE=2 SV=1	517.344	140.324	3.68678	2.42608e-52	1.79604e-49
contig_71038	2190	H7CHE2	Carotenoid cleavage dioxygenase 4a-5 OS=Chrysanthemum morifolium GN=CmCCD4a-5 PE=4 SV=1	192.47	0.238515	806.951	3.54384e-57	2.82707e-54
First_Contig3348	816	B5A4U2	Anthocyanidin synthase OS=Chrysanthemum morifolium PE=2 SV=2	107.072	0.0336912	3178.04	1.10541e-31	4.96564e-29
First_Contig3347	444	B5A4U2	Anthocyanidin synthase OS=Chrysanthemum morifolium PE=2 SV=2	174.487	0.061919	2817.99	9.09176e-52	6.57292e-49
contig_23984	1093	Q6WB13	Anthocyanidin 3-O-glucoside-6''-O-malonyltransferase OS=Chrysanthemum morifolium PE=2 SV=1	75.4223	24.1719	3.12025	2.2351e-07	2.06625e-05
First_Contig595	1137	Q6WB12	Anthocyanidin 3-O-glucoside-3'',6''-O-dimalonyltransferase OS=Chrysanthemum morifolium PE=2 SV=1	26.1172	1.54748	16.8772	7.93555e-07	6.67582e-05
contig_36895	454	Q6WB12	Anthocyanidin 3-O-glucoside-3'',6''-O-dimalonyltransferase OS=Chrysanthemum morifolium PE=2 SV=1	116.966	33.2448	3.51832	3.99051e-12	6.33403e-10
contig_13745	429	I1Z9G0	Mixed amyrin synthase OS=Catharanthus roseus PE=2 SV=1	79.1081	16.2133	4.87923	3.11359e-11	4.63225e-09
contig_49970	775	Q9AYR2	Putative uncharacterized protein CTOS-1 OS=Carthamus tinctorius GN=CTOS-1 PE=2 SV=1	26.5536	6.91735	3.8387	0.000483884	0.0222001
contig_20226	588	I6MCN2	Plastid omega-3 desaturase FAD7/8 OS=Carthamus tinctorius PE=4 SV=1	139.789	55.4516	2.52092	1.0929e-09	1.36669e-07
contig_20227	631	I6MCN2	Plastid omega-3 desaturase FAD7/8 OS=Carthamus tinctorius PE=4 SV=1	59.1714	19.5625	3.02474	5.24528e-06	0.000378913
contig_7231	1493	P22243	Acyl-[acyl-carrier-protein] desaturase, chloroplastic OS=Carthamus tinctorius PE=1 SV=1	361.479	170.734	2.11721	2.93873e-17	6.69813e-15
contig_41653	570	F2YS22	Chloroplast methionine sulfoxide reductase B1 (Fragment) OS=Carica papaya PE=2 SV=1	84.4529	35.2091	2.39861	6.45804e-06	0.000452738
contig_17317	398	Q9M4D2	Chloroplast ferredoxin-NADP+ oxidoreductase (Precursor) OS=Capsicum annuum GN=fnr PE=1 SV=1	235.248	105.893	2.22157	7.53525e-13	1.24964e-10
contig_11291	685	C4PG05	Putative tea geometrid larvae-inducible protein OS=Camellia sinensis PE=2 SV=1	872.548	110.008	7.93166	4.38228e-149	1.09602e-145
contig_4705	730	C4PG05	Putative tea geometrid larvae-inducible protein OS=Camellia sinensis PE=2 SV=1	3829.04	489.773	7.818	0	0
contig_22547	1361	Q7X9A9	Beta-primeverosidase OS=Camellia sinensis PE=2 SV=1	60.9906	20.0989	3.03453	6.97524e-06	0.000486784
contig_33333	467	J7KE95	Auxin response factor 1 OS=Camellia sinensis PE=2 SV=1	56.1139	26.3146	2.13242	0.000975782	0.0408768
contig_2428	1753	Q1HL01	ATP sulfurylase OS=Camellia sinensis GN=APS2 PE=2 SV=2	324.102	138.574	2.33884	1.30601e-18	3.32936e-16
contig_2158	1712	G8E0P8	Putative strictosidine beta-D-glucosidase OS=Camptotheca acuminata GN=PGD PE=2 SV=1	328.841	64.298	5.11433	3.1167e-44	1.98905e-41
contig_157	1178	D4NYR0	Peroxidase OS=Bruguiera gymnorhiza PE=2 SV=1	6970.33	2892.17	2.41007	0	0
First_Contig1038	894	I1I039	Uncharacterized protein OS=Brachypodium distachyon GN=BRADI3G12627 PE=3 SV=1	74.6774	32.2893	2.31276	4.39487e-05	0.00261203
First_Contig1876	821	I1GQM5	Uncharacterized protein OS=Brachypodium distachyon GN=BRADI1G15680 PE=4 SV=1	85.2019	32.2471	2.64216	8.00584e-07	6.72273e-05
First_Contig232	1515	I1I8G2	Lipoxygenase OS=Brachypodium distachyon GN=BRADI3G39980 PE=3 SV=1	107.119	36.275	2.95298	1.7701e-09	2.16382e-07
contig_95219	324	A0A3A2	Ribulose bisphosphate carboxylase small chain (Fragment) OS=Artemisia annua PE=1 SV=1	496.239	201.184	2.46659	3.54608e-30	1.48483e-27
First_Contig532	859	B2D0J3	Mannitol transporter OS=Artemisia annua PE=2 SV=1	44.6917	18.1147	2.46716	0.00104535	0.0425769
contig_86290	339	B2D0J3	Mannitol transporter OS=Artemisia annua PE=2 SV=1	33.9914	9.32621	3.64471	0.000234194	0.0116641
contig_23447	826	K7PQY5	Cytochrome P450 mono-oxygenase OS=Artemisia annua GN=CYP06 PE=2 SV=1	99.6929	32.8839	3.03166	2.92862e-09	3.47448e-07
contig_73346	474	G8GKQ8	AP2/ERF transcription factor OS=Artemisia annua GN=ERF2 PE=2 SV=1	45.9547	18.56	2.476	0.000723358	0.0313821
contig_75444	1937	Q9SPN0	R-linalool synthase QH1, chloroplastic (Fragment) OS=Artemisia annua GN=QH1 PE=1 SV=1	47.9331	0.809007	59.2493	7.51144e-14	1.35232e-11
First_Contig1891	1359	Q8GXZ8	Putative uncharacterized protein At5g38660/MBB18	44.4321	16.649	2.66876	0.000320283	0.0152461
contig_23005	454	C0SV12	Putative uncharacterized protein At1g62310 (Fragment) OS=Arabidopsis thaliana GN=At1g62310 PE=2 SV=1	36.9784	13.746	2.69011	0.00114562	0.0462739
First_Contig3067	792	P52577	Isoflavone reductase homolog P3 OS=Arabidopsis thaliana GN=At1g75280 PE=2 SV=1	42.8502	17.8421	2.40164	0.00124686	0.049949
contig_17490	754	Q9LSS5	Interactor of constitutive active ROPs 3 OS=Arabidopsis thaliana GN=ICR3 PE=2 SV=1	52.4316	11.7771	4.452	1.53148e-07	1.46254e-05
contig_3024	342	Q9LV36	Emb	49.4401	21.0612	2.34746	0.00087633	0.0371479
contig_5993	458	Q9FLI7	AT5g51720/MIO24	157.066	58.7657	2.67276	7.69736e-12	1.20321e-09
contig_28397	400	Q67Z65	At3g05890 OS=Arabidopsis thaliana GN=At3g05890 PE=2 SV=1	34.9754	7.83523	4.46386	2.37487e-05	0.0015001
contig_3766	661	Q9XI93	At1g13930/F16A14.27 OS=Arabidopsis thaliana GN=F7A19.2 PE=2 SV=1	999.859	264.855	3.77511	3.71513e-102	6.48662e-99
contig_28071	944	Q9LF61	Xylulose 5-phosphate/phosphate translocator, chloroplastic OS=Arabidopsis thaliana GN=XPT PE=2 SV=1	83.4067	35.4717	2.35136	9.19209e-06	0.00062869
contig_12889	349	Q84P17	Probable acyl-activating enzyme 18, peroxisomal OS=Arabidopsis thaliana GN=AAE18 PE=2 SV=1	42.5002	15.676	2.71117	0.000375118	0.0175849
contig_16263	707	P17745	Elongation factor Tu, chloroplastic OS=Arabidopsis thaliana GN=TUFA PE=1 SV=1	95.8763	46.857	2.04615	3.55865e-05	0.0021998
contig_24420	394	P92980	5'-adenylylsulfate reductase 3, chloroplastic OS=Arabidopsis thaliana GN=APR3 PE=2 SV=2	71.3978	33.3533	2.14065	0.000196604	0.00995806
contig_32404	821	D7LXC9	Short-chain dehydrogenase/reductase family protein OS=Arabidopsis lyrata subsp. lyrata GN=ARALYDRAFT	48.4826	19.5558	2.47919	0.000419841	0.0194743
contig_7162	349	D7LTE2	Putative uncharacterized protein OS=Arabidopsis lyrata subsp. lyrata GN=ARALYDRAFT	104.569	44.6647	2.34121	6.94893e-07	5.88864e-05
contig_5198	615	D7LG12	Putative uncharacterized protein OS=Arabidopsis lyrata subsp. lyrata GN=ARALYDRAFT	153.122	59.4543	2.57546	6.39449e-11	9.2027e-09
contig_11307	1155	D7L5K9	Putative uncharacterized protein OS=Arabidopsis lyrata subsp. lyrata GN=ARALYDRAFT	99.6366	16.7809	5.93752	8.12279e-16	1.71222e-13
First_Contig1195	552	D7KSA6	Putative uncharacterized protein OS=Arabidopsis lyrata subsp. lyrata GN=ARALYDRAFT	48.2908	20.7684	2.3252	0.00073395	0.0316193
contig_5282	521	D7KGM5	Putative uncharacterized protein OS=Arabidopsis lyrata subsp. lyrata GN=ARALYDRAFT	78.9406	32.3994	2.43648	1.07308e-05	0.000725351
contig_5077	1436	D7LKK9	Plant synaptotagmin OS=Arabidopsis lyrata subsp. lyrata GN=NTMC2T1.1 PE=4 SV=1	77.0596	29.5214	2.6103	2.74181e-06	0.000208996
First_Contig1856	1261	D7KBL7	Myo-inisitol oxygenase OS=Arabidopsis lyrata subsp. lyrata GN=MIOX1 PE=4 SV=1	127.384	47.3098	2.69254	8.35761e-10	1.06382e-07
contig_23714	2581	D7L359	Integral membrane single C2 domain protein OS=Arabidopsis lyrata subsp. lyrata GN=NTMC2T6.2 PE=4 SV=1	51.3718	17.1812	2.99	3.64469e-05	0.00223804
First_Contig97	560	D7LJ93	ATPGP1 OS=Arabidopsis lyrata subsp. lyrata GN=ARALYDRAFT	123.945	54.5913	2.27042	1.77698e-07	1.68655e-05
contig_78383	435	I7CFK8	Putative UDP-glucosyltransferase 83A (Fragment) OS=Aralia elata PE=2 SV=1	31.5388	3.2232	9.78492	9.91285e-07	8.10349e-05
contig_15862	357	H2DL86	Plastid lipid-associated protein OS=Vitis pseudoreticulata GN=PAP PE=2 SV=1	358.845	72.388	4.95724	4.18115e-47	2.8242e-44
Second_Contig20	706	Q9FY03	Pectinesterase (Precursor) OS=Populus tremula x Populus tremuloides GN=pme1 PE=2 SV=1	49.4763	18.5357	2.66924	0.000157297	0.00814547
contig_1413	1338	I6QLE1	Non-specific lipid-transfer protein OS=Vitis pseudoreticulata PE=3 SV=1	4159.49	1575.18	2.64064	1.02868e-269	7.32245e-266
First_Contig1301	592	D1MAD1	Mandelonitrile lyase 1 OS=Eriobotrya japonica PE=2 SV=1	27.4436	7.84823	3.49679	0.000718768	0.0312416
contig_11337	943	E5KC12	Starch excess 4 OS=Gunnera manicata PE=2 SV=1	77.0823	33.6435	2.29115	2.61078e-05	0.00163905
contig_31008	593	D1GC38	Sucrose transporter 1 OS=Verbascum phoeniceum GN=SUT1 PE=2 SV=1	35.1599	11.2193	3.13387	0.000447333	0.020677
contig_16825	1503	F5AII0	TB1-like TCP family transcription factor (Fragment) OS=Helianthus exilis PE=4 SV=1	69.5209	22.5716	3.08001	6.65012e-07	5.66656e-05
contig_43368	392	Q9SST6	Elicitor-induced DNA-binding protein homolog OS=Matricaria chamomilla GN=McWRKY1 PE=2 SV=2	48.5066	19.7073	2.46135	0.000419841	0.0194743
contig_13744	620	Q6QZW8	Putative beta-amyrin synthase OS=Centella asiatica GN=OSCCAS PE=2 SV=1	99.5276	23.723	4.19541	1.67476e-12	2.7285e-10
contig_54515	452	Q6QZW8	Putative beta-amyrin synthase OS=Centella asiatica GN=OSCCAS PE=2 SV=1	164.743	32.7228	5.03449	1.19454e-22	3.70941e-20
contig_3181	1356	Q6QZW8	Putative beta-amyrin synthase OS=Centella asiatica GN=OSCCAS PE=2 SV=1	122.897	49.2667	2.49452	1.76237e-08	1.89415e-06
contig_4322	2918	F4YF72	Cytochrome P450 OS=Panax notoginseng PE=2 SV=1	128.336	24.9105	5.15188	2.0354e-18	5.02272e-16
First_Contig1232	660	G1CI86	Beta-amyrin synthase AS2 (Fragment) OS=Eleutherococcus senticosus PE=2 SV=1	211.151	14.2042	14.8654	3.09212e-46	2.02935e-43
contig_23148	370	G1CI86	Beta-amyrin synthase AS2 (Fragment) OS=Eleutherococcus senticosus PE=2 SV=1	57.4893	22.5137	2.55352	8.23205e-05	0.00457799
contig_2555	692			25.2604	6.95247	3.63329	0.00078454	0.0336266
contig_62616	756			24.3954	0.836398	29.1672	3.8039e-07	3.4076e-05
contig_73044	323			74.4241	4.93665	15.0758	1.77053e-17	4.11661e-15
contig_70657	352			17.7783	1.79635	9.89687	0.000209627	0.0105945
contig_43112	388			33.8859	6.58959	5.14234	1.40383e-05	0.000925266
contig_34214	464			72.1683	29.2695	2.46565	1.77653e-05	0.00115528
contig_4341	362			164.893	64.5531	2.55438	2.03937e-11	3.06363e-09
First_Contig8	670			557.989	88.2207	6.32492	5.12867e-85	7.19086e-82
contig_35563	375			36.1036	13.1229	2.7512	0.00114562	0.0462739
contig_88219	545			144.359	27.2903	5.28977	1.42945e-20	4.08265e-18
contig_30335	362			75.7976	25.2137	3.00621	4.52972e-07	3.947e-05
contig_46749	561			32.0706	10.6342	3.01581	0.00078756	0.0337248
contig_13028	472			74.196	35.9959	2.06123	0.000188916	0.00962133
contig_23434	795			189.222	66.6725	2.83809	4.86024e-15	9.61018e-13
contig_25694	378			115.092	41.6744	2.7617	1.99726e-09	2.42868e-07
contig_50749	372			56.6141	23.2795	2.43192	0.000210953	0.0106383
contig_61959	415			43.6433	5.23342	8.33934	1.63032e-08	1.76246e-06
contig_49481	612			41.295	13.0273	3.16989	0.000145523	0.00758244
contig_10512	806			53.491	22.171	2.41266	0.000360165	0.0169441
contig_3663	446			53.4269	16.9514	3.15177	7.55776e-06	0.00052506
contig_96349	382			36.7022	5.68553	6.45537	8.60927e-07	7.11325e-05
contig_3310	319			99.0303	41.195	2.40394	8.10115e-07	6.73553e-05
contig_89308	633			15.1145	0.868627	17.4004	0.000137108	0.00731281
contig_75762	443			34.7046	6.08176	5.70634	8.30551e-06	0.000573992
contig_42296	335			57.209	9.6017	5.95821	1.20522e-09	1.49702e-07
contig_37102	381			35.1402	11.2566	3.12175	0.000447333	0.020677
contig_32977	842			47.595	7.47705	6.36548	2.4237e-08	2.55159e-06
contig_3664	535			48.1381	14.9022	3.23027	1.46454e-05	0.00096254
First_Contig478	535			66.6961	26.0018	2.56505	2.92641e-05	0.00182976
contig_18570	478			148.48	57.0546	2.60243	1.26222e-10	1.77243e-08
contig_35296	430			80.6734	40.1512	2.00924	0.000263531	0.0129924
contig_54190	312			50.0475	10.1333	4.93892	1.51186e-07	1.44529e-05
contig_18169	320			76.7202	33.0764	2.31949	3.68905e-05	0.00226228
contig_70100	470			27.7178	2.04728	13.5389	2.35087e-06	0.000180236
contig_18170	306			57.6163	27.7616	2.0754	0.00112335	0.0454737
contig_16976	587			32.3415	7.21256	4.48406	6.46052e-05	0.00372025
First_Contig766	741			208.168	41.4792	5.01862	3.52849e-28	1.38945e-25
contig_41679	704			42.2234	8.12265	5.19824	1.11678e-06	9.07324e-05
contig_32006	380			79.3329	28.1432	2.81891	6.70623e-07	5.70912e-05
contig_63467	331			120.8	51.0804	2.3649	1.06203e-07	1.04551e-05
contig_64876	1147			2073.52	781.186	2.65432	2.61649e-136	5.63082e-133
contig_91673	303			48.5552	9.70841	5.00135	1.45948e-07	1.39666e-05
contig_43461	373			47.5897	13.9303	3.41627	1.0338e-05	0.00070136
contig_10942	355			395.36	45.7684	8.63827	2.19495e-71	2.33467e-68
First_Contig2979	681			39.2315	13.3625	2.93594	0.000337834	0.0159992
contig_58743	327			38.183	10.5092	3.63329	5.35452e-05	0.00314003
contig_47911	312			226.708	74.3695	3.0484	2.28921e-19	5.9673e-17
contig_3852	825			50.6909	22.8267	2.22068	0.00103604	0.0422906
First_Contig1352	556			40.4759	4.4007	9.19759	2.19152e-08	2.32035e-06
First_Contig2118	587			69.2447	11.1935	6.18614	2.04543e-11	3.06775e-09
contig_42190	332			209.789	103.84	2.0203	1.11086e-09	1.38727e-07
contig_4684	456			52.849	20.197	2.61668	0.00016718	0.00862827
First_Contig2503	849			36.7131	3.07626	11.9343	5.06956e-08	5.178e-06
contig_10701	606			12.7594	0.816595	15.6251	0.000934934	0.0393617
First_Contig1823	556			42.2616	13.3504	3.16555	9.4766e-05	0.00521681
contig_1412	424			196.129	94.6011	2.07322	1.17085e-09	1.4563e-07
contig_8244	355			50.5959	21.6839	2.33334	0.000614743	0.0270376
contig_8252	1997			77.0313	37.6243	2.04738	0.000180459	0.0092671
contig_36027	343			61.4884	23.1638	2.6545	3.2691e-05	0.00203304
contig_42635	309			33.7863	10.6765	3.16454	0.000510371	0.0232654
contig_43338	368			76.851	31.0032	2.4788	1.27003e-05	0.000840672
contig_47266	1017			24.7613	4.08191	6.06612	0.000181773	0.00930361
contig_16186	1292			52.0689	17.7464	2.93405	2.40355e-05	0.00151615
contig_53274	419			51.9869	15.9441	3.26058	8.44759e-06	0.000582072
contig_42465	415			59.5927	15.8328	3.76389	2.1937e-07	2.03001e-05
contig_68518	382			217.535	86.2905	2.52097	1.6601e-14	3.148e-12
contig_17423	342			39.4993	11.8971	3.32007	7.69106e-05	0.0042952
contig_65871	404			30.1608	5.10372	5.90957	2.27064e-05	0.00143623
contig_54701	879			46.9265	2.5334	18.5232	1.67854e-11	2.56741e-09
contig_237	337			2132.56	970.705	2.19692	4.02191e-101	6.89221e-98
contig_49676	446			40.2725	12.0201	3.35044	0.000107193	0.00586253
contig_6229	1259			45.2132	8.07947	5.59605	2.32842e-07	2.14182e-05
First_Contig455	468			34.7793	11.1026	3.13255	0.000684967	0.0298565
contig_37599	377			26.0961	6.41724	4.06656	0.000483884	0.0222001
contig_3279	731			559.993	183.832	3.04622	1.08088e-45	7.04384e-43
contig_11159	583			60.3791	19.0511	3.16933	3.4356e-06	0.000254951
First_Contig2012	887			51.3198	15.7142	3.26583	8.44759e-06	0.000582072
contig_33907	722			51.3801	11.3852	4.51289	2.52634e-07	2.30327e-05
contig_66047	926			45.032	6.88785	6.53789	2.04209e-08	2.17708e-06
contig_29783	425			56.5623	24.9046	2.27116	0.000360878	0.0169604
contig_81258	871			62.7634	14.0459	4.46845	2.05805e-08	2.19157e-06
contig_2105	936			210.508	66.0866	3.18533	5.69638e-19	1.46833e-16
contig_41835	355			69.7495	29.8153	2.33938	5.22328e-05	0.00307085
contig_60311	370			29.6798	6.09283	4.87126	0.000109503	0.00598179
contig_37934	379			71.0482	31.6993	2.24132	7.39137e-05	0.0041885
First_Contig1298	387			60.7946	13.6395	4.45726	2.0752e-08	2.2073e-06
contig_2011	376			54.1714	6.65366	8.1416	1.17561e-10	1.65332e-08
contig_10840	334			185.743	46.0944	4.02961	4.7241e-21	1.3704e-18
First_Contig44	726			61.9547	8.7096	7.11338	3.57901e-11	5.29912e-09
contig_63681	1393			12.0086	0.335509	35.7922	0.000934934	0.0393617
contig_31905	570			77.0633	6.31835	12.1967	1.20244e-16	2.63677e-14
contig_37610	433			12.785	0.507936	25.1704	0.000934934	0.0393617
First_Contig1714	511			95.4991	32.8183	2.90994	1.53194e-08	1.67569e-06
First_Contig241	1595			29.6336	8.82503	3.35791	0.000648382	0.0284495
contig_62617	378			12.8146	0.872763	14.6827	0.000934934	0.0393617
contig_11842	1177			186.678	87.6148	2.13067	1.13548e-09	1.4161e-07
contig_24366	1315			27.5696	6.29285	4.3811	0.000296588	0.0142649
contig_29108	353			56.2521	22.1961	2.53432	0.000119871	0.00646422
contig_82785	433			1622.79	744.444	2.17986	4.38606e-76	5.01083e-73
contig_29179	376			102.982	45.3326	2.27169	2.30739e-06	0.000177049
