# Supplementary material for: Whole-transcriptome analysis of differentially expressed genes in the ray florets and disc florets of Chrysanthemum morifolium
Source: BMC Genomics. 2016 May 25;17:398. doi: 10.1186/s12864-016-2733-z (PMC4881213; doi:10.1186/s12864-016-2733-z)
Supplement: Additional file 5: — The down-regulated genes in ray florets in chrysanthemum. (XLSX 153 kb) [file 12864_2016_2733_MOESM5_ESM.xlsx]

## Sheet: Sheet1
Unigene_id	Unigene_length	protein_ID	Protein description	SH_RPKM	GH_RPKM	Fold_change-SH/GH	p-value	FDR
contig_34188	845	Q9FXS6	NtEIG-E80 protein OS=Nicotiana tabacum GN=NtEIG-E80 PE=2 SV=1	1e-05	37.22	2.68673e-07	1.47168e-10	2.05409e-08
contig_5171	386	Q9FR00	Avr9/Cf-9 rapidly elicited protein 31 OS=Nicotiana tabacum GN=ACRE31 PE=2 SV=1	1e-05	88.8862	1.12503e-07	1.56655e-25	5.61881e-23
contig_12760	581	Q93XL5	Putative LEA III protein isoform 1 OS=Corylus avellana PE=4 SV=1	1e-05	14.5741	6.86149e-07	0.000519606	0.0236166
First_Contig2149	374	Q8H997	Phosphoprotein NtEPb3 OS=Nicotiana tabacum GN=ntepb3 PE=2 SV=1	1e-05	19.1856	5.21224e-07	2.1042e-05	0.00135409
contig_26829	355	Q7X7A6	Cysteine proteinase OS=Glycine max GN=CysP2 PE=2 SV=1	1e-05	240.691	4.15471e-08	1.04677e-70	1.08839e-67
contig_6075	616	Q6QZW8	Putative beta-amyrin synthase OS=Centella asiatica GN=OSCCAS PE=2 SV=1	1e-05	44.139	2.26557e-07	1.35732e-12	2.22307e-10
contig_14792	370	Q2KN25	Calcium-binding protein OS=Ambrosia artemisiifolia PE=2 SV=1	1e-05	21.3992	4.67307e-07	5.74252e-06	0.000411301
contig_15022	788	Q1LYX3	At5g42560 OS=Arabidopsis thaliana PE=2 SV=1	1e-05	151.695	6.59219e-08	3.23034e-44	2.04746e-41
First_Contig407	1088	P93666	Leucine-rich-repeat protein OS=Helianthus annuus GN=SF17 PE=2 SV=1	1e-05	109.715	9.11449e-08	9.50213e-32	4.31033e-29
contig_2102	1032	P93666	Leucine-rich-repeat protein OS=Helianthus annuus GN=SF17 PE=2 SV=1	1e-05	89.5889	1.11621e-07	7.93012e-26	2.86655e-23
contig_28880	776	M1E0Y4	Uncharacterized protein OS=Solanum tuberosum GN=PGSC0003DMG400047155 PE=4 SV=1	1e-05	25.7561	3.88258e-07	4.19363e-07	3.73503e-05
contig_48048	313	M1DTM2	Uncharacterized protein OS=Solanum tuberosum GN=PGSC0003DMG400043768 PE=4 SV=1	1e-05	35.1336	2.84628e-07	5.58569e-10	7.25967e-08
contig_28144	431	M1CY07	Uncharacterized protein OS=Solanum tuberosum GN=PGSC0003DMG400030017 PE=4 SV=1	1e-05	14.2244	7.03016e-07	0.000519606	0.0236166
contig_1959	497	M1CKY6	Uncharacterized protein OS=Solanum tuberosum GN=PGSC0003DMG400027095 PE=4 SV=1	1e-05	305.178	3.27677e-08	4.44526e-90	6.42744e-87
contig_15406	544	M1CKH3	Uncharacterized protein OS=Solanum tuberosum GN=PGSC0003DMG400027005 PE=4 SV=1	1e-05	20.4169	4.89791e-07	1.10028e-05	0.00074049
contig_3808	406	M1BXC4	Uncharacterized protein OS=Solanum tuberosum GN=PGSC0003DMG400021377 PE=4 SV=1	1e-05	383.805	2.60549e-08	2.43376e-113	4.69199e-110
contig_14870	887	M1B6T0	Uncharacterized protein OS=Solanum tuberosum GN=PGSC0003DMG400014818 PE=4 SV=1	1e-05	16.706	5.98588e-07	0.000145256	0.00769854
contig_1341	430	M1AMK7	Uncharacterized protein OS=Solanum tuberosum GN=PGSC0003DMG400010053 PE=4 SV=1	1e-05	846.691	1.18107e-08	1.80222e-251	1.04233e-247
contig_4730	949	M1AM29	Uncharacterized protein OS=Solanum tuberosum GN=PGSC0003DMG400009960 PE=4 SV=1	1e-05	27.1444	3.684e-07	1.12426e-07	1.10325e-05
contig_15077	473	M1A9H2	Uncharacterized protein OS=Solanum tuberosum GN=PGSC0003DMG400006913 PE=4 SV=1	1e-05	81.7786	1.22281e-07	1.83331e-23	5.97363e-21
contig_10862	589	M0VEU4	Uncharacterized protein OS=Hordeum vulgare var. distichum PE=4 SV=1	1e-05	16.4766	6.06923e-07	0.000145256	0.00769854
contig_28908	332	M0SGG1	Uncharacterized protein OS=Musa acuminata subsp. malaccensis PE=4 SV=1	1e-05	50.2641	1.98949e-07	2.40275e-14	4.51922e-12
contig_8320	951	K9MJ93	Cysteine-rich-repeat containing protein (Fragment) OS=Senecio aethnensis PE=4 SV=1	1e-05	115.201	8.68051e-08	1.58086e-33	7.57978e-31
contig_5134	315	K7LRL9	Uncharacterized protein OS=Glycine max PE=4 SV=1	1e-05	466.579	2.14326e-08	4.17204e-138	9.1922e-135
contig_12025	1224	K4DFF2	Uncharacterized protein OS=Solanum lycopersicum GN=Solyc12g044670.1 PE=4 SV=1	1e-05	18.1933	5.49654e-07	4.01588e-05	0.00244167
contig_36848	632	K4DAX7	Uncharacterized protein OS=Solanum lycopersicum GN=Solyc11g072700.1 PE=4 SV=1	1e-05	14.3985	6.94516e-07	0.000519606	0.0236166
contig_24970	706	K4CZJ1	Uncharacterized protein OS=Solanum lycopersicum GN=Solyc10g044700.1 PE=4 SV=1	1e-05	63.4731	1.57547e-07	3.69699e-18	9.0267e-16
contig_8870	309	K4CX63	Uncharacterized protein OS=Solanum lycopersicum GN=Solyc10g005300.2 PE=3 SV=1	1e-05	23.1325	4.32293e-07	1.5564e-06	0.000124053
contig_35248	692	K4CWF8	Uncharacterized protein OS=Solanum lycopersicum GN=Solyc09g091320.1 PE=4 SV=1	1e-05	36.0336	2.77518e-07	2.86803e-10	3.86883e-08
contig_11773	505	K4CJP7	Uncharacterized protein OS=Solanum lycopersicum GN=Solyc08g023270.2 PE=4 SV=1	1e-05	21.0137	4.7588e-07	5.74252e-06	0.000411301
contig_35895	544	K4C1N9	Uncharacterized protein OS=Solanum lycopersicum GN=Solyc05g052080.1 PE=4 SV=1	1e-05	27.9469	3.57822e-07	1.12426e-07	1.10325e-05
contig_3825	368	K4BX20	ATP synthase subunit beta OS=Solanum lycopersicum GN=Solyc05g008460.2 PE=3 SV=1	1e-05	74.7813	1.33723e-07	2.13218e-21	6.26374e-19
contig_28909	414	K4BX20	ATP synthase subunit beta OS=Solanum lycopersicum GN=Solyc05g008460.2 PE=3 SV=1	1e-05	76.7652	1.30267e-07	5.4823e-22	1.67433e-19
contig_32095	976	K4BNV6	Uncharacterized protein OS=Solanum lycopersicum GN=Solyc04g008000.2 PE=4 SV=1	1e-05	35.3509	2.82878e-07	5.58569e-10	7.25967e-08
First_Contig798	1285	K4B1Q0	Uncharacterized protein OS=Solanum lycopersicum GN=Solyc01g103240.2 PE=4 SV=1	1e-05	15.6608	6.38536e-07	0.000275151	0.0135292
contig_10490	723	K4AWA1	Uncharacterized protein OS=Solanum lycopersicum GN=Solyc01g059940.2 PE=4 SV=1	1e-05	47.4551	2.10725e-07	1.80903e-13	3.1408e-11
contig_266	584	J3MJZ3	Uncharacterized protein OS=Oryza brachyantha GN=OB07G17250 PE=4 SV=1	1e-05	25.5149	3.91928e-07	4.19363e-07	3.73503e-05
contig_40790	972	I4EC23	Transcription factor WUS OS=Helianthus annuus GN=wus PE=2 SV=1	1e-05	13.4066	7.45901e-07	0.000977867	4.09e-05
contig_61886	492	I1Z9G0	Mixed amyrin synthase OS=Catharanthus roseus PE=2 SV=1	1e-05	26.4862	3.77555e-07	2.17262e-07	2.03492e-05
contig_20064	485	I1PNA5	Uncharacterized protein OS=Oryza glaberrima PE=4 SV=1	1e-05	35.768	2.7958e-07	5.58569e-10	7.25967e-08
contig_3305	911	I1K6L0	Uncharacterized protein OS=Glycine max PE=4 SV=1	1e-05	146.363	6.83234e-08	9.89084e-43	5.98221e-40
contig_31610	1199	I1JBB5	Pectinesterase OS=Glycine max PE=3 SV=2	1e-05	25.5431	3.91496e-07	4.19363e-07	3.73503e-05
contig_8459	455	I1GME3	Uncharacterized protein OS=Brachypodium distachyon GN=BRADI1G06050 PE=3 SV=1	1e-05	15.468	6.46494e-07	0.000275151	0.0135292
contig_17693	317	H9A1V4	Acyl-activating enzyme 2 OS=Cannabis sativa PE=2 SV=1	1e-05	19.2531	5.19397e-07	2.1042e-05	0.00135409
contig_19779	438	H6WYN9	Pectinesterase OS=Gossypium hirsutum GN=PME1 PE=2 SV=1	1e-05	40.7359	2.45484e-07	1.98136e-11	3.00083e-09
contig_13141	714	G7LJB9	PGPS/D10 OS=Medicago truncatula GN=MTR_8g069350 PE=4 SV=1	1e-05	13.592	7.35727e-07	0.000977867	0.0409456
contig_6275	650	G7L452	Phosphatidylinositol-3,4,5-trisphosphate 3-phosphatase and dual-specificity protein phosphatase PTEN OS=Medicago truncatula GN=MTR_7g012250 PE=4 SV=1	1e-05	14.7611	6.77456e-07	0.000519606	0.0236166
contig_12739	358	G7KQ38	KTEL motif-containing protein OS=Medicago truncatula GN=MTR_6g031170 PE=4 SV=1	1e-05	48.8406	2.04748e-07	9.23334e-14	1.6591e-11
contig_26767	615	G1DVA5	Non-specific lipid-transfer protein OS=Helianthus annuus GN=LTP3 PE=3 SV=1	1e-05	65.3998	1.52906e-07	9.54259e-19	2.44613e-16
contig_8675	501	F6HUK2	Putative uncharacterized protein OS=Vitis vinifera GN=VIT_02s0025g04810 PE=4 SV=1	1e-05	34.4611	2.90182e-07	1.08712e-09	1.37244e-07
contig_31555	490	F6HUH5	Putative uncharacterized protein OS=Vitis vinifera GN=VIT_02s0025g04410 PE=4 SV=1	1e-05	15.2609	6.5527e-07	0.000275151	0.0135292
contig_38730	451	F6HST1	Putative uncharacterized protein OS=Vitis vinifera GN=VIT_07s0129g00110 PE=4 SV=1	1e-05	23.7126	4.21716e-07	1.5564e-06	0.000124053
contig_37162	969	F6H5V7	Putative uncharacterized protein OS=Vitis vinifera GN=VIT_14s0108g01140 PE=3 SV=1	1e-05	13.5049	7.40474e-07	0.000977867	0.0409456
contig_28084	366	F2D3K1	Predicted protein OS=Hordeum vulgare var. distichum PE=2 SV=1	1e-05	41.6136	2.40306e-07	1.0144e-11	1.57501e-09
contig_34006	437	D8QSE3	Putative uncharacterized protein (Fragment) OS=Selaginella moellendorffii GN=SELMODRAFT_264 PE=4 SV=1	1e-05	48.5672	2.059e-07	9.23334e-14	1.6591e-11
contig_2445	638	D7UBU2	Putative uncharacterized protein OS=Vitis vinifera GN=VIT_13s0074g00320 PE=4 SV=1	1e-05	56.7939	1.76075e-07	4.20133e-16	8.9996e-14
contig_23743	443	D7TCZ5	Putative uncharacterized protein OS=Vitis vinifera GN=VIT_00s0434g00070 PE=4 SV=1	1e-05	16.2594	6.15029e-07	0.000145256	0.00769854
contig_35432	548	D7SXH9	Putative uncharacterized protein OS=Vitis vinifera GN=VIT_14s0108g01410 PE=4 SV=1	1e-05	25.7362	3.88558e-07	4.19363e-07	3.73503e-05
contig_14992	783	D7SQF1	Putative uncharacterized protein OS=Vitis vinifera GN=VIT_11s0052g00390 PE=4 SV=1	1e-05	44.3454	2.25503e-07	1.35732e-12	2.22307e-10
contig_14552	706	D7M708	Predicted protein OS=Arabidopsis lyrata subsp. lyrata GN=ARALYDRAFT_662767 PE=4 SV=1	1e-05	32.2428	3.10147e-07	4.10891e-09	4.79484e-07
contig_54845	356	C6TFL4	Putative uncharacterized protein OS=Glycine max PE=2 SV=1	1e-05	21.1596	4.72599e-07	5.74252e-06	0.000411301
contig_1667	621	C3SA60	Kinesin light chain OS=Brachypodium distachyon GN=BRADI3G52930 PE=4 SV=1	1e-05	37.6743	2.65433e-07	1.47168e-10	2.05409e-08
contig_31124	330	B9SQE7	Putative uncharacterized protein OS=Ricinus communis GN=RCOM_0781710 PE=4 SV=1	1e-05	15.9121	6.28454e-07	0.000275151	0.0135292
contig_4027	579	B9SP59	Putative uncharacterized protein OS=Ricinus communis GN=RCOM_0628750 PE=4 SV=1	1e-05	159.112	6.28488e-08	1.35204e-46	9.00111e-44
contig_4026	568	B9SP58	Putative uncharacterized protein OS=Ricinus communis GN=RCOM_0628640 PE=4 SV=1	1e-05	323.709	3.08919e-08	1.91026e-95	2.9462e-92
contig_2187	1212	B9S7D9	Clathrin assembly protein, putative OS=Ricinus communis GN=RCOM_0777940 PE=4 SV=1	1e-05	66.0762	1.51341e-07	4.84667e-19	1.2528e-16
contig_9893	607	B9RXU4	Serine-threonine protein kinase, plant-type, putative OS=Ricinus communis GN=RCOM_0906340 PE=4 SV=1	1e-05	38.4526	2.6006e-07	7.54703e-11	1.07942e-08
contig_21844	436	B9RCH1	Putative uncharacterized protein OS=Ricinus communis GN=RCOM_1688330 PE=4 SV=1	1e-05	13.8091	7.24162e-07	0.000977867	0.0409456
contig_7669	442	B9RA41	Calnexin, putative OS=Ricinus communis GN=RCOM_1503060 PE=3 SV=1	1e-05	96.9063	1.03192e-07	6.73647e-28	2.61924e-25
contig_17210	333	B9IM76	Predicted protein OS=Populus trichocarpa GN=POPTRDRAFT_578682 PE=4 SV=1	1e-05	14.2001	7.04221e-07	0.000519606	0.0236166
contig_1610	422	B9IF22	Predicted protein OS=Populus trichocarpa GN=POPTRDRAFT_666563 PE=3 SV=1	1e-05	275.898	3.62453e-08	3.89549e-81	4.9381e-78
contig_22347	419	B9HU19	Stress-induced hydrophobic peptide OS=Populus trichocarpa GN=POPTRDRAFT_805569 PE=4 SV=1	1e-05	24.2114	4.13029e-07	8.08443e-07	6.78257e-05
contig_6550	662	B9HPB1	Copper transporter OS=Populus trichocarpa GN=POPTRDRAFT_558005 PE=4 SV=1	1e-05	48.4225	2.06515e-07	9.23334e-14	1.6591e-11
contig_6536	535	B9HPB1	Copper transporter OS=Populus trichocarpa GN=POPTRDRAFT_558005 PE=4 SV=1	1e-05	80.4206	1.24346e-07	3.61824e-23	1.15457e-20
contig_11704	734	B9HAU3	Predicted protein OS=Populus trichocarpa GN=POPTRDRAFT_561964 PE=4 SV=1	1e-05	14.3453	6.97092e-07	0.000519606	0.0236166
contig_13241	876	B9H3Y5	Predicted protein OS=Populus trichocarpa GN=POPTRDRAFT_759383 PE=4 SV=1	1e-05	18.1397	5.51276e-07	4.01588e-05	0.00244167
contig_30096	731	B9GW36	Predicted protein OS=Populus trichocarpa GN=POPTRDRAFT_757425 PE=4 SV=1	1e-05	20.0831	4.97931e-07	1.10028e-05	0.00074049
contig_30411	706	B9GN28	Predicted protein OS=Populus trichocarpa GN=POPTRDRAFT_754786 PE=4 SV=1	1e-05	17.6011	5.68145e-07	7.6471e-05	0.00432547
contig_34888	331	A9CSL0	Putative uncharacterized protein (Fragment) OS=Vitis hybrid cultivar PE=2 SV=1	1e-05	21.4288	4.66661e-07	5.74252e-06	0.000411301
contig_34887	404	A9CSL0	Putative uncharacterized protein (Fragment) OS=Vitis hybrid cultivar PE=2 SV=1	1e-05	24.702	4.04825e-07	8.08443e-07	6.78257e-05
contig_7831	372	A9CSL0	Putative uncharacterized protein (Fragment) OS=Vitis hybrid cultivar PE=2 SV=1	1e-05	13.4504	7.43472e-07	0.000977867	0.0409456
contig_9529	1068	A5C6S6	Putative uncharacterized protein OS=Vitis vinifera GN=VITISV_042521 PE=4 SV=1	1e-05	24.506	4.08063e-07	8.08443e-07	6.78257e-05
contig_3830	555	A1E382	Metallothionein type 2 OS=Limonium bicolor PE=4 SV=1	1e-05	65.8818	1.51787e-07	9.54259e-19	2.44613e-16
contig_3828	476	A1E382	Metallothionein type 2 OS=Limonium bicolor PE=4 SV=1	1e-05	138.5	7.22023e-08	2.3553e-40	1.36222e-37
contig_1973	337	Q9STL5	KDEL-tailed cysteine endopeptidase CEP3 OS=Arabidopsis thaliana GN=CEP3 PE=2 SV=1	1e-05	317.504	3.14956e-08	1.17522e-93	1.72624e-90
contig_22906	354	Q9SQ57	Peroxygenase OS=Sesamum indicum GN=SOP1 PE=1 SV=1	1e-05	23.2983	4.29215e-07	1.5564e-06	0.000124053
contig_10264	399	Q9C510	Purple acid phosphatase 6 OS=Arabidopsis thaliana GN=PAP6 PE=2 SV=1	1e-05	16.5366	6.04721e-07	0.000145256	0.00769854
contig_11471	796	Q8H2C8	Profilin-2 OS=Artemisia vulgaris PE=1 SV=3	1e-05	197.072	5.07428e-08	6.68835e-58	5.47723e-55
contig_41533	612			1e-05	16.8007	5.95214e-07	0.000145256	0.00769854
contig_37663	301			1e-05	43.8411	2.28096e-07	2.65497e-12	4.26537e-10
contig_3829	435			1e-05	33.9384	2.94651e-07	2.11429e-09	2.5609e-07
contig_37552	759			1e-05	14.4161	6.93668e-07	0.000519606	0.0236166
contig_5822	477			1e-05	18.8467	5.30596e-07	4.01588e-05	0.00244167
contig_63383	394			1e-05	97.4781	1.02587e-07	3.40751e-28	1.34754e-25
contig_15993	440			1e-05	16.4327	6.08541e-07	0.000145256	0.00769854
contig_16804	333			1e-05	29.0607	3.44108e-07	3.00082e-08	3.14484e-06
contig_47804	562			1e-05	13.5993	7.35334e-07	0.000977867	0.0409456
contig_18761	438			1e-05	24.2281	4.12743e-07	8.08443e-07	6.78257e-05
contig_36858	352			1e-05	14.0584	7.11317e-07	0.000519606	0.0236166
contig_17996	632			1e-05	15.399	6.49392e-07	0.000275151	0.0135292
contig_51440	321			1e-05	20.4691	4.8854e-07	1.10028e-05	0.00074049
contig_55004	347			1e-05	22.3422	4.47583e-07	2.99196e-06	0.000226756
contig_6535	375			1e-05	22.5068	4.4431e-07	2.99196e-06	0.000226756
contig_302	400			1e-05	37.939	2.63581e-07	1.47168e-10	2.05409e-08
contig_16806	459			1e-05	13.4166	7.45346e-07	0.000977867	0.0409456
contig_36249	441			1e-05	20.697	4.83163e-07	1.10028e-05	0.00074049
contig_7314	318			1e-05	142.561	7.01455e-08	1.52673e-41	8.94182e-39
contig_16031	342			1e-05	87.2993	1.14548e-07	3.0943e-25	1.0929e-22
contig_26656	414			1e-05	14.9413	6.69285e-07	0.000519606	0.0236166
First_Contig1741	537			1e-05	77.2542	1.29443e-07	2.77931e-22	8.54457e-20
contig_13529	613			1e-05	23.2763	4.29622e-07	1.5564e-06	0.000124053
contig_16807	460			1e-05	17.1526	5.83001e-07	7.6471e-05	0.00432547
contig_7313	318			1e-05	40.8058	2.45063e-07	1.98136e-11	3.00083e-09
contig_38492	428			1e-05	25.2439	3.96136e-07	4.19363e-07	3.73503e-05
contig_5360	334			1e-05	42.9666	2.32739e-07	5.19084e-12	8.21111e-10
contig_5194	488			1e-05	34.4777	2.90042e-07	1.08712e-09	1.37244e-07
contig_8051	354			1e-05	46.4414	2.15325e-07	3.54298e-13	6.07148e-11
contig_33397	364			1e-05	21.3743	4.67852e-07	5.74252e-06	0.000411301
contig_49010	320			1e-05	19.674	5.08285e-07	2.1042e-05	0.00135409
First_Contig999	554			1e-05	39.7493	2.51577e-07	3.86802e-11	5.71788e-09
First_Contig1004	619			1e-05	16.966	5.89414e-07	0.000145256	0.00769854
contig_40843	350			1e-05	33.3832	2.99552e-07	2.11429e-09	2.5609e-07
contig_7981	716			1e-05	32.9828	3.03189e-07	4.10891e-09	4.79484e-07
contig_11858	476			1e-05	254.994	3.92165e-08	7.05823e-75	7.86933e-72
contig_7317	348			1e-05	28.835	3.468e-07	5.81133e-08	5.92257e-06
contig_39767	335			1e-05	20.1061	4.97361e-07	1.10028e-05	0.00074049
contig_3633	326			1e-05	13.9147	7.18665e-07	0.000977867	0.0409456
contig_11355	433			1e-05	16.3809	6.10466e-07	0.000145256	0.00769854
First_Contig1374	583			1e-05	80.2598	1.24595e-07	3.61824e-23	1.15457e-20
contig_27490	387			1e-05	17.6887	5.65333e-07	7.6471e-05	0.00432547
contig_42499	371			1e-05	13.4867	7.41473e-07	0.000977867	0.0409456
contig_29642	2698	D7SJP8	Putative uncharacterized protein OS=Vitis vinifera GN=VIT_06s0004g07400 PE=4 SV=1	0.0111513	13.3486	0.000835394	0.000977867	0.0409456
contig_2943	2246	A5AW96	Putative uncharacterized protein OS=Vitis vinifera GN=VITISV_024547 PE=4 SV=1	0.0133955	13.489	0.000993072	0.000977867	0.0409456
contig_5113	2005	I1K701	Uncharacterized protein OS=Glycine max PE=4 SV=2	0.0150057	33.8817	0.000442884	2.11429e-09	2.5609e-07
contig_28884	1858	M1AMR1	Uncharacterized protein OS=Solanum tuberosum GN=PGSC0003DMG400010081 PE=4 SV=1	0.0161929	37.7905	0.000428491	1.47168e-10	2.05409e-08
contig_9863	1511	B9T0E4	Ubiquitin conjugating enzyme, putative OS=Ricinus communis GN=RCOM_0507780 PE=4 SV=1	0.0199115	13.4822	0.00147688	0.000977867	0.0409456
contig_2657	1294	B9SS78	ATP binding protein, putative OS=Ricinus communis GN=RCOM_0618950 PE=4 SV=1	0.0232507	23.9865	0.000969323	1.5564e-06	0.000124053
contig_11370	1284	M0ZRI9	Uncharacterized protein OS=Solanum tuberosum GN=PGSC0003DMG400002546 PE=4 SV=1	0.0234317	18.4565	0.00126957	4.01588e-05	0.00244167
contig_16236	1255	B9HBS3	Predicted protein OS=Populus trichocarpa GN=POPTRDRAFT_763038 PE=4 SV=1	0.0239732	31.1284	0.000770138	7.97886e-09	8.93883e-07
contig_17972	1230			0.0244604	22.0607	0.00110878	2.99196e-06	0.000226756
contig_25609	1211	A5B5R6	Putative uncharacterized protein OS=Vitis vinifera GN=VITISV_008555 PE=4 SV=1	0.0248442	14.2568	0.00174262	0.000519606	0.0236166
contig_3339	2418	K4CCW2	Uncharacterized protein OS=Solanum lycopersicum GN=Solyc07g021020.2 PE=4 SV=1	0.0248853	223.734	0.000111227	1.21245e-65	1.15668e-62
contig_12570	1109	F6GVP1	Putative uncharacterized protein OS=Vitis vinifera GN=VIT_01s0137g00410 PE=3 SV=1	0.0271293	48.0429	0.000564688	9.23334e-14	1.6591e-11
contig_20854	984	M1D357	Uncharacterized protein OS=Solanum tuberosum GN=PGSC0003DMG400031224 PE=4 SV=1	0.0305755	14.1372	0.00216278	0.000519606	0.0236166
contig_8873	937	B9HGZ9	Predicted protein OS=Populus trichocarpa GN=POPTRDRAFT_763807 PE=4 SV=1	0.0321092	14.6409	0.00219312	0.000519606	0.0236166
contig_17054	934	M1CKH3	Uncharacterized protein OS=Solanum tuberosum GN=PGSC0003DMG400027005 PE=4 SV=1	0.0322124	34.3209	0.000938564	1.08712e-09	1.37244e-07
contig_16353	905	M1AS00	Uncharacterized protein OS=Solanum tuberosum GN=PGSC0003DMG400011151 PE=4 SV=1	0.0332446	15.1282	0.00219752	0.000275151	0.0135292
contig_2093	901	K7U736	Uncharacterized protein OS=Zea mays GN=ZEAMMB73_364878 PE=3 SV=1	0.0333922	21.7556	0.00153487	5.74252e-06	0.000411301
contig_41281	824	A0PJ16	Amb a 1-like protein OS=Artemisia vulgaris PE=2 SV=1	0.0365125	35.2992	0.00103437	5.58569e-10	7.25967e-08
contig_16364	819			0.0367355	17.1196	0.00214582	7.6471e-05	0.00432547
contig_3902	753			0.0399553	75.7583	0.000527405	1.08125e-21	3.21726e-19
contig_2398	1500	G7KEZ3	Putative uncharacterized protein OS=Medicago truncatula GN=MTR_5g020820 PE=4 SV=1	0.0401151	14.4791	0.00277055	0.000519606	0.0236166
contig_4268	1480	M1CQ06	Uncharacterized protein OS=Solanum tuberosum GN=PGSC0003DMG400028131 PE=4 SV=1	0.0406572	60.724	0.000669542	2.8146e-17	6.47904e-15
contig_29771	735	D7KQ89	Putative uncharacterized protein OS=Arabidopsis lyrata subsp. lyrata GN=ARALYDRAFT_470143 PE=4 SV=1	0.0409338	13.4281	0.00304837	0.000977867	0.0409456
First_Contig783	2178	M1BJ89	Uncharacterized protein OS=Solanum tuberosum GN=PGSC0003DMG400018074 PE=4 SV=1	0.0414412	21.6604	0.00191323	5.74252e-06	0.000411301
contig_11722	714	I1JQB9	Uncharacterized protein OS=Glycine max PE=4 SV=2	0.0421377	169.534	0.00024855	1.4359e-49	9.9906e-47
contig_3507	711	B9SQE7	Putative uncharacterized protein OS=Ricinus communis GN=RCOM_0781710 PE=4 SV=1	0.0423155	16.7427	0.0025274	0.000145256	0.00769854
contig_57382	706	Q6W6R6	Putative serine carboxypeptidase OS=Medicago truncatula PE=2 SV=1	0.0426152	15.8488	0.00268886	0.000275151	0.0135292
First_Contig1253	2599	B9SP21	Putative uncharacterized protein OS=Ricinus communis GN=RCOM_1248440 PE=4 SV=1	0.0463045	76.8698	0.000602375	5.4823e-22	1.67433e-19
First_Contig1667	1236			0.0486834	27.4698	0.00177225	1.12426e-07	1.10325e-05
contig_6177	1849	M1BB40	Uncharacterized protein OS=Solanum tuberosum GN=PGSC0003DMG400015961 PE=4 SV=1	0.048815	34.2275	0.00142619	1.08712e-09	1.37244e-07
contig_6318	614	B9RA41	Calnexin, putative OS=Ricinus communis GN=RCOM_1503060 PE=3 SV=1	0.0490006	64.6555	0.000757871	1.87846e-18	4.69808e-16
contig_3229	606			0.0496474	270.792	0.000183342	1.2043e-79	1.42876e-76
contig_36714	589	K7L9R5	Uncharacterized protein OS=Glycine max PE=4 SV=1	0.0510804	20.6307	0.00247594	1.10028e-05	0.00074049
contig_2751	578	M1B7H2	Uncharacterized protein OS=Solanum tuberosum GN=PGSC0003DMG400015015 PE=4 SV=1	0.0520525	29.1092	0.00178818	3.00082e-08	3.14484e-06
contig_5315	566	B9I1V1	Predicted protein OS=Populus trichocarpa GN=POPTRDRAFT_822980 PE=4 SV=1	0.0531561	43.7153	0.00121596	2.65497e-12	4.26537e-10
contig_35899	538	M0YQS0	Uncharacterized protein OS=Hordeum vulgare var. distichum PE=4 SV=1	0.0559226	15.6367	0.00357636	0.000275151	0.0135292
First_Contig209	522	K7MES9	Uncharacterized protein OS=Glycine max PE=4 SV=1	0.0576367	84.2141	0.000684406	2.38302e-24	8.10736e-22
contig_41022	519	G7ZYF5	RALF OS=Medicago truncatula GN=MTR_071s0004 PE=4 SV=1	0.0579698	28.5515	0.00203036	5.81133e-08	5.92257e-06
contig_11772	516	K4CJP7	Uncharacterized protein OS=Solanum lycopersicum GN=Solyc08g023270.2 PE=4 SV=1	0.0583069	19.5534	0.00298192	2.1042e-05	0.00135409
contig_10848	3570	M1CI66	Uncharacterized protein OS=Solanum tuberosum GN=PGSC0003DMG400026428 PE=4 SV=1	0.0589928	33.1907	0.00177739	2.11429e-09	2.5609e-07
contig_22666	499	M1CKH3	Uncharacterized protein OS=Solanum tuberosum GN=PGSC0003DMG400027005 PE=4 SV=1	0.0602933	38.6211	0.00156115	7.54703e-11	1.07942e-08
contig_36846	499	I3T1I2	Uncharacterized protein OS=Lotus japonicus PE=2 SV=1	0.0602933	45.7833	0.00131693	6.93611e-13	1.15441e-10
contig_14528	497	K7MZ88	Uncharacterized protein OS=Glycine max PE=4 SV=1	0.0605359	49.2865	0.00122824	4.71097e-14	8.71888e-12
contig_4750	496			0.0606579	96.3884	0.000629307	6.73647e-28	2.61924e-25
contig_3035	492	M1AU98	Uncharacterized protein OS=Solanum tuberosum GN=PGSC0003DMG400011660 PE=4 SV=1	0.0611511	16.037	0.00381312	0.000145256	0.00769854
contig_7953	1452	M1A2Q2	Uncharacterized protein OS=Solanum tuberosum GN=PGSC0003DMG400005208 PE=4 SV=1	0.0621619	86.9634	0.000714804	6.11129e-25	2.13406e-22
contig_29139	481	B9GMN5	Predicted protein OS=Populus trichocarpa GN=POPTRDRAFT_548050 PE=4 SV=1	0.0625496	14.6891	0.00425823	0.000519606	0.0236166
contig_3163	479	F6HTH5	Putative uncharacterized protein OS=Vitis vinifera GN=VIT_03s0017g00490 PE=4 SV=1	0.0628107	107.902	0.000582109	3.72026e-31	1.60872e-28
contig_187	958	F6H1D7	Putative uncharacterized protein OS=Vitis vinifera GN=VIT_18s0001g11100 PE=4 SV=1	0.0628107	124.604	0.000504084	3.37928e-36	1.70881e-33
contig_5181	479			0.0628107	22.9579	0.00273591	2.99196e-06	0.000226756
contig_61174	954	M0ZNM1	Uncharacterized protein OS=Solanum tuberosum GN=PGSC0003DMG400001806 PE=4 SV=1	0.0630741	13.8037	0.00456938	0.000977867	0.0409456
contig_49569	473	Q9AXE4	Beta-expansin-like protein OS=Nicotiana tabacum GN=PPAL PE=2 SV=1	0.0636075	22.0866	0.00287991	2.99196e-06	0.000226756
contig_69761	473	K4CGR2	Uncharacterized protein OS=Solanum lycopersicum GN=Solyc07g062290.2 PE=4 SV=1	0.0636075	28.5382	0.00222885	5.81133e-08	5.92257e-06
contig_40540	468	A5C696	Putative uncharacterized protein OS=Vitis vinifera GN=VITISV_032391 PE=3 SV=1	0.0642871	73.1359	0.000879009	4.20394e-21	1.2272e-18
contig_22608	465			0.0647018	60.0095	0.00107819	2.8146e-17	6.47904e-15
contig_18163	465			0.0647018	23.5308	0.00274966	1.5564e-06	0.000124053
contig_12569	1853	F6GVP1	Putative uncharacterized protein OS=Vitis vinifera GN=VIT_01s0137g00410 PE=3 SV=1	0.0649462	26.2754	0.00247175	2.17262e-07	2.03492e-05
contig_6085	2267	F6HIE3	Putative uncharacterized protein OS=Vitis vinifera GN=VIT_12s0059g01240 PE=4 SV=1	0.0663572	56.7425	0.00116944	4.20133e-16	8.9996e-14
contig_3694	453			0.0664158	41.936	0.00158374	1.0144e-11	1.57501e-09
contig_27340	2715	G1UC42	Gag-pol polyprotein OS=Eustoma exaltatum subsp. russellianum GN=rTeg1 PE=4 SV=1	0.0664892	21.3962	0.00310752	5.74252e-06	0.000411301
contig_41053	452	B9RL17	Calcium-dependent protein kinase, putative OS=Ricinus communis GN=RCOM_0942060 PE=4 SV=1	0.0665627	24.3292	0.00273591	8.08443e-07	6.78257e-05
contig_2704	900	A0MMD6	Xyloglucan endotransglycosylase 1 OS=Litchi chinensis GN=XET1 PE=2 SV=1	0.0668585	124.478	0.000537112	3.37928e-36	1.70881e-33
contig_8215	442	E0CPH0	Putative uncharacterized protein OS=Vitis vinifera GN=VIT_18s0001g13410 PE=4 SV=1	0.0680686	51.1277	0.00133135	1.22507e-14	2.33743e-12
contig_1216	1760	A0PJ16	Amb a 1-like protein OS=Artemisia vulgaris PE=2 SV=1	0.068378	144.677	0.000472626	3.88623e-42	2.32015e-39
contig_44343	877	G7KW54	Acyltransferase-like protein OS=Medicago truncatula GN=MTR_7g083200 PE=4 SV=1	0.068612	15.5172	0.00442168	0.000275151	0.0135292
contig_18206	433	Q9SPB8	Malate dehydrogenase OS=Glycine max GN=Mdh1 PE=3 SV=1	0.0694835	17.6508	0.00393657	7.6471e-05	0.00432547
contig_48406	429	A5BE70	Putative uncharacterized protein OS=Vitis vinifera GN=VIT_03s0088g00290 PE=4 SV=1	0.0701313	14.0344	0.0049971	0.000519606	0.0236166
First_Contig1743	425			0.0707914	29.8208	0.0023739	3.00082e-08	3.14484e-06
contig_34711	416	O23959	Ca+2-binding EF hand protein OS=Glycine max GN=GmPM13 PE=2 SV=1	0.0723229	75.3388	0.00095997	1.08125e-21	3.21726e-19
contig_3576	412	M0SW33	Uncharacterized protein OS=Musa acuminata subsp. malaccensis PE=4 SV=1	0.0730251	52.1815	0.00139944	6.24408e-15	1.22678e-12
contig_33444	405	K4BCY1	Uncharacterized protein OS=Solanum lycopersicum GN=Solyc02g091830.2 PE=3 SV=1	0.0742873	31.0898	0.00238944	7.97886e-09	8.93883e-07
contig_13675	808	B9HA11	Predicted protein OS=Populus trichocarpa GN=POPTRDRAFT_867894 PE=3 SV=1	0.0744711	46.2397	0.00161055	3.54298e-13	6.07148e-11
contig_1328	1195	M1C6Q8	Uncharacterized protein OS=Solanum tuberosum GN=PGSC0003DMG400023704 PE=4 SV=1	0.0755306	13.2744	0.00568994	0.000977867	0.0409456
contig_5182	776			0.0775421	23.7367	0.00326676	1.5564e-06	0.000124053
contig_12098	387	B9GWB2	Autoinhibited calcium ATPase OS=Populus trichocarpa GN=POPTRDRAFT_758098 PE=3 SV=1	0.0777425	37.0823	0.00209649	1.47168e-10	2.05409e-08
contig_8844	381	G7KQ38	KTEL motif-containing protein OS=Medicago truncatula GN=MTR_6g031170 PE=4 SV=1	0.0789668	79.3012	0.000995783	7.14007e-23	2.23976e-20
contig_13418	1123	I1LFV0	Uncharacterized protein OS=Glycine max PE=4 SV=1	0.0803731	52.5849	0.00152844	6.24408e-15	1.22678e-12
contig_17887	373	B9PE02	High affinity inorganic phosphate transporter OS=Populus trichocarpa GN=POPTRDRAFT_585992 PE=4 SV=1	0.0806604	60.4383	0.00133459	2.8146e-17	6.47904e-15
contig_37825	373			0.0806604	25.1335	0.00320928	4.19363e-07	3.73503e-05
First_Contig1656	733	E2GEV7	Pathogenesis-related protein 1 OS=Vitis hybrid cultivar GN=PR-1 PE=4 SV=1	0.082091	21.2285	0.00386702	5.74252e-06	0.000411301
contig_1661	729			0.0825414	487.277	0.000169393	2.25151e-144	5.20875e-141
contig_576	1079	Q5F2L4	Putative receptor associated protein (Fragment) OS=Capsicum chinense PE=2 SV=2	0.0836506	180.495	0.000463452	7.6684e-53	5.72273e-50
contig_40818	359	M0S890	Uncharacterized protein OS=Musa acuminata subsp. malaccensis PE=4 SV=1	0.083806	22.0549	0.00379988	2.99196e-06	0.000226756
contig_30603	1068	B9R927	LOB domain-containing protein, putative OS=Ricinus communis GN=RCOM_1513210 PE=4 SV=1	0.0845122	24.6347	0.00343061	8.08443e-07	6.78257e-05
contig_3331	1406	F6HHY6	Putative uncharacterized protein OS=Vitis vinifera GN=VIT_13s0158g00360 PE=3 SV=1	0.0855941	31.5982	0.00270883	7.97886e-09	8.93883e-07
contig_1971	1396	D7MQ41	Putative uncharacterized protein OS=Arabidopsis lyrata subsp. lyrata GN=ARALYDRAFT_495086 PE=3 SV=1	0.0862073	184.311	0.000467728	4.94842e-54	3.78443e-51
First_Contig37	1043			0.0865379	36.0322	0.00240168	2.86803e-10	3.86883e-08
contig_25455	1042	B9SAL7	ATP synthase subunit d, putative OS=Ricinus communis GN=RCOM_1104310 PE=4 SV=1	0.0866209	18.7853	0.00461109	4.01588e-05	0.00244167
contig_10651	344	B9RQY0	Endo-1,4-beta-glucanase, putative OS=Ricinus communis GN=RCOM_0707630 PE=4 SV=1	0.0874603	22.617	0.00386702	2.99196e-06	0.000226756
contig_4467	1028	K4B0A6	Uncharacterized protein OS=Solanum lycopersicum GN=Solyc01g097180.2 PE=4 SV=1	0.0878006	96.4093	0.000910707	6.73647e-28	2.61924e-25
contig_46727	342	F6GUA1	Putative uncharacterized protein OS=Vitis vinifera GN=VIT_06s0004g01560 PE=4 SV=1	0.0879718	18.8103	0.00467678	4.01588e-05	0.00244167
contig_18270	340	K4BU53	Uncharacterized protein OS=Solanum lycopersicum GN=Solyc04g076150.2 PE=4 SV=1	0.0884892	14.6355	0.00604622	0.000519606	0.0236166
contig_2350	338	C4MGH0	Non-specific lipid-transfer protein (Precursor) OS=Artemisia vulgaris GN=Art v 3 PE=3 SV=1	0.0890128	96.5475	0.000921959	6.73647e-28	2.61924e-25
contig_6570	1012	F6HVL4	Putative uncharacterized protein OS=Vitis vinifera GN=VIT_14s0081g00090 PE=4 SV=1	0.0891888	32.3819	0.00275428	4.10891e-09	4.79484e-07
contig_465	1348	G7IT59	Putative uncharacterized protein OS=Medicago truncatula GN=MTR_2g063210 PE=4 SV=1	0.089277	49.5183	0.00180291	4.71097e-14	8.71888e-12
contig_9037	337	A5AM00	Putative uncharacterized protein OS=Vitis vinifera GN=VIT_16s0050g02310 PE=4 SV=1	0.089277	151.329	0.000589955	3.23034e-44	2.04746e-41
contig_10819	336			0.0895427	200.545	0.000446498	8.55589e-59	7.06915e-56
contig_4136	335			0.08981	24.3735	0.00368473	8.08443e-07	6.78257e-05
contig_11098	668	M1CQY7	Uncharacterized protein OS=Solanum tuberosum GN=PGSC0003DMG400028324 PE=4 SV=1	0.0900789	84.5339	0.00106559	2.38302e-24	8.10736e-22
contig_43023	333			0.0903494	46.5631	0.00194036	3.54298e-13	6.07148e-11
contig_12846	330			0.0911707	29.9913	0.0030399	3.00082e-08	3.14484e-06
contig_24132	326	G7KT78	Putative uncharacterized protein OS=Medicago truncatula GN=MTR_7g070000 PE=4 SV=1	0.0922894	27.8294	0.00331626	1.12426e-07	1.10325e-05
First_Contig199	1289	M0SY20	Uncharacterized protein OS=Musa acuminata subsp. malaccensis PE=4 SV=1	0.0933634	71.7054	0.00130204	1.63347e-20	4.65103e-18
contig_4743	1275	B9GQM3	Predicted protein OS=Populus trichocarpa GN=POPTRDRAFT_799475 PE=4 SV=1	0.0943885	292.58	0.000322608	3.33718e-86	4.75102e-83
contig_27491	317			0.0949096	43.7965	0.00216706	2.65497e-12	4.26537e-10
contig_28997	316	F6H2S9	Putative uncharacterized protein OS=Vitis vinifera GN=VIT_04s0008g02010 PE=4 SV=1	0.0952099	33.495	0.00284251	2.11429e-09	2.5609e-07
contig_21948	937	B9RUK5	Putative uncharacterized protein OS=Ricinus communis GN=RCOM_0853880 PE=4 SV=1	0.0963277	15.1104	0.00637495	0.000275151	0.0135292
contig_17421	1237	F6HBJ4	Putative uncharacterized protein OS=Vitis vinifera GN=VIT_00s0179g00330 PE=4 SV=1	0.0972881	13.0459	0.00745735	0.000977867	0.0409456
contig_5065	309	B9I908	Predicted protein (Fragment) OS=Populus trichocarpa GN=POPTRDRAFT_899714 PE=4 SV=1	0.0973668	83.4548	0.0011667	4.7049e-24	1.57747e-21
contig_40384	309			0.0973668	21.0861	0.00461758	5.74252e-06	0.000411301
contig_7	1531	M1AK45	Uncharacterized protein OS=Solanum tuberosum GN=PGSC0003DMG400009451 PE=4 SV=1	0.0982572	31.1552	0.00315379	7.97886e-09	8.93883e-07
contig_29155	606	M1CQI2	Uncharacterized protein OS=Solanum tuberosum GN=PGSC0003DMG400028226 PE=4 SV=1	0.0992949	19.689	0.00504316	2.1042e-05	0.00135409
contig_8168	1506	G7IIA0	Sodium-coupled neutral amino acid transporter OS=Medicago truncatula GN=MTR_2g104180 PE=4 SV=1	0.0998883	51.2418	0.00194935	1.22507e-14	2.33743e-12
contig_40575	595	M0ZP26	Uncharacterized protein OS=Solanum tuberosum GN=PGSC0003DMG400001925 PE=4 SV=1	0.101131	21.3006	0.00474779	5.74252e-06	0.000411301
contig_20066	890	B9H193	Plant synaptotagmin OS=Populus trichocarpa GN=NTMC2T1.1 PE=4 SV=1	0.101415	14.4874	0.00700021	0.000519606	0.0236166
contig_26675	1180	K4BBY2	Uncharacterized protein OS=Solanum lycopersicum GN=Solyc02g088260.2 PE=4 SV=1	0.101988	71.456	0.00142728	1.63347e-20	4.65103e-18
contig_22639	879	F6GVX6	Putative uncharacterized protein OS=Vitis vinifera GN=VIT_18s0089g01040 PE=4 SV=1	0.102684	19.8293	0.00517839	2.1042e-05	0.00135409
contig_5307	848			0.106438	22.1103	0.00481393	2.99196e-06	0.000226756
contig_674	1970	F8S1H4	Cytochrome P450 OS=Helianthus annuus PE=2 SV=1	0.106906	93.1659	0.00114748	5.20218e-27	1.94898e-24
contig_11083	1675	B9GIU9	Predicted protein (Fragment) OS=Populus trichocarpa GN=POPTRDRAFT_172400 PE=3 SV=1	0.107772	30.1346	0.00357636	1.54805e-08	1.69131e-06
contig_37239	552			0.109008	25.7987	0.00422535	4.19363e-07	3.73503e-05
contig_21156	547			0.110005	36.589	0.0030065	2.86803e-10	3.86883e-08
contig_3026	1622	Q6NKW9	Glucan endo-1,3-beta-glucosidase 8 OS=Arabidopsis thaliana GN=At1g64760 PE=1 SV=2	0.111293	44.4924	0.00250141	1.35732e-12	2.22307e-10
contig_22741	807			0.111845	25.5502	0.00437746	4.19363e-07	3.73503e-05
contig_3551	1339	I1L0H6	Uncharacterized protein OS=Glycine max PE=4 SV=1	0.112346	56.5034	0.00198831	4.20133e-16	8.9996e-14
contig_4159	2404	D7T534	Putative uncharacterized protein OS=Vitis vinifera GN=VIT_11s0149g00210 PE=3 SV=1	0.112636	79.5485	0.00141594	7.14007e-23	2.23976e-20
contig_25967	1048	A8Y924	D7-type cyclin OS=Populus trichocarpa GN=CYCD7;1 PE=2 SV=1	0.114833	23.3472	0.0049185	1.5564e-06	0.000124053
First_Contig276	1305	G7IZC8	Beta-glucosidase OS=Medicago truncatula GN=MTR_3g026620 PE=3 SV=1	0.115273	62.1257	0.00185549	7.27447e-18	1.74848e-15
contig_35781	770	B9RQR9	Putative uncharacterized protein OS=Ricinus communis GN=RCOM_0706010 PE=4 SV=1	0.11722	13.3176	0.00880187	0.000977867	0.0409456
contig_17520	1275	M1D779	Uncharacterized protein OS=Solanum tuberosum GN=PGSC0003DMG400033623 PE=4 SV=1	0.117986	32.3004	0.00365276	4.10891e-09	4.79484e-07
contig_24543	2533	G1UC42	Gag-pol polyprotein OS=Eustoma exaltatum subsp. russellianum GN=rTeg1 PE=4 SV=1	0.118778	19.493	0.00609335	2.1042e-05	0.00135409
contig_536	995	Q9ZPP6	LIM domain protein PLIM-2 OS=Helianthus annuus GN=PLIM-2 PE=2 SV=1	0.12095	99.441	0.0012163	8.71639e-29	3.52226e-26
contig_15833	1489	D7LB14	Kinase family protein OS=Arabidopsis lyrata subsp. lyrata GN=ARALYDRAFT_479578 PE=3 SV=1	0.121234	27.0489	0.00448204	1.12426e-07	1.10325e-05
contig_9018	484	K9MJB9	Cysteine-rich-repeat containing protein (Fragment) OS=Senecio chrysanthemifolius PE=4 SV=1	0.124324	203.805	0.000610014	1.09434e-59	9.20617e-57
contig_9017	723	B9RXU4	Serine-threonine protein kinase, plant-type, putative OS=Ricinus communis GN=RCOM_0906340 PE=4 SV=1	0.12484	182.139	0.000685406	1.94806e-53	1.47762e-50
contig_23636	1417	M1A3A5	Uncharacterized protein OS=Solanum tuberosum GN=PGSC0003DMG400005380 PE=4 SV=1	0.127395	16.666	0.007644	0.000145256	0.00769854
contig_21606	700	D4III4	Ragweed homologue of Art v 1 (Fragment) OS=Ambrosia artemisiifolia GN=rha1 PE=2 SV=1	0.128941	86.7963	0.00148556	6.11129e-25	2.13406e-22
contig_16376	462			0.130244	143.232	0.000909319	7.70288e-42	4.56929e-39
contig_40331	1152	K4B9V8	Uncharacterized protein OS=Solanum lycopersicum GN=Solyc02g080880.2 PE=3 SV=1	0.130583	26.2511	0.00497439	2.17262e-07	2.03492e-05
contig_26657	460			0.13081	21.8741	0.00598014	5.74252e-06	0.000411301
contig_38369	2294	M1CNT7	Uncharacterized protein OS=Solanum tuberosum GN=PGSC0003DMG400027803 PE=4 SV=1	0.131152	14.2374	0.00921183	0.000519606	0.0236166
contig_24631	453	C7DYB7	ORSF21B OS=Senecio squalidus GN=ORSF21B PE=2 SV=1	0.132832	32.6506	0.00406827	4.10891e-09	4.79484e-07
contig_32198	448	F6HHF4	Putative uncharacterized protein OS=Vitis vinifera GN=VIT_06s0080g00570 PE=4 SV=1	0.134314	25.2829	0.00531245	4.19363e-07	3.73503e-05
contig_10110	891	E0CTY4	Putative uncharacterized protein OS=Vitis vinifera GN=VIT_12s0028g01290 PE=3 SV=1	0.135068	51.1889	0.00263862	1.22507e-14	2.33743e-12
First_Contig1578	667			0.135321	30.6658	0.00441276	1.54805e-08	1.69131e-06
contig_30740	881			0.136601	13.7928	0.00990376	0.000977867	0.0409456
contig_1131	1085	Q9SP34	LIM domain protein PLIM1b OS=Helianthus annuus GN=PLIM1b PE=2 SV=1	0.138647	333.452	0.000415792	1.99151e-98	3.29091e-95
contig_61825	420	K4CXQ7	Uncharacterized protein OS=Solanum lycopersicum GN=Solyc10g007280.2 PE=3 SV=1	0.143268	14.597	0.00981494	0.000519606	0.0236166
contig_26058	628			0.143725	16.8104	0.00854973	0.000145256	0.00769854
contig_5080	2274	D7TIX4	Putative uncharacterized protein OS=Vitis vinifera GN=VIT_08s0007g04380 PE=4 SV=1	0.145536	16.1761	0.00899703	0.000145256	0.00769854
contig_5900	409			0.147121	149.022	0.000987249	1.26965e-43	7.88529e-41
contig_4424	608	G9BZV4	D7-type cyclin OS=Populus canadensis GN=CYCD7;1 PE=2 SV=1	0.148452	76.5074	0.00194036	5.4823e-22	1.67433e-19
contig_2498	1008			0.149238	16.6916	0.0089409	0.000145256	0.00769854
contig_23776	403	B9S2B4	Pectate lyase, putative OS=Ricinus communis GN=RCOM_0697960 PE=4 SV=1	0.149312	68.9689	0.00216492	1.24953e-19	3.36131e-17
First_Contig1924	1800	K4C2C2	Uncharacterized protein OS=Solanum lycopersicum GN=Solyc05g054440.2 PE=3 SV=1	0.150432	35.5716	0.00422898	5.58569e-10	7.25967e-08
contig_12685	391	D7T4G4	Putative uncharacterized protein OS=Vitis vinifera GN=VIT_13s0067g02300 PE=4 SV=1	0.153894	22.6405	0.0067973	2.99196e-06	0.000226756
contig_18764	977	K4B0I3	Uncharacterized protein OS=Solanum lycopersicum GN=Solyc01g097960.2 PE=4 SV=1	0.153973	13.7882	0.011167	0.000977867	0.0409456
contig_20262	780			0.154289	196.991	0.000783228	1.32736e-57	1.07747e-54
contig_7948	779	C4P7Y8	Calcineurin B-like protein 01 OS=Vitis vinifera GN=CBL01 PE=2 SV=1	0.154487	62.8188	0.00245925	7.27447e-18	1.74848e-15
contig_28977	385			0.156293	19.9228	0.00784492	2.1042e-05	0.00135409
contig_14260	577	G7JCY0	Solute carrier family 35 member C2 OS=Medicago truncatula GN=MTR_4g114360 PE=4 SV=1	0.156428	23.585	0.00663252	1.5564e-06	0.000124053
contig_26928	572	J7LER1	Calcium dependent protein kinase 5 (Fragment) OS=Chenopodium album GN=CPK5 PE=2 SV=1	0.157795	30.9045	0.00510591	1.54805e-08	1.69131e-06
contig_19004	381			0.157934	15.0809	0.0104724	0.000275151	0.0135292
contig_7871	380	G8E0P8	Putative strictosidine beta-D-glucosidase OS=Camptotheca acuminata GN=PGD PE=2 SV=1	0.158349	70.7558	0.00223797	3.21909e-20	9.0269e-18
contig_25818	380	B7FMK2	Uncharacterized protein OS=Medicago truncatula GN=MTR_5g009720 PE=2 SV=1	0.158349	18.1592	0.00872005	4.01588e-05	0.00244167
contig_8054	567			0.159187	105.798	0.00150463	1.45615e-30	6.20965e-28
contig_30095	565	B9GW36	Predicted protein OS=Populus trichocarpa GN=POPTRDRAFT_757425 PE=4 SV=1	0.15975	14.3056	0.011167	0.000519606	0.0236166
contig_12696	2631	D7SKZ7	Putative uncharacterized protein OS=Vitis vinifera GN=VIT_06s0004g02720 PE=4 SV=1	0.160095	18.7564	0.00853544	4.01588e-05	0.00244167
contig_30966	744	K4C1P3	Pectinesterase OS=Solanum lycopersicum GN=Solyc05g052120.2 PE=3 SV=1	0.161755	19.7322	0.0081975	2.1042e-05	0.00135409
contig_13223	1111	F6HJ79	Putative uncharacterized protein OS=Vitis vinifera GN=VIT_01s0150g00350 PE=4 SV=1	0.162482	25.9331	0.00626545	4.19363e-07	3.73503e-05
contig_39487	370	M1C699	Uncharacterized protein OS=Solanum tuberosum GN=PGSC0003DMG402023603 PE=4 SV=1	0.162629	27.0462	0.006013	1.12426e-07	1.10325e-05
contig_171	1474	G7IGU4	Metacaspase type II OS=Medicago truncatula GN=MTR_2g063570 PE=4 SV=1	0.163291	28.4806	0.00573342	5.81133e-08	5.92257e-06
contig_7925	1835	M1D0Y7	Uncharacterized protein OS=Solanum tuberosum GN=PGSC0003DMG400030713 PE=4 SV=1	0.163958	30.7431	0.00533317	1.54805e-08	1.69131e-06
contig_4451	1834	D7T0N5	Putative uncharacterized protein OS=Vitis vinifera GN=VIT_11s0065g00420 PE=4 SV=1	0.164048	16.894	0.00971043	0.000145256	0.00769854
contig_39954	362	D7LUE7	GDSL-motif lipase/hydrolase family protein OS=Arabidopsis lyrata subsp. lyrata GN=ARALYDRAFT_906695 PE=4 SV=1	0.166223	87.8682	0.00189173	3.0943e-25	1.0929e-22
contig_11008	1807	D7SN09	Putative uncharacterized protein OS=Vitis vinifera GN=VIT_18s0089g00210 PE=4 SV=1	0.166499	27.8572	0.00597687	1.12426e-07	1.10325e-05
contig_47258	537	G1UC42	Gag-pol polyprotein OS=Eustoma exaltatum subsp. russellianum GN=rTeg1 PE=4 SV=1	0.16808	16.485	0.010196	0.000145256	0.00769854
contig_21759	358	D7KFD9	Alanine aminotransferase OS=Arabidopsis lyrata subsp. lyrata GN=ARALYDRAFT_889133 PE=4 SV=1	0.16808	49.1478	0.00341989	4.71097e-14	8.71888e-12
contig_5418	355	I1IDD1	Uncharacterized protein OS=Brachypodium distachyon GN=BRADI3G53830 PE=4 SV=1	0.169501	13.2426	0.0127996	0.000977867	0.0409456
contig_8019	705			0.170703	52.6443	0.00324256	6.24408e-15	1.22678e-12
contig_21891	522	A0PJ17	Polcalcin OS=Artemisia vulgaris PE=4 SV=1	0.17291	105.544	0.00163827	1.45615e-30	6.20965e-28
contig_16982	1563	M1CCU8	Uncharacterized protein OS=Solanum tuberosum GN=PGSC0003DMG402025150 PE=4 SV=1	0.173242	32.5226	0.00532682	4.10891e-09	4.79484e-07
contig_14568	347	M1A5K1	Uncharacterized protein OS=Solanum tuberosum GN=PGSC0003DMG400005923 PE=4 SV=1	0.173408	68.1359	0.00254504	1.24953e-19	3.36131e-17
contig_6643	346			0.173909	272.537	0.000638114	3.05264e-80	3.76647e-77
contig_17604	518	M1AKG7	Uncharacterized protein OS=Solanum tuberosum GN=PGSC0003DMG400009540 PE=4 SV=1	0.174245	22.9277	0.00759976	2.99196e-06	0.000226756
contig_11026	1029	Q4U0Z8	Cellulose synthase BoCesA3 OS=Bambusa oldhamii PE=2 SV=2	0.175431	19.0761	0.00919635	2.1042e-05	0.00135409
contig_11316	337	F6HH98	Putative uncharacterized protein OS=Vitis vinifera GN=VIT_11s0016g05480 PE=4 SV=1	0.178554	14.2763	0.012507	0.000519606	0.0236166
contig_4604	999	B9T364	NAC domain-containing protein, putative OS=Ricinus communis GN=RCOM_0129350 PE=4 SV=1	0.180699	32.5006	0.00555986	4.10891e-09	4.79484e-07
contig_29145	327			0.184014	59.1877	0.00310899	5.53442e-17	1.24307e-14
contig_36799	322			0.186872	27.9189	0.00669337	1.12426e-07	1.10325e-05
contig_3844	1286	K4D171	Uncharacterized protein OS=Solanum lycopersicum GN=Solyc10g054780.1 PE=4 SV=1	0.187162	23.6654	0.00790869	1.5564e-06	0.000124053
contig_49403	475	Q70EW5	Phospholipase D alpha 1 OS=Cynara cardunculus GN=PLD1 PE=1 SV=2	0.190019	36.1159	0.00526137	2.86803e-10	3.86883e-08
contig_52985	315	Q2HVP1	Putative uncharacterized protein OS=Medicago truncatula GN=MTR_2g081190 PE=4 SV=1	0.191024	35.3469	0.00540427	5.58569e-10	7.25967e-08
contig_55437	617	M1CSE2	Uncharacterized protein OS=Solanum tuberosum GN=PGSC0003DMG400028608 PE=4 SV=1	0.195049	15.9071	0.0122618	0.000275151	0.0135292
contig_1972	897	Q9STL5	KDEL-tailed cysteine endopeptidase CEP3 OS=Arabidopsis thaliana GN=CEP3 PE=2 SV=1	0.201246	49.9883	0.00402587	4.71097e-14	8.71888e-12
contig_14890	1035	K4BEJ6	Uncharacterized protein OS=Solanum lycopersicum GN=Solyc03g007740.2 PE=4 SV=1	0.203483	23.3749	0.00870518	1.5564e-06	0.000124053
contig_24589	590	Q5Q0I9	Uncharacterized protein OS=Arabidopsis thaliana GN=At1g04670 PE=2 SV=1	0.203975	52.1417	0.00391194	6.24408e-15	1.22678e-12
contig_18534	433	M0ZH00	Uncharacterized protein OS=Solanum tuberosum GN=PGSC0003DMG400000208 PE=4 SV=1	0.20845	17.2063	0.0121147	7.6471e-05	0.00432547
contig_3338	1699	A5JV22	Putative uncharacterized protein OS=Solanum lycopersicum PE=2 SV=1	0.212499	21.4402	0.00991124	5.74252e-06	0.000411301
First_Contig1009	420	K4CNY9	Uncharacterized protein OS=Solanum lycopersicum GN=Solyc08g079890.1 PE=4 SV=1	0.214902	27.7539	0.00774315	1.12426e-07	1.10325e-05
contig_33379	554	B9I1V1	Predicted protein OS=Populus trichocarpa GN=POPTRDRAFT_822980 PE=4 SV=1	0.21723	28.9808	0.00749566	5.81133e-08	5.92257e-06
contig_5458	678	K4B0A6	Uncharacterized protein OS=Solanum lycopersicum GN=Solyc01g097180.2 PE=4 SV=1	0.221876	111.509	0.00198976	2.42635e-32	1.11153e-29
contig_22012	1761			0.222102	32.5502	0.00682338	4.10891e-09	4.79484e-07
contig_13895	1473	E0CUJ2	Putative uncharacterized protein OS=Vitis vinifera GN=VIT_16s0050g02570 PE=3 SV=1	0.224677	15.8457	0.0141791	0.000275151	0.0135292
contig_16965	398			0.226781	170.34	0.00133135	7.23899e-50	5.07486e-47
contig_2414	662	K4B6Z6	Uncharacterized protein OS=Solanum lycopersicum GN=Solyc02g065640.2 PE=4 SV=1	0.227238	519.359	0.000437536	6.31212e-154	1.71797e-150
contig_550	394	B9RA41	Calnexin, putative OS=Ricinus communis GN=RCOM_1503060 PE=3 SV=1	0.229084	29.0271	0.00789206	3.00082e-08	3.14484e-06
contig_9482	1707	B9H2J6	Cytochrome P450 OS=Populus trichocarpa GN=CYP79D8 PE=3 SV=1	0.229129	18.167	0.0126124	4.01588e-05	0.00244167
contig_24164	1539	Q9FMF7	Dicarboxylate transporter 2.1, chloroplastic OS=Arabidopsis thaliana GN=DIT2-1 PE=1 SV=1	0.234591	17.7028	0.0132517	7.6471e-05	0.00432547
contig_26879	634	K4CBH6	Uncharacterized protein OS=Solanum lycopersicum GN=Solyc07g007050.1 PE=4 SV=1	0.237274	13.3991	0.0177082	0.000977867	0.0409456
contig_16817	1380	B9HA19	Predicted protein OS=Populus trichocarpa GN=POPTRDRAFT_763466 PE=4 SV=1	0.239819	28.8467	0.00831355	5.81133e-08	5.92257e-06
contig_28267	374			0.241334	17.8625	0.0135107	7.6471e-05	0.00432547
contig_90086	372			0.242632	13.6721	0.0177465	0.000977867	0.0409456
contig_14185	369	F4IP22	Xyloglucan	0.244604	100.134	0.00244278	4.40791e-29	1.80486e-26
First_Contig3261	858	M0ZGW2	Uncharacterized protein OS=Solanum tuberosum GN=PGSC0003DMG400000184 PE=4 SV=1	0.24546	16.8541	0.0145638	0.000145256	0.00769854
contig_25828	363	F4KBH6	Caleosin-related family protein OS=Arabidopsis thaliana GN=At5g29560 PE=4 SV=1	0.248647	109.817	0.0022642	9.50213e-32	4.31033e-29
First_Contig124	833	D7TR85	Putative uncharacterized protein OS=Vitis vinifera GN=VIT_07s0185g00050 PE=4 SV=1	0.252826	160.992	0.00157043	6.81795e-47	4.57188e-44
First_Contig1749	472	B9I2A8	Predicted protein OS=Populus trichocarpa GN=POPTRDRAFT_1095176 PE=4 SV=1	0.254969	16.7166	0.0152525	0.000145256	0.00769854
contig_41725	353	Q93Z49	AT5g64130/MHJ24_11 OS=Arabidopsis thaliana GN=At5g64130 PE=4 SV=1	0.255691	14.7195	0.0173709	0.000519606	0.0236166
contig_12714	2116	B0LUL1	Cell-wall invertase OS=Populus alba x Populus grandidentata GN=INV1 PE=2 SV=1	0.255933	41.394	0.00618286	1.0144e-11	1.57501e-09
contig_8906	1995	K4CUR6	Uncharacterized protein OS=Solanum lycopersicum GN=Solyc09g066410.1 PE=4 SV=1	0.256375	15.2688	0.0167908	0.000275151	0.0135292
contig_38888	1173	K7MB89	Uncharacterized protein OS=Glycine max PE=4 SV=1	0.256491	23.1796	0.0110654	1.5564e-06	0.000124053
contig_22531	1037	Q43149	Cellulase (Fragment) OS=Sambucus nigra PE=2 SV=1	0.261116	64.1834	0.00406827	1.87846e-18	4.69808e-16
contig_27195	1725	M1CLU1	Uncharacterized protein OS=Solanum tuberosum GN=PGSC0003DMG400027289 PE=4 SV=1	0.26162	15.9534	0.0163991	0.000275151	0.0135292
contig_32285	572			0.262992	15.8608	0.0165813	0.000275151	0.0135292
contig_17740	342	M1ALM2	Uncharacterized protein OS=Solanum tuberosum GN=PGSC0003DMG401009879 PE=4 SV=1	0.263915	100.161	0.00263491	4.40791e-29	1.80486e-26
contig_13098	1367	D7SR07	Putative uncharacterized protein OS=Vitis vinifera GN=VIT_08s0058g01120 PE=4 SV=1	0.264108	54.6824	0.00482986	1.62062e-15	3.32525e-13
contig_1611	908	Q9STL5	KDEL-tailed cysteine endopeptidase CEP3 OS=Arabidopsis thaliana GN=CEP3 PE=2 SV=1	0.265078	212.094	0.00124981	2.28807e-62	1.97881e-59
contig_18536	563	B9GX66	Predicted protein OS=Populus trichocarpa GN=POPTRDRAFT_554457 PE=4 SV=1	0.267197	22.5601	0.0118438	2.99196e-06	0.000226756
contig_44947	675	B9GVK6	Predicted protein OS=Populus trichocarpa GN=POPTRDRAFT_554880 PE=3 SV=1	0.267434	25.0483	0.0106767	4.19363e-07	3.73503e-05
contig_11392	337			0.267831	20.1499	0.0132919	1.10028e-05	0.00074049
contig_3382	786			0.267945	16.4043	0.0163338	0.000145256	0.00769854
contig_3692	561			0.268149	274.724	0.000976066	7.73755e-81	9.67591e-78
contig_45272	780	D7TGI0	Putative uncharacterized protein OS=Vitis vinifera GN=VIT_12s0035g02270 PE=4 SV=1	0.270006	13.5698	0.0198976	0.000977867	0.0409456
contig_17190	445	M1AEA2	Uncharacterized protein OS=Solanum tuberosum GN=PGSC0003DMG400008094 PE=4 SV=1	0.270439	61.471	0.00439946	1.43106e-17	3.36966e-15
contig_10908	662	I6LNT9	Phosphoglycerate kinase OS=Helianthus annuus GN=PGK2 PE=2 SV=1	0.272686	84.428	0.00322981	2.38302e-24	8.10736e-22
contig_4431	435			0.276656	19.5288	0.0141665	2.1042e-05	0.00135409
contig_14780	1623	B9S6W2	Protein phosphatase 2c, putative OS=Ricinus communis GN=RCOM_0874960 PE=3 SV=1	0.278062	21.7836	0.0127648	5.74252e-06	0.000411301
contig_20422	1292	E0CR31	Putative uncharacterized protein OS=Vitis vinifera GN=VIT_18s0001g02120 PE=4 SV=1	0.27944	25.1727	0.0111009	4.19363e-07	3.73503e-05
contig_12822	1608	G7INE9	Polygalacturonase QRT3 OS=Medicago truncatula GN=MTR_2g035760 PE=4 SV=1	0.280656	13.558	0.0207005	0.000977867	0.0409456
contig_10828	534	B9SBH9	Putative uncharacterized protein OS=Ricinus communis GN=RCOM_0718400 PE=4 SV=1	0.281707	113.52	0.00248155	6.19408e-33	2.90958e-30
contig_38622	1167	B9SVB9	Putative uncharacterized protein OS=Ricinus communis GN=RCOM_0034480 PE=4 SV=1	0.28359	28.081	0.010099	5.81133e-08	5.92257e-06
contig_445	423	M0UML1	Uncharacterized protein (Fragment) OS=Hordeum vulgare var. distichum PE=4 SV=1	0.284504	60.0535	0.00473751	2.8146e-17	6.47904e-15
contig_6621	522	M1CKY6	Uncharacterized protein OS=Solanum tuberosum GN=PGSC0003DMG400027095 PE=4 SV=1	0.288183	182.596	0.00157826	1.94806e-53	1.47762e-50
contig_13245	312	M0ZNM1	Uncharacterized protein OS=Solanum tuberosum GN=PGSC0003DMG400001806 PE=4 SV=1	0.289292	71.9023	0.0040234	1.63347e-20	4.65103e-18
contig_39175	831	B9T1N8	Putative uncharacterized protein OS=Ricinus communis GN=RCOM_1158870 PE=4 SV=1	0.28964	21.2724	0.0136157	5.74252e-06	0.000411301
contig_61065	305	M0ZGR2	Uncharacterized protein OS=Solanum tuberosum GN=PGSC0003DMG400000155 PE=4 SV=1	0.295931	23.0753	0.0128246	1.5564e-06	0.000124053
contig_5588	1207	B9RZR6	Zinc finger protein, putative OS=Ricinus communis GN=RCOM_1000640 PE=4 SV=1	0.299119	158.165	0.00189118	2.68112e-46	1.77218e-43
contig_7027	601	C6TBX7	Uncharacterized protein OS=Glycine max PE=4 SV=1	0.300363	54.0692	0.00555516	1.62062e-15	3.32525e-13
contig_27841	700	B9RK23	Monooxygenase, putative OS=Ricinus communis GN=RCOM_1045980 PE=4 SV=1	0.300863	19.8335	0.0151694	2.1042e-05	0.00135409
contig_53054	1392	K4BNF0	Uncharacterized protein OS=Solanum lycopersicum GN=Solyc04g005440.1 PE=4 SV=1	0.302593	16.2543	0.0186162	0.000145256	0.00769854
contig_66575	497			0.302679	27.658	0.0109437	1.12426e-07	1.10325e-05
contig_53702	392			0.307003	89.7699	0.00341989	7.93012e-26	2.86655e-23
contig_8053	780			0.308578	87.763	0.00351603	3.0943e-25	1.0929e-22
contig_4252	1061			0.311922	105.693	0.00295122	1.45615e-30	6.20965e-28
contig_27205	481	A3A7K2	Putative uncharacterized protein OS=Oryza sativa subsp. japonica GN=OsJ_06988 PE=2 SV=1	0.312748	55.0412	0.00568206	8.25268e-16	1.73565e-13
contig_10974	1145			0.315315	18.8242	0.0167505	4.01588e-05	0.00244167
contig_12720	571			0.316144	80.791	0.00391311	3.61824e-23	1.15457e-20
contig_32406	1226			0.319023	14.3066	0.022299	0.000519606	0.0236166
First_Contig701	467	B9STU8	Carbonic anhydrase, putative OS=Ricinus communis GN=RCOM_0544240 PE=4 SV=1	0.322124	34.733	0.00927429	1.08712e-09	1.37244e-07
contig_2614	650			0.324007	13.3231	0.0243192	0.000977867	0.0409456
contig_2773	2501	F6HGD9	Putative uncharacterized protein OS=Vitis vinifera GN=VIT_01s0010g00340 PE=4 SV=1	0.324803	23.0291	0.014104	1.5564e-06	0.000124053
contig_1179	1757	M0ZGW0	Uncharacterized protein OS=Solanum tuberosum GN=PGSC0003DMG400000184 PE=4 SV=1	0.32535	58.1604	0.00559401	1.08798e-16	2.40285e-14
contig_31912	357			0.337102	13.8615	0.0243192	0.000977867	0.0409456
contig_28976	346			0.347819	13.9844	0.0248719	0.000977867	0.0409456
contig_11346	773	B9SH67	Clathrin assembly protein, putative OS=Ricinus communis GN=RCOM_1119190 PE=4 SV=1	0.350294	34.0716	0.0102811	1.08712e-09	1.37244e-07
contig_12871	2133	D7THV1	Putative uncharacterized protein OS=Vitis vinifera GN=VIT_08s0007g08690 PE=4 SV=1	0.352629	14.4356	0.0244278	0.000519606	0.0236166
contig_64005	848			0.354792	16.2748	0.0218001	0.000145256	0.00769854
contig_19683	338	D7L6N4	Putative uncharacterized protein OS=Arabidopsis lyrata subsp. lyrata GN=ARALYDRAFT_478100 PE=3 SV=1	0.356051	14.3154	0.0248719	0.000519606	0.0236166
contig_39982	502			0.359598	17.1962	0.0209114	7.6471e-05	0.00432547
contig_32469	1249	M1CSE2	Uncharacterized protein OS=Solanum tuberosum GN=PGSC0003DMG400028608 PE=4 SV=1	0.361325	149.588	0.00241546	1.26965e-43	7.88529e-41
contig_5074	581	G1CI86	Beta-amyrin synthase AS2 (Fragment) OS=Eleutherococcus senticosus PE=2 SV=1	0.362486	153.265	0.0023651	8.21788e-45	5.28101e-42
contig_4775	414			0.363362	272.862	0.00133167	3.05264e-80	3.76647e-77
contig_12791	579	D7TT76	Putative uncharacterized protein OS=Vitis vinifera GN=VIT_07s0129g00210 PE=4 SV=1	0.363738	18.423	0.0197437	4.01588e-05	0.00244167
contig_610	492	K0IVT1	Vacuolar aluminum transporter OS=Hydrangea macrophylla GN=VALT PE=2 SV=1	0.366907	127.682	0.00287361	4.34913e-37	2.24838e-34
contig_2716	1304	Q70EW5	Phospholipase D alpha 1 OS=Cynara cardunculus GN=PLD1 PE=1 SV=2	0.369158	50.5778	0.00729881	2.40275e-14	4.51922e-12
contig_15918	2104	B9RYZ7	ATP binding protein, putative OS=Ricinus communis GN=RCOM_1315100 PE=4 SV=1	0.371789	25.9632	0.0143198	4.19363e-07	3.73503e-05
contig_27921	396			0.379878	25.8259	0.0147092	4.19363e-07	3.73503e-05
contig_39472	316			0.38084	16.53	0.0230393	0.000145256	0.00769854
contig_7112	394			0.381806	30.7715	0.0124078	1.54805e-08	1.69131e-06
contig_42115	549			0.383615	14.7225	0.0260563	0.000519606	0.0236166
contig_8052	940			0.384081	96.7193	0.00397109	6.73647e-28	2.61924e-25
contig_6131	1621	F6HH37	Putative uncharacterized protein OS=Vitis vinifera GN=VIT_11s0016g04190 PE=4 SV=1	0.389768	17.0617	0.0228446	7.6471e-05	0.00432547
contig_4773	385			0.390732	21.7794	0.0179404	5.74252e-06	0.000411301
First_Contig843	537	G7KT31	Ferric-chelate reductase OS=Medicago truncatula GN=MTR_7g038510 PE=4 SV=1	0.392187	36.912	0.0106249	2.86803e-10	3.86883e-08
contig_27396	537	B9MXF2	Predicted protein OS=Populus trichocarpa GN=POPTRDRAFT_796695 PE=4 SV=1	0.392187	22.8332	0.0171761	2.99196e-06	0.000226756
contig_8055	766			0.392772	34.5624	0.0113641	1.08712e-09	1.37244e-07
contig_13425	306	Q9ARG7	EGF receptor-like protein (Fragment) OS=Helianthus annuus PE=2 SV=1	0.393286	25.246	0.0155782	4.19363e-07	3.73503e-05
contig_34839	304			0.395873	21.3425	0.0185486	5.74252e-06	0.000411301
contig_12754	524	B9S324	Ubiquitin-protein ligase, putative OS=Ricinus communis GN=RCOM_1194880 PE=4 SV=1	0.401917	13.0115	0.0308894	0.000977867	0.0409456
contig_52106	519	I1LT24	Uncharacterized protein OS=Glycine max PE=4 SV=1	0.405789	18.6988	0.0217013	4.01588e-05	0.00244167
contig_16208	1033	B9GXZ8	Pectinesterase OS=Populus trichocarpa GN=POPTRDRAFT_553829 PE=3 SV=1	0.407753	26.1613	0.0155861	2.17262e-07	2.03492e-05
contig_10060	364			0.413274	15.8608	0.0260563	0.000275151	0.0135292
contig_10953	1380	I1MER2	Uncharacterized protein OS=Glycine max PE=4 SV=2	0.414232	82.9343	0.0049947	9.28795e-24	3.09169e-21
contig_15076	361	M1A9H2	Uncharacterized protein OS=Solanum tuberosum GN=PGSC0003DMG400006913 PE=4 SV=1	0.416708	70.2151	0.00593474	3.21909e-20	9.0269e-18
contig_42856	791	K4ASP2	Uncharacterized protein OS=Solanum lycopersicum GN=Solyc01g006760.2 PE=4 SV=1	0.418394	19.8457	0.0210824	2.1042e-05	0.00135409
contig_54078	1507	G7L755	Carboxylic ester hydrolase OS=Medicago truncatula GN=MTR_8g072010 PE=4 SV=1	0.419252	13.2079	0.0317427	0.000977867	0.0409456
contig_1660	429			0.420788	511.583	0.000822522	1.54307e-151	4.0798e-148
contig_421	632	M0T0J5	Uncharacterized protein OS=Musa acuminata subsp. malaccensis PE=4 SV=1	0.428445	61.9441	0.00691664	1.43106e-17	3.36966e-15
contig_7230	2030	E0CUQ2	Putative uncharacterized protein OS=Vitis vinifera GN=VIT_16s0050g01860 PE=4 SV=1	0.429805	30.783	0.0139624	1.54805e-08	1.69131e-06
contig_20754	824	I1JPZ7	Uncharacterized protein OS=Glycine max PE=3 SV=2	0.438151	14.1798	0.0308997	0.000519606	0.0236166
contig_50064	343			0.438576	21.4807	0.0204173	5.74252e-06	0.000411301
contig_4927	1090	A4GFD6	Putative sucrose phosphate synthase (Fragment) OS=Gossypium hirsutum PE=2 SV=1	0.441634	22.6998	0.0194554	2.99196e-06	0.000226756
contig_15182	1831	F6HQL9	Putative uncharacterized protein OS=Vitis vinifera GN=VIT_03s0063g02440 PE=3 SV=1	0.443654	17.4922	0.025363	7.6471e-05	0.00432547
contig_28550	339			0.443751	21.5719	0.0205708	5.74252e-06	0.000411301
contig_20558	1079	A7DX12	A-type carbonic anhydrase OS=Lotus japonicus GN=caa1 PE=1 SV=1	0.446137	27.2627	0.0163643	1.12426e-07	1.10325e-05
contig_18598	1010	B2M153	Putative laccase OS=Rosa hybrid cultivar PE=2 SV=1	0.446827	22.8102	0.0195889	2.99196e-06	0.000226756
First_Contig3143	3094	K7MY29	Uncharacterized protein OS=Glycine max PE=4 SV=1	0.447308	18.0911	0.0247254	4.01588e-05	0.00244167
contig_2827	1543	B0LUL1	Cell-wall invertase OS=Populus alba x Populus grandidentata GN=INV1 PE=2 SV=1	0.448468	26.2092	0.0171111	2.17262e-07	2.03492e-05
contig_19745	335	I3WT98	Jasmonate ZIM domain protein a OS=Nicotiana attenuata PE=2 SV=1	0.44905	33.647	0.0133459	2.11429e-09	2.5609e-07
contig_40908	594			0.455854	17.7263	0.0257162	7.6471e-05	0.00432547
contig_14826	462			0.455854	70.2178	0.006492	3.21909e-20	9.0269e-18
contig_69710	461	K9MJI9	Germin-like protein (Fragment) OS=Senecio aethnensis x Senecio chrysanthemifolius PE=4 SV=1	0.456842	39.7173	0.0115023	3.86802e-11	5.71788e-09
contig_42492	983	I3SBN9	Uncharacterized protein OS=Lotus japonicus PE=2 SV=1	0.4591	15.522	0.0295775	0.000275151	0.0135292
contig_5075	953	H2ER43	Amyrin synthase OS=Catharanthus roseus PE=2 SV=1	0.473552	54.9264	0.00862158	1.62062e-15	3.32525e-13
contig_21982	1389	Q309D0	P450 mono-oxygenase OS=Stevia rebaudiana PE=2 SV=1	0.47653	14.607	0.0326234	0.000519606	0.0236166
First_Contig95	439	Q0DKE8	Os05g0169300 protein OS=Oryza sativa subsp. japonica GN=Os05g0169300 PE=2 SV=1	0.479737	18.5368	0.0258803	4.01588e-05	0.00244167
contig_5934	624	Q8S8Y8	Probable serine/threonine-protein kinase WNK6 OS=Arabidopsis thaliana GN=WNK6 PE=2 SV=1	0.482153	128.208	0.00376071	2.19561e-37	1.15441e-34
contig_9787	748	M1C138	Uncharacterized protein OS=Solanum tuberosum GN=PGSC0003DMG400022311 PE=4 SV=1	0.482669	13.0477	0.0369926	0.000977867	0.0409456
contig_36343	621	K4C7M3	Uncharacterized protein OS=Solanum lycopersicum GN=Solyc06g065950.2 PE=4 SV=1	0.484482	16.4687	0.0294184	0.000145256	0.00769854
contig_3765	1041	D7T8G8	Putative uncharacterized protein OS=Vitis vinifera GN=VIT_01s0011g06230 PE=4 SV=1	0.491324	15.5022	0.0316937	0.000275151	0.0135292
contig_30815	359			0.502836	32.0868	0.0156711	4.10891e-09	4.79484e-07
contig_12030	1483	B9NDP8	Cytochrome P450 OS=Populus trichocarpa GN=CYP94D23v2 PE=3 SV=1	0.507187	15.1456	0.0334873	0.000275151	0.0135292
contig_60545	414			0.508706	20.3202	0.0250345	1.10028e-05	0.00074049
contig_23566	939	D7T4Y9	Putative uncharacterized protein OS=Vitis vinifera GN=VIT_11s0118g00540 PE=4 SV=1	0.512653	14.9903	0.0341989	0.000519606	0.0236166
contig_265	351			0.514296	49.893	0.010308	4.71097e-14	8.71888e-12
contig_17238	1457	B9HJR2	Predicted protein OS=Populus trichocarpa GN=POPTRDRAFT_1085283 PE=4 SV=1	0.516238	26.4542	0.0195144	2.17262e-07	2.03492e-05
contig_25563	1797	B9T6M4	Peptide transporter, putative OS=Ricinus communis GN=RCOM_0098850 PE=3 SV=1	0.519019	14.1973	0.0365575	0.000519606	0.0236166
contig_43880	345	I1L0Q4	Pectinesterase OS=Glycine max PE=3 SV=1	0.523241	23.1889	0.0225642	1.5564e-06	0.000124053
contig_1900	572	M1AZW5	Uncharacterized protein OS=Solanum tuberosum GN=PGSC0003DMG400013029 PE=4 SV=1	0.525985	177.641	0.00296095	5.98816e-52	4.36324e-49
contig_56000	800			0.526511	13.7117	0.0383988	0.000977867	0.0409456
contig_23458	457	K3ZCA5	Uncharacterized protein (Fragment) OS=Setaria italica GN=Si024179m.g PE=4 SV=1	0.526676	112.374	0.00468679	1.22597e-32	5.70093e-30
contig_3044	623	D7TNE2	Putative uncharacterized protein OS=Vitis vinifera GN=VIT_01s0026g01670 PE=4 SV=1	0.53122	72.9885	0.00727813	8.28742e-21	2.39657e-18
contig_5390	565	K7L7F7	Uncharacterized protein OS=Glycine max PE=4 SV=1	0.532502	47.0527	0.0113171	1.80903e-13	3.1408e-11
contig_26284	392	K7TLG4	Uncharacterized protein (Fragment) OS=Zea mays GN=ZEAMMB73_897773 PE=4 SV=1	0.537256	20.058	0.0267852	1.10028e-05	0.00074049
contig_37427	445	Q9FXW1	Gibberellin 20-oxidase No3 OS=Lactuca sativa GN=Ls20ox3 PE=2 SV=1	0.540878	15.6921	0.0344682	0.000275151	0.0135292
contig_9409	442			0.544549	16.0474	0.0339338	0.000145256	0.00769854
contig_3885	1487	B9SQU1	Putative uncharacterized protein OS=Ricinus communis GN=RCOM_1217770 PE=4 SV=1	0.546289	22.759	0.0240031	2.99196e-06	0.000226756
contig_5659	604			0.54793	15.0205	0.0364789	0.000275151	0.0135292
contig_14733	492	D7TT76	Putative uncharacterized protein OS=Vitis vinifera GN=VIT_07s0129g00210 PE=4 SV=1	0.55036	27.6597	0.0198976	1.12426e-07	1.10325e-05
contig_6257	2403	F6HRB3	Putative uncharacterized protein OS=Vitis vinifera GN=VIT_12s0142g00050 PE=4 SV=1	0.550894	23.7166	0.0232282	1.5564e-06	0.000124053
First_Contig909	381	M0TI42	Uncharacterized protein OS=Musa acuminata subsp. malaccensis PE=4 SV=1	0.552767	13.4213	0.0411858	0.000977867	0.0409456
contig_13371	541			0.556125	30.3886	0.0183004	1.54805e-08	1.69131e-06
contig_2417	1125	A7DX12	A-type carbonic anhydrase OS=Lotus japonicus GN=caa1 PE=1 SV=1	0.561612	597.787	0.000939485	3.24101e-177	1.19967e-173
contig_7903	2074	K4C6S1	Uncharacterized protein OS=Solanum lycopersicum GN=Solyc06g060910.1 PE=4 SV=1	0.565751	26.3521	0.0214689	2.17262e-07	2.03492e-05
contig_64075	419	K4C8E4	Uncharacterized protein OS=Solanum lycopersicum GN=Solyc06g069710.2 PE=4 SV=1	0.574441	15.4848	0.0370971	0.000275151	0.0135292
contig_14802	815	K4D910	Uncharacterized protein OS=Solanum lycopersicum GN=Solyc11g061980.1 PE=3 SV=1	0.590652	16.7651	0.0352311	0.000145256	0.00769854
contig_11199	352	Q8GZM6	Putative malonyl CoA	0.598308	14.9957	0.0398987	0.000519606	0.0236166
contig_12656	300	D7MWG0	Putative uncharacterized protein (Fragment) OS=Arabidopsis lyrata subsp. lyrata GN=ARALYDRAFT_359324 PE=4 SV=1	0.601727	108.594	0.00554109	1.88023e-31	8.28538e-29
contig_188	1772	F6HQE1	Putative uncharacterized protein OS=Vitis vinifera GN=VIT_03s0063g00870 PE=4 SV=1	0.611235	92.5917	0.0066014	1.02807e-26	3.83611e-24
contig_3384	981			0.613381	38.7859	0.0158145	7.54703e-11	1.07942e-08
contig_38742	486			0.619061	14.7077	0.042091	0.000519606	0.0236166
contig_36857	382	B9MUG4	Predicted protein OS=Populus trichocarpa GN=POPTRDRAFT_590151 PE=4 SV=1	0.63008	48.363	0.0130282	9.23334e-14	1.6591e-11
contig_11198	953	Q8GZM6	Putative malonyl CoA	0.631403	27.7228	0.0227756	1.12426e-07	1.10325e-05
contig_17067	1518	M1CNJ1	Uncharacterized protein OS=Solanum tuberosum GN=PGSC0003DMG400027739 PE=4 SV=1	0.634231	39.6262	0.0160053	3.86802e-11	5.71788e-09
contig_30285	661	K4CJ46	Uncharacterized protein OS=Solanum lycopersicum GN=Solyc08g014130.2 PE=3 SV=1	0.63723	13.3509	0.0477293	0.000977867	0.0409456
contig_42972	375	Q70EW5	Phospholipase D alpha 1 OS=Cynara cardunculus GN=PLD1 PE=1 SV=2	0.641842	20.1608	0.0318361	1.10028e-05	0.00074049
contig_13355	368	M1B2T1	Uncharacterized protein OS=Solanum tuberosum GN=PGSC0003DMG400013761 PE=4 SV=1	0.654051	16.5102	0.039615	0.000145256	0.00769854
contig_992	598	M0ZKL8	Uncharacterized protein OS=Solanum tuberosum GN=PGSC0003DMG400001071 PE=4 SV=1	0.654051	30.2964	0.0215884	1.54805e-08	1.69131e-06
contig_971	1056	B9RJH7	Endoplasmic reticulum-Golgi intermediate compartment protein, putative OS=Ricinus communis GN=RCOM_1034540 PE=4 SV=1	0.65529	17.9635	0.0364789	7.6471e-05	0.00432547
First_Contig1275	411			0.658825	32.9102	0.0200189	4.10891e-09	4.79484e-07
contig_2013	1636	D7TPP1	Putative uncharacterized protein OS=Vitis vinifera GN=VIT_03s0063g01050 PE=4 SV=1	0.662047	46.5146	0.0142331	3.54298e-13	6.07148e-11
contig_13652	815	M1ANE4	Uncharacterized protein OS=Solanum tuberosum GN=PGSC0003DMG400010269 PE=4 SV=1	0.664484	35.2168	0.0188684	5.58569e-10	7.25967e-08
contig_6346	1173	Q8GU20	Strictosidine-O-beta-D-glucosidase OS=Rauvolfia serpentina GN=SGR1 PE=1 SV=1	0.666875	217.241	0.00306975	7.42249e-64	6.60445e-61
contig_241	810			0.668585	27.7296	0.0241109	1.12426e-07	1.10325e-05
contig_7065	1794	Q6VAA9	UDP-glycosyltransferase 73E1 OS=Stevia rebaudiana PE=2 SV=1	0.670821	37.3303	0.0179699	1.47168e-10	2.05409e-08
contig_7729	1164	M0ZJ31	Uncharacterized protein OS=Solanum tuberosum GN=PGSC0003DMG401000669 PE=4 SV=1	0.672032	63.7938	0.0105344	3.69699e-18	9.0267e-16
contig_6744	1296	F6H8X0	Putative uncharacterized protein OS=Vitis vinifera GN=VIT_12s0034g01950 PE=4 SV=1	0.673228	32.6892	0.0205948	4.10891e-09	4.79484e-07
contig_40292	579	F6GT37	Putative uncharacterized protein OS=Vitis vinifera GN=VIT_17s0000g00400 PE=2 SV=1	0.675514	13.3424	0.050629	0.000977867	0.0409456
contig_5831	444	O04004	Non-specific lipid-transfer protein OS=Ambrosia artemisiifolia PE=1 SV=1	0.67762	682.409	0.000992982	1.32718e-202	5.84831e-199
contig_52803	354	D7TZM6	Putative uncharacterized protein OS=Vitis vinifera GN=VIT_09s0002g00700 PE=4 SV=1	0.679917	18.328	0.0370971	4.01588e-05	0.00244167
contig_19106	2515	K4BS59	Uncharacterized protein OS=Solanum lycopersicum GN=Solyc04g050970.2 PE=4 SV=1	0.681877	15.5661	0.0438054	0.000275151	0.0135292
contig_1865	3295	B9II73	Predicted protein OS=Populus trichocarpa GN=POPTRDRAFT_825112 PE=2 SV=1	0.684818	58.455	0.0117153	1.08798e-16	2.40285e-14
contig_6373	1933	P26792	Beta-fructofuranosidase, insoluble isoenzyme 1 OS=Daucus carota GN=INV1 PE=1 SV=1	0.684842	24.9604	0.0274371	8.08443e-07	6.78257e-05
First_Contig481	790	D7LGC6	MLO-like protein OS=Arabidopsis lyrata subsp. lyrata GN=ARALYDRAFT_482315 PE=3 SV=1	0.685512	26.5176	0.0258512	2.17262e-07	2.03492e-05
contig_12	1798	M1CQC0	Uncharacterized protein OS=Solanum tuberosum GN=PGSC0003DMG400028190 PE=4 SV=1	0.686062	365.837	0.00187532	5.69552e-108	1.07562e-104
contig_13353	559	F6HH98	Putative uncharacterized protein OS=Vitis vinifera GN=VIT_11s0016g05480 PE=4 SV=1	0.699682	20.7051	0.0337928	1.10028e-05	0.00074049
contig_52804	301	D7TZM6	Putative uncharacterized protein OS=Vitis vinifera GN=VIT_09s0002g00700 PE=4 SV=1	0.699682	22.3772	0.0312676	2.99196e-06	0.000226756
contig_50516	301			0.699682	29.1361	0.0240143	3.00082e-08	3.14484e-06
contig_33842	601	B9N700	Predicted protein OS=Populus trichocarpa GN=POPTRDRAFT_1117110 PE=4 SV=1	0.700847	38.6078	0.018153	7.54703e-11	1.07942e-08
contig_6652	1285	B9HDR0	Predicted protein OS=Populus trichocarpa GN=POPTRDRAFT_652499 PE=4 SV=1	0.702405	16.3455	0.0429725	0.000145256	0.00769854
contig_417	983			0.703953	21.3392	0.0329887	5.74252e-06	0.000411301
contig_901	470	K9MJZ0	NtPRp27-like (Fragment) OS=Senecio aethnensis x Senecio chrysanthemifolius PE=4 SV=1	0.704148	541.593	0.00130014	1.70663e-160	5.26429e-157
contig_16511	1920	K7LFF4	Uncharacterized protein OS=Glycine max PE=4 SV=1	0.705149	50.9462	0.013841	2.40275e-14	4.51922e-12
contig_138	1449			0.70596	28.1751	0.0250562	5.81133e-08	5.92257e-06
contig_2136	550			0.711132	1154.77	0.000615823	0	0
contig_20692	464	F6H8A4	Putative uncharacterized protein OS=Vitis vinifera GN=VIT_00s0824g00010 PE=3 SV=1	0.713254	33.9503	0.0210088	2.11429e-09	2.5609e-07
contig_13354	505	F6HH98	Putative uncharacterized protein OS=Vitis vinifera GN=VIT_11s0016g05480 PE=4 SV=1	0.714923	17.3663	0.0411674	7.6471e-05	0.00432547
contig_29479	327			0.736057	33.125	0.0222206	2.11429e-09	2.5609e-07
contig_55124	443			0.747065	13.2185	0.0565165	0.000977867	0.0409456
contig_27660	1161	K4BMV8	Uncharacterized protein OS=Solanum lycopersicum GN=Solyc03g121590.2 PE=4 SV=1	0.751511	15.9601	0.0470869	0.000275151	0.0135292
First_Contig1216	560			0.752159	26.0192	0.0289078	2.17262e-07	2.03492e-05
contig_190	1512	M1B2R5	Uncharacterized protein OS=Solanum tuberosum GN=PGSC0003DMG400013748 PE=4 SV=1	0.756138	149.024	0.00507393	1.26965e-43	7.88529e-41
contig_14898	357			0.758479	45.05	0.0168364	6.93611e-13	1.15441e-10
contig_1138	1268	F6HUX4	Putative uncharacterized protein OS=Vitis vinifera GN=VIT_14s0066g00850 PE=4 SV=1	0.759277	99.5827	0.00762458	8.71639e-29	3.52226e-26
contig_10181	2443	F6GZK1	Putative uncharacterized protein OS=Vitis vinifera GN=VIT_18s0001g07930 PE=4 SV=1	0.76355	20.5825	0.0370971	1.10028e-05	0.00074049
contig_2908	863	M1ARI2	Uncharacterized protein OS=Solanum tuberosum GN=PGSC0003DMG400011039 PE=4 SV=1	0.766975	55.8123	0.013742	8.25268e-16	1.73565e-13
contig_7527	312			0.771445	18.6805	0.0412968	4.01588e-05	0.00244167
contig_35110	504	D7TJ42	Putative uncharacterized protein OS=Vitis vinifera GN=VIT_08s0007g03650 PE=4 SV=1	0.776037	15.4915	0.0500942	0.000275151	0.0135292
contig_7358	773	B9GLM5	Predicted protein (Fragment) OS=Populus trichocarpa GN=POPTRDRAFT_178135 PE=2 SV=1	0.778431	64.6934	0.0120326	1.87846e-18	4.69808e-16
contig_355	499	C4MGH0	Non-specific lipid-transfer protein (Precursor) OS=Artemisia vulgaris GN=Art v 3 PE=3 SV=1	0.783812	137.736	0.0056907	4.66741e-40	2.64977e-37
contig_1215	1744	A0PJ16	Amb a 1-like protein OS=Artemisia vulgaris PE=2 SV=1	0.793562	330.898	0.00239821	1.56236e-97	2.53645e-94
First_Contig169	378	Q8GU45	Putative tonoplast intrinsic protein OS=Posidonia oceanica GN=tip1 PE=2 SV=1	0.795935	216.809	0.00367114	1.47348e-63	1.2986e-60
contig_48982	378			0.795935	19.7099	0.0403825	2.1042e-05	0.00135409
contig_11315	491	M1B2T1	Uncharacterized protein OS=Solanum tuberosum GN=PGSC0003DMG400013761 PE=4 SV=1	0.796583	24.1325	0.0330087	8.08443e-07	6.78257e-05
contig_21386	678	Q8LSM8	Defensin OS=Helianthus annuus PE=4 SV=1	0.798752	17.6387	0.0452841	7.6471e-05	0.00432547
contig_40458	372	B9RPE0	Putative uncharacterized protein OS=Ricinus communis GN=RCOM_1366520 PE=4 SV=1	0.808773	42.4205	0.0190656	5.19084e-12	8.21111e-10
contig_46622	594	B9SSE4	Hexokinase, putative OS=Ricinus communis GN=RCOM_0189410 PE=3 SV=1	0.810406	18.8834	0.0429163	4.01588e-05	0.00244167
First_Contig1276	1143			0.81599	19.6028	0.0416262	2.1042e-05	0.00135409
contig_47956	623	F6GT56	Putative uncharacterized protein OS=Vitis vinifera GN=VIT_17s0000g06630 PE=4 SV=1	0.820976	18.3133	0.0448294	4.01588e-05	0.00244167
contig_28479	1116	K4C215	Uncharacterized protein OS=Solanum lycopersicum GN=Solyc05g053350.2 PE=4 SV=1	0.835732	13.5982	0.0614589	0.000977867	0.0409456
contig_9297	431			0.837671	63.9142	0.0131062	3.69699e-18	9.0267e-16
contig_16547	785	B9I6W4	Predicted protein OS=Populus trichocarpa GN=POPTRDRAFT_571888 PE=2 SV=1	0.843184	64.9653	0.012979	1.87846e-18	4.69808e-16
contig_14529	318	B9RVE0	CBL-interacting serine/threonine-protein kinase, putative OS=Ricinus communis GN=RCOM_1133420 PE=4 SV=1	0.8515	76.4244	0.0111417	5.4823e-22	1.67433e-19
contig_74244	530	B9GSG1	Predicted protein OS=Populus trichocarpa GN=POPTRDRAFT_711240 PE=3 SV=1	0.8515	17.5845	0.0484233	7.6471e-05	0.00432547
contig_7028	459			0.852119	32.104	0.0265425	4.10891e-09	4.79484e-07
contig_18735	353	F6GT97	Putative uncharacterized protein OS=Vitis vinifera GN=VIT_17s0000g05860 PE=3 SV=1	0.852304	17.4454	0.0488556	7.6471e-05	0.00432547
contig_13372	1306	K4C848	Uncharacterized protein OS=Solanum lycopersicum GN=Solyc06g068740.2 PE=3 SV=1	0.85237	26.0395	0.0327337	2.17262e-07	2.03492e-05
contig_4969	493	K4BDD9	Uncharacterized protein OS=Solanum lycopersicum GN=Solyc02g093430.2 PE=4 SV=1	0.854379	17.0083	0.0502332	7.6471e-05	0.00432547
contig_20905	664	B9H7I0	Nramp transporter OS=Populus trichocarpa GN=POPTRDRAFT_760947 PE=4 SV=1	0.860904	26.7054	0.0322371	2.17262e-07	2.03492e-05
contig_9263	591	I1K590	Uncharacterized protein OS=Glycine max PE=4 SV=1	0.865428	43.0755	0.0200909	2.65497e-12	4.26537e-10
contig_691	1700	F6HU28	Putative uncharacterized protein OS=Vitis vinifera GN=VIT_02s0025g01610 PE=2 SV=1	0.867195	40.8014	0.021254	1.98136e-11	3.00083e-09
contig_409	588			0.869843	17.4864	0.0497439	7.6471e-05	0.00432547
contig_8420	963			0.874785	19.1559	0.0456665	2.1042e-05	0.00135409
contig_5135	785	D7TC06	Putative uncharacterized protein OS=Vitis vinifera GN=VIT_11s0016g05230 PE=4 SV=1	0.881511	18.5265	0.0475811	4.01588e-05	0.00244167
contig_16815	1533	I6M4G0	Uncharacterized protein OS=Coffea canephora GN=111018.11 PE=4 SV=1	0.883161	33.9302	0.0260288	2.11429e-09	2.5609e-07
contig_12183	747	B9HRP5	Predicted protein OS=Populus trichocarpa GN=POPTRDRAFT_821190 PE=2 SV=1	0.886077	17.1503	0.0516653	7.6471e-05	0.00432547
contig_38957	339	G8A026	Uncharacterized protein OS=Medicago truncatula GN=MTR_097s0019 PE=2 SV=1	0.887503	15.3274	0.0579029	0.000275151	0.0135292
contig_7319	805	K7KMU5	Uncharacterized protein OS=Glycine max PE=4 SV=1	0.896984	46.6169	0.0192416	3.54298e-13	6.07148e-11
contig_39968	869	M1CC57	Uncharacterized protein OS=Solanum tuberosum GN=PGSC0003DMG400024989 PE=4 SV=1	0.900167	20.0575	0.0448793	1.10028e-05	0.00074049
contig_354	635			0.900221	33.6399	0.0267606	2.11429e-09	2.5609e-07
contig_12702	902	F6I0J0	Putative uncharacterized protein OS=Vitis vinifera GN=VIT_04s0044g00480 PE=4 SV=1	0.900589	56.8433	0.0158434	4.20133e-16	8.9996e-14
contig_6581	1602	B9S604	Rotenone-insensitive NADH-ubiquinone oxidoreductase, mitochondrial, putative OS=Ricinus communis GN=RCOM_1062920 PE=4 SV=1	0.901463	21.4685	0.04199	5.74252e-06	0.000411301
contig_2490	730	I6PD20	Tryptophan aminotransferase-like protein 2 (Fragment) OS=Pisum sativum GN=TAR2 PE=4 SV=1	0.906712	42.6691	0.0212498	5.19084e-12	8.21111e-10
contig_36053	393			0.918667	14.6204	0.0628344	0.000519606	0.0236166
contig_23951	325	Q9FFB0	Serine carboxypeptidase-like 47 OS=Arabidopsis thaliana GN=SCPL47 PE=2 SV=1	0.925734	26.4769	0.0349638	2.17262e-07	2.03492e-05
First_Contig876	1622			0.927446	16.6274	0.0557781	0.000145256	0.00769854
contig_137	485			0.930505	16.6086	0.0560255	0.000145256	0.00769854
contig_49168	354	B9GZA8	Predicted protein OS=Populus trichocarpa GN=POPTRDRAFT_757838 PE=4 SV=1	0.934886	13.0471	0.0716549	0.000977867	0.0409456
contig_2485	415			0.942464	4835.62	0.0001949	0	0
contig_8209	381			0.947601	22.3688	0.0423625	2.99196e-06	0.000226756
contig_18736	1014	F6GT97	Putative uncharacterized protein OS=Vitis vinifera GN=VIT_17s0000g05860 PE=3 SV=1	0.94947	19.8734	0.0477759	2.1042e-05	0.00135409
contig_4772	441			0.955122	68.3249	0.0139791	1.24953e-19	3.36131e-17
contig_28873	314			0.958164	75.822	0.012637	1.08125e-21	3.21726e-19
contig_50449	374			0.965337	17.936	0.0538213	7.6471e-05	0.00432547
contig_9293	373	B9PE02	High affinity inorganic phosphate transporter OS=Populus trichocarpa GN=POPTRDRAFT_585992 PE=4 SV=1	0.967925	46.2869	0.0209114	3.54298e-13	6.07148e-11
contig_31548	401			0.975368	18.9222	0.0515462	4.01588e-05	0.00244167
contig_4626	1047	M0RN31	Uncharacterized protein OS=Musa acuminata subsp. malaccensis PE=4 SV=1	0.977016	229.757	0.00425239	1.97968e-67	1.92838e-64
contig_5463	2615	M1BMT9	Uncharacterized protein OS=Solanum tuberosum GN=PGSC0003DMG400018938 PE=4 SV=1	0.97795	16.5583	0.059061	0.000145256	0.00769854
contig_12203	859			0.980696	19.7149	0.0497439	2.1042e-05	0.00135409
contig_3243	1990	D7T8W2	Putative uncharacterized protein OS=Vitis vinifera GN=VIT_01s0011g04540 PE=4 SV=1	0.98272	193.826	0.00507012	1.03743e-56	8.2053e-54
contig_2819	975	F1ASZ4	Phosphate transporter 1 OS=Hevea brasiliensis GN=Pht1 PE=2 SV=1	0.987449	103.455	0.00954475	5.69791e-30	2.36445e-27
contig_15362	457			0.987517	24.1834	0.0408345	8.08443e-07	6.78257e-05
contig_16794	448	P42210	Phytepsin OS=Hordeum vulgare PE=1 SV=1	1.00736	30.0694	0.033501	1.31757e-07	1.27005e-05
contig_3749	2204	B3VDR8	Plasma membrane proton pump OS=Cucumis sativus GN=HA2 PE=2 SV=1	1.03746	74.3183	0.0139597	4.15422e-20	1.14753e-17
contig_23295	1907	F6HFC0	Putative uncharacterized protein OS=Vitis vinifera GN=VIT_01s0011g06040 PE=3 SV=1	1.04127	22.5472	0.0461817	1.95009e-05	0.00126371
contig_9455	1120	F6HQE1	Putative uncharacterized protein OS=Vitis vinifera GN=VIT_03s0063g00870 PE=4 SV=1	1.04765	128.231	0.00817003	7.2322e-36	3.59813e-33
contig_5130	308	B9RNG5	Triacylglycerol lipase, putative OS=Ricinus communis GN=RCOM_1347470 PE=4 SV=1	1.07451	18.6553	0.0575982	0.000221769	0.0111291
contig_3087	2478	C0SSW4	Cytokinin oxidase OS=Zinnia elegans GN=ZeCKX PE=2 SV=1	1.08058	45.4539	0.0237731	8.49782e-12	1.32163e-09
contig_5210	1347	A5BCJ0	Putative uncharacterized protein OS=Vitis vinifera GN=VIT_04s0008g03270 PE=4 SV=1	1.09445	22.7365	0.0481364	1.95009e-05	0.00126371
contig_34475	317	A5B4D0	Putative uncharacterized protein OS=Vitis vinifera GN=VIT_08s0058g00460 PE=4 SV=1	1.13892	33.5628	0.0339338	1.95763e-08	2.09671e-06
contig_1103	422	C4MGH0	Non-specific lipid-transfer protein (Precursor) OS=Artemisia vulgaris GN=Art v 3 PE=3 SV=1	1.14071	417.397	0.00273293	1.8334e-121	3.77021e-118
contig_75702	367			1.14771	18.2781	0.0627915	0.000221769	0.0111291
contig_57279	340			1.15036	47.7876	0.0240723	2.30659e-12	3.73159e-10
contig_107	1045	I1MER2	Uncharacterized protein OS=Glycine max PE=4 SV=2	1.15163	293.468	0.00392422	1.24316e-84	1.71701e-81
contig_463	1517	K4BQY5	Uncharacterized protein OS=Solanum lycopersicum GN=Solyc04g025400.2 PE=4 SV=1	1.17013	96.4305	0.0121345	1.68191e-26	6.17621e-24
contig_2798	411	M1BTA8	Uncharacterized protein OS=Solanum tuberosum GN=PGSC0003DMG400020335 PE=4 SV=1	1.17124	37.1912	0.0314925	1.50942e-09	1.85742e-07
contig_12011	509	F6HCH3	Putative uncharacterized protein OS=Vitis vinifera GN=VIT_11s0118g00420 PE=4 SV=1	1.18217	33.9735	0.034797	1.95763e-08	2.09671e-06
contig_18061	1472	B9RPC1	Sulfate transporter, putative OS=Ricinus communis GN=RCOM_0926970 PE=4 SV=1	1.18547	42.6015	0.0278269	5.97121e-11	8.63382e-09
contig_38019	327			1.19609	24.8858	0.0480634	5.67195e-06	0.000407508
contig_18428	402	B9S1N3	Receptor serine-threonine protein kinase, putative OS=Ricinus communis GN=RCOM_0866630 PE=3 SV=1	1.19747	70.0295	0.0170995	5.95083e-19	1.52966e-16
contig_12535	601	Q42954	Pyruvate kinase, cytosolic isozyme OS=Nicotiana tabacum PE=2 SV=1	1.20145	65.4137	0.018367	1.64508e-17	3.85398e-15
contig_43687	324	M1AX66	Uncharacterized protein OS=Solanum tuberosum GN=PGSC0003DMG400012407 PE=4 SV=1	1.20717	17.3947	0.0693988	0.00040328	0.018772
contig_2504	1783	F6H8C1	Putative uncharacterized protein OS=Vitis vinifera GN=VIT_00s0483g00050 PE=4 SV=1	1.21493	155.809	0.00779756	8.29088e-44	5.18393e-41
contig_3441	994	P25803	Vignain OS=Phaseolus vulgaris PE=2 SV=2	1.24099	167.552	0.00740657	2.40935e-47	1.63939e-44
contig_18535	363	B9GX66	Predicted protein OS=Populus trichocarpa GN=POPTRDRAFT_554457 PE=4 SV=1	1.24324	113.906	0.0109146	1.80886e-31	8.009e-29
contig_1869	338	D7TBQ9	Putative uncharacterized protein OS=Vitis vinifera GN=VIT_11s0016g04160 PE=4 SV=1	1.24618	23.6692	0.0526499	1.05318e-05	0.000713466
contig_28151	699	G1UC42	Gag-pol polyprotein OS=Eustoma exaltatum subsp. russellianum GN=rTeg1 PE=4 SV=1	1.24822	25.9975	0.048013	3.04668e-06	0.000227549
contig_29870	408	M1BTB3	Uncharacterized protein OS=Solanum tuberosum GN=PGSC0003DMG400020335 PE=4 SV=1	1.2536	34.6346	0.036195	1.03367e-08	1.14969e-06
contig_3655	407	K4CIE6	Uncharacterized protein OS=Solanum lycopersicum GN=Solyc08g006580.2 PE=4 SV=1	1.25668	17.0221	0.0738263	0.00040328	0.018772
contig_15446	1235	B9SGM8	Cysteine protease, putative OS=Ricinus communis GN=RCOM_0554360 PE=3 SV=1	1.26679	22.6392	0.0559558	1.95009e-05	0.00126371
contig_174	473			1.27215	25.574	0.0497439	3.04668e-06	0.000227549
contig_15959	352	M1AEA2	Uncharacterized protein OS=Solanum tuberosum GN=PGSC0003DMG400008094 PE=4 SV=1	1.28209	47.4862	0.0269992	2.30659e-12	3.73159e-10
contig_5312	351	D2KZ14	2-oxoisovalerate dehydrogenase OS=Triticum aestivum GN=TaSAG3 PE=2 SV=1	1.28574	146.703	0.00876427	3.70133e-41	2.15418e-38
contig_41468	327	I3T1E1	Uncharacterized protein OS=Lotus japonicus PE=2 SV=1	1.2881	16.8988	0.0762245	0.000729924	0.0316225
contig_13000	863	K4JIB8	Pathogenesis-related protein (Fragment) OS=Artemisia tridentata PE=4 SV=1	1.28991	40.2346	0.0320598	2.1804e-10	2.96285e-08
contig_48000	301			1.29941	16.8058	0.0773193	0.000729924	0.0316225
contig_489	692	O65354	S-adenosylmethionine decarboxylase proenzyme OS=Helianthus annuus GN=SAMDC PE=2 SV=1	1.30432	141.711	0.00920408	1.09468e-39	6.17681e-37
contig_900	506	H6WJJ6	Pathogenesis-related protein 17 OS=Vitis pseudoreticulata PE=2 SV=1	1.3081	2632.82	0.000496844	0	0
contig_13042	436	J7KE88	Heat shock protein 90 OS=Lactuca sativa GN=Hsp90 PE=2 SV=1	1.3111	21.6279	0.0606208	3.59987e-05	0.00222083
contig_27287	4184	K4C3N3	Uncharacterized protein OS=Solanum lycopersicum GN=Solyc06g008530.1 PE=4 SV=1	1.31592	19.0223	0.0691775	0.000121434	0.00654091
contig_1812	422	M1ARQ7	Uncharacterized protein OS=Solanum tuberosum GN=PGSC0003DMG400011089 PE=4 SV=1	1.3546	56.4825	0.0239826	6.29988e-15	1.22732e-12
contig_32821	618	I1JIU1	Uncharacterized protein OS=Glycine max PE=4 SV=2	1.36314	39.5921	0.0344295	4.16013e-10	5.49958e-08
contig_289	527	P26792	Beta-fructofuranosidase, insoluble isoenzyme 1 OS=Daucus carota GN=INV1 PE=1 SV=1	1.37016	39.1775	0.0349731	4.16013e-10	5.49958e-08
contig_4936	1006	F6HGV2	Putative uncharacterized protein OS=Vitis vinifera GN=VIT_11s0016g01700 PE=2 SV=1	1.37572	30.4435	0.0451892	1.31757e-07	1.27005e-05
contig_28170	647			1.39504	16.0193	0.0870848	0.000729924	0.0316225
contig_4968	493	K4BDD9	Uncharacterized protein OS=Solanum lycopersicum GN=Solyc02g093430.2 PE=4 SV=1	1.40362	16.7294	0.0839014	0.000729924	0.0316225
contig_16465	1214	K7K5S1	Uncharacterized protein OS=Glycine max PE=4 SV=1	1.41262	57.4978	0.0245683	3.25964e-15	6.55741e-13
contig_36298	950	B9R8R7	MLO-like protein OS=Ricinus communis GN=RCOM_1601770 PE=3 SV=1	1.42514	30.9647	0.0460247	1.31757e-07	1.27005e-05
contig_19273	1423			1.43772	27.9364	0.0514639	8.72806e-07	7.20497e-05
First_Contig449	584	K4D3T9	Uncharacterized protein OS=Solanum lycopersicum GN=Solyc10g085050.1 PE=4 SV=1	1.4425	37.2837	0.0386897	1.50942e-09	1.85742e-07
contig_28048	474	I6Y9J8	Putative peptide transporter OS=Linum usitatissimum PE=3 SV=1	1.45989	32.248	0.0452705	3.70201e-08	3.82767e-06
contig_2826	963	B0LUL1	Cell-wall invertase OS=Populus alba x Populus grandidentata GN=INV1 PE=2 SV=1	1.46839	85.5308	0.017168	2.68231e-23	8.70932e-21
contig_47052	552	M0ZZM5	Uncharacterized protein OS=Solanum tuberosum GN=PGSC0003DMG400004514 PE=4 SV=1	1.47161	16.4355	0.089539	0.000729924	0.0316225
contig_43034	342	Q42392	Putative nonspecific lipid transfer protein OS=Zinnia elegans PE=4 SV=1	1.49552	23.5531	0.0634956	1.05318e-05	0.000713466
contig_486	1625	Q39954	SF16 protein OS=Helianthus annuus GN=SF16 PE=2 SV=1	1.49969	353.776	0.00423909	1.92186e-102	3.4201e-99
contig_1514	1501	M0WVW7	Uncharacterized protein OS=Hordeum vulgare var. distichum PE=4 SV=1	1.50331	16.0996	0.0933759	0.000729924	0.0316225
contig_44629	337			1.51771	18.6	0.0815974	0.000221769	0.0111291
contig_25417	729	Q1ZZN8	Pollen tube RhoGDI2 OS=Nicotiana tabacum PE=2 SV=1	1.52702	21.3073	0.0716664	3.59987e-05	0.00222083
contig_5403	1737	D8SIZ2	Putative uncharacterized protein OS=Selaginella moellendorffii GN=SELMODRAFT_155706 PE=3 SV=1	1.54156	20.5597	0.0749796	6.62354e-05	0.00379758
First_Contig69	1165			1.54951	80.5646	0.0192331	7.59079e-22	2.28807e-19
contig_24063	364			1.57044	34.365	0.0456988	1.03367e-08	1.14969e-06
contig_30307	705	K4C7U9	Uncharacterized protein OS=Solanum lycopersicum GN=Solyc06g066750.2 PE=4 SV=1	1.579	102.715	0.0153726	2.98229e-28	1.18444e-25
contig_4768	589	K4BJL8	Uncharacterized protein OS=Solanum lycopersicum GN=Solyc03g098020.2 PE=4 SV=1	1.58349	68.8935	0.0229846	2.24758e-18	5.53156e-16
First_Contig588	645	B9I2A8	Predicted protein OS=Populus trichocarpa GN=POPTRDRAFT_1095176 PE=4 SV=1	1.58595	64.7448	0.0244953	3.1915e-17	7.25639e-15
contig_22176	1780	M1CZN4	Uncharacterized protein OS=Solanum tuberosum GN=PGSC0003DMG400030438 PE=4 SV=1	1.58883	28.5423	0.0556658	4.65638e-07	4.04594e-05
contig_28611	2060	B9I3G4	Predicted protein (Fragment) OS=Populus trichocarpa GN=POPTRDRAFT_422897 PE=3 SV=1	1.59195	44.1741	0.036038	1.62908e-11	2.50003e-09
First_Contig817	699	A5APC4	Putative uncharacterized protein OS=Vitis vinifera GN=VITISV_000332 PE=4 SV=1	1.59255	16.4008	0.097102	0.000729924	0.0316225
contig_9653	2115	B9N5J6	Predicted protein OS=Populus trichocarpa GN=POPTRDRAFT_744845 PE=4 SV=1	1.59322	27.1151	0.0587579	8.72806e-07	7.20497e-05
contig_1831	2141	K4CCW2	Uncharacterized protein OS=Solanum lycopersicum GN=Solyc07g021020.2 PE=4 SV=1	1.60198	259.422	0.00617521	1.49739e-74	1.64959e-71
contig_5316	1346	E0CV61	Putative uncharacterized protein OS=Vitis vinifera GN=VIT_16s0098g01700 PE=4 SV=1	1.60937	21.242	0.0757638	3.59987e-05	0.00222083
contig_28872	445	I1N2Q2	Uncharacterized protein OS=Glycine max PE=4 SV=1	1.62263	89.8897	0.0180514	1.84158e-24	6.31172e-22
contig_3018	832	Q41723	Wounding-induced ribonuclease gene protein OS=Zinnia elegans PE=2 SV=1	1.62727	118.163	0.0137714	6.20367e-33	2.89937e-30
contig_1791	751	O49852	Glycine dehydrogenase [decarboxylating], mitochondrial OS=Flaveria trinervia GN=GDCSPA PE=3 SV=1	1.64253	64.4653	0.0254793	3.1915e-17	7.25639e-15
contig_3764	384	M1C335	Uncharacterized protein OS=Solanum tuberosum GN=PGSC0003DMG400022792 PE=4 SV=1	1.64535	26.6329	0.0617787	1.63254e-06	0.000128027
contig_42158	417			1.65944	16.548	0.100281	0.000729924	0.0316225
contig_2273	661	C6TAW3	Putative uncharacterized protein OS=Glycine max PE=2 SV=1	1.68411	540.15	0.00311785	4.59805e-158	1.37256e-154
contig_27729	391	B9RRB5	Putative uncharacterized protein OS=Ricinus communis GN=RCOM_0712110 PE=4 SV=1	1.69284	32.9061	0.0514445	3.70201e-08	3.82767e-06
contig_22313	351	B9I2A8	Predicted protein OS=Populus trichocarpa GN=POPTRDRAFT_1095176 PE=4 SV=1	1.71432	79.3431	0.0216064	1.48013e-21	4.36205e-19
contig_1894	772	M1ALM2	Uncharacterized protein OS=Solanum tuberosum GN=PGSC0003DMG401009879 PE=4 SV=1	1.71477	98.9286	0.0173334	4.38894e-27	1.65099e-24
contig_18796	1228	K4D852	Uncharacterized protein OS=Solanum lycopersicum GN=Solyc11g042850.1 PE=4 SV=1	1.71502	65.0137	0.0263793	1.64508e-17	3.85398e-15
contig_21787	731	E5DD03	Glycyl-tRNA synthetase-like protein OS=Liriodendron tulipifera PE=3 SV=1	1.72863	30.4631	0.0567449	1.31757e-07	1.27005e-05
contig_21725	555	B9N700	Predicted protein OS=Populus trichocarpa GN=POPTRDRAFT_1117110 PE=4 SV=1	1.73471	32.4951	0.0533837	3.70201e-08	3.82767e-06
contig_27717	362			1.74534	21.7962	0.0800755	3.59987e-05	0.00222083
contig_408	788			1.75631	32.0973	0.0547183	3.70201e-08	3.82767e-06
contig_9071	798	B9GLM5	Predicted protein (Fragment) OS=Populus trichocarpa GN=POPTRDRAFT_178135 PE=2 SV=1	1.772	83.8197	0.0211406	1.02224e-22	3.18504e-20
contig_24121	2101	F6HBJ0	Putative uncharacterized protein OS=Vitis vinifera GN=VIT_00s0179g00260 PE=3 SV=1	1.77568	27.7014	0.0641008	8.72806e-07	7.20497e-05
contig_164	1909	K4B9E1	Uncharacterized protein OS=Solanum lycopersicum GN=Solyc02g079170.2 PE=4 SV=1	1.78091	65.6122	0.027143	1.64508e-17	3.85398e-15
contig_33226	404	K7NKH2	Uncharacterized protein (Fragment) OS=Pinus taeda GN=0_16729_01 PE=4 SV=1	1.78731	31.1667	0.0573467	6.9898e-08	7.01542e-06
contig_47634	370			1.78892	31.7273	0.0563842	6.9898e-08	7.01542e-06
First_Contig79	718	B9S6B1	ATP binding protein, putative OS=Ricinus communis GN=RCOM_0534660 PE=4 SV=1	1.80183	36.7582	0.0490185	2.87006e-09	3.40936e-07
First_Contig1287	332	Q94G53	(-)-beta-pinene synthase,chloroplastic OS=Artemisia annua GN=QH6 PE=1 SV=1	1.81243	43.7223	0.0414532	3.12032e-11	4.6348e-09
contig_18327	1570	D7TWC4	Putative uncharacterized protein OS=Vitis vinifera GN=VIT_02s0025g04960 PE=4 SV=1	1.82051	21.8185	0.0834388	3.59987e-05	0.00222083
contig_14259	578	G7JCY0	Solute carrier family 35 member C2 OS=Medicago truncatula GN=MTR_4g114360 PE=4 SV=1	1.82184	62.9273	0.0289515	1.19965e-16	2.63689e-14
contig_10564	363	I1MM91	Uncharacterized protein OS=Glycine max PE=4 SV=1	1.82341	24.8413	0.0734026	5.67195e-06	0.000407508
contig_3383	478			1.82532	58.4925	0.0312061	1.68569e-15	3.43591e-13
contig_13552	362	B9I173	Predicted protein (Fragment) OS=Populus trichocarpa GN=POPTRDRAFT_234838 PE=2 SV=1	1.82845	16.2522	0.112505	0.000729924	0.0316225
contig_5745	1735	M1D6X7	Uncharacterized protein OS=Solanum tuberosum GN=PGSC0003DMG400033335 PE=4 SV=1	1.83813	19.2048	0.0957118	0.000121434	0.00654091
contig_6291	376	G7JSU4	Putative uncharacterized protein OS=Medicago truncatula GN=MTR_4g078180 PE=4 SV=1	1.84039	21.3502	0.0862	3.59987e-05	0.00222083
contig_49627	399			1.88511	17.0189	0.110766	0.00040328	0.018772
contig_22745	589	K4CUK6	3-ketoacyl-CoA synthase OS=Solanum lycopersicum GN=Solyc09g065800.2 PE=3 SV=1	1.88997	21.0508	0.0897817	3.59987e-05	0.00222083
contig_5129	2814	B6REL9	Pol polyprotein OS=Boechera divaricarpa GN=Ty1-Pol10 PE=4 SV=1	1.89242	27.4041	0.0690562	8.72806e-07	7.20497e-05
contig_19881	1762	B9I3S8	F-box family protein OS=Populus trichocarpa GN=POPTRDRAFT_570273 PE=4 SV=1	1.89534	29.5984	0.0640351	2.47923e-07	2.26926e-05
contig_17771	394	Q9STA7	Hexose transporter (Fragment) OS=Solanum lycopersicum GN=ht3 PE=2 SV=1	1.90903	16.3278	0.116919	0.000729924	0.0316225
contig_90889	393	K4AMU6	Uncharacterized protein OS=Setaria italica GN=Si040242m.g PE=4 SV=1	1.91389	28.0517	0.0682273	4.65638e-07	4.04594e-05
contig_26747	330	K4DBN3	Uncharacterized protein OS=Solanum lycopersicum GN=Solyc12g006960.1 PE=4 SV=1	1.91459	29.908	0.0640158	2.47923e-07	2.26926e-05
contig_14075	643	B9SZW2	Inorganic phosphate transporter, putative OS=Ricinus communis GN=RCOM_1006960 PE=4 SV=1	1.91841	25.055	0.0765682	3.04668e-06	0.000227549
contig_25129	313	K4CT24	Uncharacterized protein OS=Solanum lycopersicum GN=Solyc09g055250.2 PE=4 SV=1	1.92245	44.971	0.0427487	1.62908e-11	2.50003e-09
contig_13544	513	B9I8Z6	Predicted protein (Fragment) OS=Populus trichocarpa GN=POPTRDRAFT_245011 PE=4 SV=1	1.93538	18.4888	0.104678	0.000221769	0.0111291
contig_32684	435			1.93659	1909.46	0.00101421	0	0
contig_28761	1487	K7MQ00	Uncharacterized protein OS=Glycine max PE=4 SV=1	1.94236	18.0076	0.107864	0.000221769	0.0111291
contig_37687	324	Q7X9C3	Aspartic protease (Fragment) OS=Pyrus pyrifolia GN=ap2 PE=2 SV=1	1.95004	59.3115	0.0328779	8.7129e-16	1.81185e-13
contig_39579	322	M1CVQ7	Uncharacterized protein OS=Solanum tuberosum GN=PGSC0003DMG402029470 PE=4 SV=1	1.96215	28.0043	0.0700661	4.65638e-07	4.04594e-05
contig_17550	980	M1DAA1	Uncharacterized protein OS=Solanum tuberosum GN=PGSC0003DMG400035363 PE=4 SV=1	1.96482	17.1685	0.114443	0.00040328	0.018772
contig_15664	550	B9HRN7	Adenylyl cyclase-associated protein OS=Populus trichocarpa GN=POPTRDRAFT_722043 PE=3 SV=1	1.96929	57.5333	0.0342286	3.25964e-15	6.55741e-13
contig_353	1398	K4AZI0	Uncharacterized protein OS=Solanum lycopersicum GN=Solyc01g094390.2 PE=4 SV=1	1.97993	228.255	0.00867422	2.27304e-65	2.12468e-62
contig_26326	332	M1CGZ9	Uncharacterized protein OS=Solanum tuberosum GN=PGSC0003DMG400026157 PE=4 SV=1	1.99367	39.3335	0.0506864	4.16013e-10	5.49958e-08
contig_3491	1159	B9RP11	Galactosyltransferase, putative OS=Ricinus communis GN=RCOM_0923250 PE=4 SV=1	1.99883	20.8029	0.0960846	6.62354e-05	0.00379758
contig_15374	1539	P25803	Vignain OS=Phaseolus vulgaris PE=2 SV=2	2.01358	18.5067	0.108803	0.000857221	0.0364715
contig_18776	1016	Q0JH75	Os01g0879800 protein OS=Oryza sativa subsp. japonica GN=Os01g0879800 PE=4 SV=1	2.01365	35.2851	0.0570681	3.64139e-08	3.76921e-06
contig_2864	2358	F6GTF2	Putative uncharacterized protein OS=Vitis vinifera GN=VIT_17s0000g04780 PE=4 SV=1	2.02872	31.6193	0.0641608	4.20595e-07	3.6927e-05
contig_7744	2132	M1A7P3	Uncharacterized protein OS=Solanum tuberosum GN=PGSC0003DMG400006431 PE=4 SV=1	2.06032	42.3599	0.0486385	4.6834e-10	6.12137e-08
contig_40972	1194	B9GTL3	F-box family protein OS=Populus trichocarpa GN=POPTRDRAFT_643508 PE=4 SV=1	2.06623	22.1732	0.0931859	8.82637e-05	0.0048938
contig_17765	422	M1CQ15	Uncharacterized protein OS=Solanum tuberosum GN=PGSC0003DMG400028135 PE=4 SV=1	2.06754	23.8438	0.086712	4.94109e-05	0.00292165
contig_29945	1004	Q94G53	(-)-beta-pinene synthase,chloroplastic OS=Artemisia annua GN=QH6 PE=1 SV=1	2.06769	39.2939	0.0526211	3.05566e-09	3.61591e-07
contig_8596	2990	I1LH66	Uncharacterized protein OS=Glycine max PE=3 SV=2	2.09296	37.6889	0.0555326	1.05856e-08	1.17313e-06
contig_6146	2173	Q8RVH4	Beta-fructofuranosidase (Precursor) OS=Cichorium intybus PE=2 SV=1	2.11837	31.0092	0.0683141	4.20595e-07	3.6927e-05
contig_44335	426			2.11876	137.331	0.0154281	3.87895e-37	2.01658e-34
contig_17176	1177	M1BAX6	Uncharacterized protein OS=Solanum tuberosum GN=PGSC0003DMG400015909 PE=4 SV=1	2.12164	21.1154	0.100478	0.000156982	0.00815198
contig_8043	629	B9T7Q8	Putative uncharacterized protein OS=Ricinus communis GN=RCOM_0207600 PE=4 SV=1	2.15244	70.5002	0.030531	7.43581e-18	1.77802e-15
contig_4882	1668	B9HTY6	White-brown-complex ABC transporter family OS=Populus trichocarpa GN=PtrWBC1-2 PE=3 SV=1	2.16448	69.9827	0.0309288	1.42614e-17	3.36664e-15
contig_19581	1832			2.16779	22.4348	0.0966263	8.82637e-05	0.0048938
contig_21043	1037	B9SR46	2-oxoglutarate dehydrogenase, putative OS=Ricinus communis GN=RCOM_0465620 PE=4 SV=1	2.20498	34.491	0.0639291	6.73441e-08	6.77379e-06
contig_2789	540	O65354	S-adenosylmethionine decarboxylase proenzyme OS=Helianthus annuus GN=SAMDC PE=2 SV=1	2.22862	188.066	0.0118502	4.90385e-52	3.60153e-49
contig_3616	370	M1CVJ2	Uncharacterized protein OS=Solanum tuberosum GN=PGSC0003DMG400029420 PE=4 SV=1	2.2768	342.685	0.00664402	2.04829e-97	3.26801e-94
contig_25535	817			2.28317	29.3764	0.0777213	1.40958e-06	0.000113131
contig_28862	1369	M1BJ75	Uncharacterized protein OS=Solanum tuberosum GN=PGSC0003DMG400018060 PE=4 SV=1	2.30757	37.6133	0.0613499	1.05856e-08	1.17313e-06
contig_38635	343	D7L2G0	Putative uncharacterized protein OS=Arabidopsis lyrata subsp. lyrata GN=ARALYDRAFT_479795 PE=3 SV=1	2.36831	22.4425	0.105528	8.82637e-05	0.0048938
contig_32105	1130	M0ZW43	Uncharacterized protein OS=Solanum tuberosum GN=PGSC0003DMG400003640 PE=4 SV=1	2.36963	18.6605	0.126986	0.000857221	0.0364715
contig_26718	754	M1BCC6	Uncharacterized protein OS=Solanum tuberosum GN=PGSC0003DMG400016293 PE=4 SV=1	2.39414	18.0849	0.132383	0.000857221	0.0364715
contig_2104	426			2.40126	20.9094	0.114841	0.000277892	0.0134637
contig_21890	358			2.43716	78.1757	0.0311754	3.98884e-20	1.10515e-17
contig_50269	592			2.43943	20.9441	0.116474	0.000277892	0.0134637
contig_22214	392	B7X6S6	Secretory carrier-associated membrane protein 2 OS=Nicotiana tabacum GN=NtSCAMP2 PE=2 SV=1	2.45603	20.058	0.122447	0.000277892	0.0134637
contig_484	2402	I1M5Y0	Uncharacterized protein OS=Glycine max PE=3 SV=1	2.46753	201.944	0.0122189	7.54496e-56	5.8183e-53
contig_22276	1265	B9I178	Predicted protein OS=Populus trichocarpa GN=POPTRDRAFT_660625 PE=4 SV=1	2.52107	25.1884	0.100089	1.53025e-05	0.00100217
contig_29386	1544	M1AB01	Uncharacterized protein OS=Solanum tuberosum GN=PGSC0003DMG400007241 PE=4 SV=1	2.53318	21.7764	0.116327	0.000156982	0.00815198
contig_27395	433	B9SUI9	Zeamatin, putative OS=Ricinus communis GN=RCOM_0573380 PE=4 SV=1	2.57089	20.1905	0.127332	0.000277892	0.0134637
contig_9001	1917	A5AIN0	3-ketoacyl-CoA synthase OS=Vitis vinifera GN=VITISV_039420 PE=2 SV=1	2.58959	21.354	0.12127	0.000156982	0.00815198
contig_3776	453	B9SUC4	Serine carboxypeptidase, putative OS=Ricinus communis GN=RCOM_0721950 PE=4 SV=1	2.59021	34.1071	0.0759435	6.73441e-08	6.77379e-06
contig_7320	870	K7KMU6	Uncharacterized protein OS=Glycine max PE=4 SV=1	2.59365	96.9173	0.0267615	2.82811e-25	1.00657e-22
contig_3812	2414	K4BFG3	Uncharacterized protein OS=Solanum lycopersicum GN=Solyc03g031920.2 PE=4 SV=1	2.60482	37.4229	0.0696051	1.05856e-08	1.17313e-06
contig_8917	1169	I1MNF3	Uncharacterized protein OS=Glycine max PE=3 SV=1	2.62516	25.7047	0.102127	1.53025e-05	0.00100217
contig_15645	1485	J3M406	Uncharacterized protein OS=Oryza brachyantha GN=OB05G13300 PE=4 SV=1	2.65408	18.8094	0.141104	0.000857221	0.0364715
contig_21863	1097			2.68775	26.64	0.100892	8.47018e-06	0.000582761
contig_8348	1560	F6H275	Putative uncharacterized protein OS=Vitis vinifera GN=VIT_19s0014g03300 PE=4 SV=1	2.71934	38.6475	0.0703628	5.69211e-09	6.4472e-07
contig_31539	840			2.7221	2367.78	0.00114964	0	0
contig_11667	453			2.72305	32.1044	0.0848185	2.28902e-07	2.11187e-05
contig_37544	463	B9IGQ3	Predicted protein (Fragment) OS=Populus trichocarpa GN=POPTRDRAFT_254300 PE=2 SV=1	2.72921	21.2573	0.128389	0.000156982	0.00815198
contig_6183	1973	A5BJ83	Putative uncharacterized protein OS=Vitis vinifera GN=VITISV_020918 PE=4 SV=1	2.72958	20.6086	0.132449	0.000277892	0.0134637
contig_5406	1386	K4BLH5	Uncharacterized protein OS=Solanum lycopersicum GN=Solyc03g116730.2 PE=3 SV=1	2.73512	52.2071	0.0523898	8.30703e-13	1.37271e-10
contig_8415	2169	D7T8W2	Putative uncharacterized protein OS=Vitis vinifera GN=VIT_01s0011g04540 PE=4 SV=1	2.74647	86.418	0.0317812	2.08137e-22	6.44167e-20
contig_32310	426	F6HV39	Putative uncharacterized protein OS=Vitis vinifera GN=VIT_14s0066g02020 PE=4 SV=1	2.75438	19.4897	0.141325	0.000489427	0.0223989
contig_12481	989	I3T3B6	Uncharacterized protein OS=Lotus japonicus PE=2 SV=1	2.76831	23.2112	0.119266	4.94109e-05	0.00292165
contig_249	425	M1CSE2	Uncharacterized protein OS=Solanum tuberosum GN=PGSC0003DMG400028608 PE=4 SV=1	2.83166	543.372	0.00521127	5.34858e-157	1.54671e-153
contig_25330	593			2.84121	23.5977	0.120402	4.94109e-05	0.00292165
contig_3577	344	A6MH06	Plasma membrane H+ ATPase (Fragment) OS=Lilium longiflorum PE=2 SV=1	2.88619	56.9021	0.050722	6.40644e-14	1.16243e-11
contig_2416	3500	Q6UN74	Ntp101 OS=Nicotiana tabacum GN=pntp302 PE=2 SV=1	2.88829	96.5128	0.0299265	2.82811e-25	1.00657e-22
contig_2551	2130	O22406	Glucose-6-phosphate 1-dehydrogenase OS=Petroselinum crispum GN=cG6PDH2 PE=2 SV=1	2.89563	44.2196	0.0654831	1.33185e-10	1.86455e-08
contig_15674	1172	K7K5U8	Uncharacterized protein OS=Glycine max PE=4 SV=1	2.92649	18.9536	0.154403	0.000857221	0.0364715
contig_43232	522	F6I0G4	Putative uncharacterized protein OS=Vitis vinifera GN=VIT_04s0044g01000 PE=3 SV=1	2.93947	76.8934	0.0382278	1.47805e-19	3.89675e-17
contig_15681	2450	F6HK06	Putative uncharacterized protein OS=Vitis vinifera GN=VIT_12s0035g01720 PE=4 SV=1	2.94723	39.7681	0.0741105	3.05566e-09	3.61591e-07
contig_22764	346	F6HCI2	Putative uncharacterized protein OS=Vitis vinifera GN=VIT_11s0118g00580 PE=4 SV=1	2.95646	38.1392	0.0775176	5.69211e-09	6.4472e-07
contig_420	681	B3GEA4	Putative root storage protein OS=Ranunculus asiaticus GN=JR14 PE=2 SV=1	2.96004	19.9025	0.148727	0.000489427	0.0223989
contig_29781	585	F6H275	Putative uncharacterized protein OS=Vitis vinifera GN=VIT_19s0014g03300 PE=4 SV=1	2.98292	47.1359	0.0632834	2.0007e-11	3.01532e-09
contig_11280	624			2.98935	21.7205	0.137628	0.000156982	0.00815198
contig_10714	1346	M1CWJ1	Uncharacterized protein OS=Solanum tuberosum GN=PGSC0003DMG400029672 PE=4 SV=1	3.01758	41.0542	0.0735022	5.16141e-09	5.86045e-07
contig_17989	598			3.0187	22.389	0.134829	0.000311667	0.0149126
contig_5243	406	B9IF22	Predicted protein OS=Populus trichocarpa GN=POPTRDRAFT_666563 PE=3 SV=1	3.03828	297.808	0.0102021	1.53193e-82	2.02517e-79
contig_7900	642	G7JMF0	Gibberellin receptor GID1 OS=Medicago truncatula GN=MTR_4g086480 PE=4 SV=1	3.04612	39.0969	0.0779121	1.72349e-08	1.85668e-06
contig_18375	909	D7LF94	Putative uncharacterized protein OS=Arabidopsis lyrata subsp. lyrata GN=ARALYDRAFT_483853 PE=3 SV=1	3.07814	121.612	0.0253111	2.72123e-31	1.18782e-28
contig_8009	807	K4CGX8	Uncharacterized protein OS=Solanum lycopersicum GN=Solyc07g062950.2 PE=4 SV=1	3.09438	30.6262	0.101037	3.4863e-06	0.000258299
contig_17955	999	G8Z260	Hop-interacting protein THI031 OS=Solanum lycopersicum GN=Solyc02g093710.1 PE=2 SV=1	3.102	31.3173	0.0990507	1.95415e-06	0.000151451
contig_6195	361	Q9STA7	Hexose transporter (Fragment) OS=Solanum lycopersicum GN=ht3 PE=2 SV=1	3.16698	33.8129	0.0936619	6.08348e-07	5.23678e-05
contig_24082	1223	K4C2B3	Uncharacterized protein OS=Solanum lycopersicum GN=Solyc05g054350.2 PE=4 SV=1	3.17346	20.546	0.154456	0.000912669	0.0385119
First_Contig81	3400	B9H9T9	Predicted protein OS=Populus trichocarpa GN=POPTRDRAFT_819056 PE=4 SV=1	3.18561	113.971	0.0279512	5.27724e-29	2.14187e-26
contig_21754	525	D7SKZ7	Putative uncharacterized protein OS=Vitis vinifera GN=VIT_06s0004g02720 PE=4 SV=1	3.20921	25.5021	0.125841	5.97126e-05	0.00347746
contig_810	641	C4MGH1	Non-specific lipid-transfer protein (Precursor) OS=Artemisia vulgaris GN=Art v 3 PE=3 SV=1	3.28556	2054.78	0.00159898	0	0
contig_42597	415	K4DAA9	Uncharacterized protein OS=Solanum lycopersicum GN=Solyc11g069530.1 PE=4 SV=1	3.33487	21.2649	0.156825	0.000534935	0.0238678
contig_5994	1461	K4D5N2	Uncharacterized protein OS=Solanum lycopersicum GN=Solyc11g010730.1 PE=4 SV=1	3.33606	51.5029	0.0647743	1.12199e-11	1.72756e-09
contig_9310	594			3.34293	25.363	0.131803	5.97126e-05	0.00347746
contig_7242	1518	Q75DV1	ABL078Cp OS=Ashbya gossypii (strain ATCC 10895 / CBS 109.51 / FGSC 9923 / NRRL Y-1056) GN=ABL078C PE=4 SV=1	3.34953	23.725	0.141182	0.000180581	0.0092631
contig_4411	645	Q6RS61	Glycine dehydrogenase P protein OS=Oryza sativa subsp. indica GN=GDC PE=2 SV=1	3.35848	84.0532	0.0399566	8.72771e-21	2.51603e-18
contig_16577	304	F6GT97	Putative uncharacterized protein OS=Vitis vinifera GN=VIT_17s0000g05860 PE=3 SV=1	3.36492	24.0555	0.139881	0.000104091	0.00570301
contig_11812	1113	B9RRX6	Phosphofructokinase, putative OS=Ricinus communis GN=RCOM_0799050 PE=4 SV=1	3.406	21.7861	0.156338	0.000534935	0.0238678
contig_3526	343	E0CQB3	Putative uncharacterized protein OS=Vitis vinifera GN=VIT_18s0001g14870 PE=4 SV=1	3.4209	335.675	0.0101911	1.02177e-93	1.52503e-90
contig_7287	1284	K7KKR7	Uncharacterized protein OS=Glycine max PE=4 SV=1	3.42103	79.8854	0.0428243	2.19948e-19	5.74958e-17
contig_8775	1415	K4BC66	Uncharacterized protein OS=Solanum lycopersicum GN=Solyc02g089120.2 PE=4 SV=1	3.44451	57.5681	0.0598337	2.65504e-13	4.5838e-11
contig_63960	471			3.44939	21.6551	0.159288	0.000534935	0.0238678
contig_30920	844	K4D9R7	Uncharacterized protein OS=Solanum lycopersicum GN=Solyc11g066600.1 PE=4 SV=1	3.49344	33.0621	0.105663	6.08348e-07	5.23678e-05
contig_391	384			3.52574	340.715	0.0103481	3.44573e-95	5.22723e-92
contig_1867	504	D7TBQ9	Putative uncharacterized protein OS=Vitis vinifera GN=VIT_11s0016g04160 PE=4 SV=1	3.58171	32.1831	0.111291	1.09193e-06	8.89482e-05
contig_2010	697	K4BZR4	Uncharacterized protein OS=Solanum lycopersicum GN=Solyc05g024260.2 PE=4 SV=1	3.58274	208.222	0.0172064	1.77336e-56	1.39071e-53
contig_35718	344			3.58587	22.8568	0.156885	0.000311667	0.0149126
contig_31788	446	B9I2P8	Predicted protein OS=Populus trichocarpa GN=POPTRDRAFT_823303 PE=4 SV=1	3.64274	55.2306	0.0659551	9.29001e-13	1.5324e-10
contig_13971	692	K4D4R0	Uncharacterized protein OS=Solanum lycopersicum GN=Solyc11g006470.1 PE=4 SV=1	3.6521	22.1287	0.165039	0.000311667	0.0149126
contig_11506	658	J3SIC4	Putative PIF1 DNA helicase/replication protein A1-like protein OS=Beta vulgaris subsp. vulgaris PE=4 SV=1	3.65791	23.8989	0.153058	0.000180581	0.0092631
contig_4771	615	I3S7H3	Uncharacterized protein OS=Lotus japonicus PE=4 SV=1	3.66907	50.5585	0.0725707	2.08518e-11	3.12231e-09
contig_10349	1632	F6HQP9	Putative uncharacterized protein OS=Vitis vinifera GN=VIT_08s0040g00820 PE=2 SV=1	3.68705	94.7734	0.0389039	1.32586e-23	4.33544e-21
contig_1666	766	D7TWQ0	Putative uncharacterized protein OS=Vitis vinifera GN=VIT_14s0066g01280 PE=4 SV=1	3.73133	45.832	0.0814133	4.52734e-10	5.93415e-08
contig_7768	1780	F6GV03	Putative uncharacterized protein OS=Vitis vinifera GN=VIT_06s0004g04940 PE=4 SV=1	3.73544	26.0248	0.143534	3.41009e-05	0.0021122
contig_31335	402	B9PE02	High affinity inorganic phosphate transporter OS=Populus trichocarpa GN=POPTRDRAFT_585992 PE=4 SV=1	3.74208	32.4844	0.115196	1.09193e-06	8.89482e-05
contig_929	3800	K4AWN9	Pectinesterase OS=Solanum lycopersicum GN=Solyc01g066360.2 PE=3 SV=1	3.76871	65.6336	0.0574204	1.70349e-15	3.46457e-13
contig_20253	2659	M0ZHM4	Uncharacterized protein OS=Solanum tuberosum GN=PGSC0003DMG400000355 PE=4 SV=1	3.77918	27.5024	0.137413	1.93927e-05	0.00125758
contig_23347	1161	B9SBN7	RNA binding protein, putative OS=Ricinus communis GN=RCOM_0342930 PE=4 SV=1	3.78347	25.5503	0.148079	5.97126e-05	0.00347746
contig_17050	449	B9T670	Indole-3-acetic acid-amido synthetase GH3.6, putative OS=Ricinus communis GN=RCOM_0032550 PE=4 SV=1	3.81942	32.3292	0.118142	1.09193e-06	8.89482e-05
contig_9309	619			3.83978	20.5191	0.187132	0.000912669	0.0385119
contig_12623	1527	B9SU86	Oxidoreductase, putative OS=Ricinus communis GN=RCOM_0570940 PE=4 SV=1	3.84207	23.0271	0.16685	0.000180581	0.0092631
contig_423	689	Q84ZX5	Major pollen allergen Art v 1 OS=Artemisia vulgaris PE=1 SV=1	3.84267	2759.7	0.00139242	0	0
contig_3085	1170	E4MVZ9	mRNA, clone: RTFL01-07-C02 OS=Thellungiella halophila PE=2 SV=1	3.90865	49.5092	0.0789481	3.87012e-11	5.69369e-09
contig_1004	427	K9MJG0	NtPRp27-like (Fragment) OS=Senecio aethnensis PE=4 SV=1	3.94575	4967.75	0.000794272	0	0
contig_80138	610	I6QIF0	Kunitz-like protease inhibitor (Fragment) OS=Helianthus annuus GN=PI PE=4 SV=1	3.94575	23.0753	0.170995	0.000180581	0.0092631
contig_5629	1036	Q41722	Ribonuclease OS=Zinnia elegans PE=2 SV=1	3.94956	34.2589	0.115286	3.37983e-07	3.04244e-05
contig_1152	1376	F6HCQ4	Putative uncharacterized protein OS=Vitis vinifera GN=VIT_00s0216g00040 PE=4 SV=1	3.95758	272.083	0.0145455	3.34691e-75	3.77702e-72
contig_3693	334			3.96347	1212.61	0.00326854	0	0
contig_18940	402	K4B7A6	Uncharacterized protein OS=Solanum lycopersicum GN=Solyc02g067740.2 PE=4 SV=1	3.96661	31.7321	0.125003	1.95415e-06	0.000151451
contig_20714	831			3.98255	28.683	0.138847	1.09849e-05	0.000739824
contig_4492	604	I3T9B5	Uncharacterized protein OS=Lotus japonicus PE=2 SV=1	3.98495	21.0287	0.189501	0.000534935	0.0238678
contig_18000	738	Q9ZR88	Bifunctional nuclease (Fragment) OS=Zinnia elegans GN=nucZe1 PE=4 SV=1	3.99521	26.9705	0.148132	3.41009e-05	0.0021122
contig_71691	497			3.99537	22.1264	0.18057	0.000311667	0.0149126
contig_8545	891	A1Z1Q2	Sodium/hydrogen exchanger OS=Helianthus tuberosus GN=NHX1 PE=2 SV=1	4.01827	40.6055	0.0989586	4.45341e-08	4.57392e-06
contig_11915	554	B9SCN3	Lysosomal Pro-X carboxypeptidase, putative OS=Ricinus communis GN=RCOM_0476300 PE=4 SV=1	4.01875	28.3357	0.141827	3.87415e-05	0.00236326
contig_21242	350			4.04017	29.2987	0.137896	2.2477e-05	0.00142366
contig_6389	1204	K4D852	Uncharacterized protein OS=Solanum lycopersicum GN=Solyc11g042850.1 PE=4 SV=1	4.04816	108.415	0.0373394	1.61666e-26	5.96025e-24
contig_31820	429	Q41378	Lipid transfer protein (Fragment) OS=Senecio odorus PE=2 SV=1	4.06762	26.3385	0.154436	0.000113525	0.00616876
contig_27053	451	K4CID4	Uncharacterized protein OS=Solanum lycopersicum GN=Solyc08g006460.2 PE=4 SV=1	4.06933	40.9637	0.0993397	4.45341e-08	4.57392e-06
contig_18700	1031	Q94IM9	P-type ATPase (Fragment) OS=Hordeum vulgare GN=CA4 PE=2 SV=1	4.08544	49.7043	0.0821948	2.17195e-10	2.95571e-08
contig_26681	405			4.0858	56.1381	0.0727813	3.13492e-12	5.00171e-10
contig_6325	818	M1CWJ1	Uncharacterized protein OS=Solanum tuberosum GN=PGSC0003DMG400029672 PE=4 SV=1	4.1194	34.9532	0.117855	1.39292e-06	0.000112086
contig_9311	319			4.14984	22.4935	0.184491	0.000914663	0.0385608
contig_36049	311	B9NKY0	Predicted protein (Fragment) OS=Populus trichocarpa GN=POPTRDRAFT_290253 PE=2 SV=1	4.15985	46.0558	0.0903219	1.30372e-09	1.61288e-07
contig_66263	390			4.24295	26.0117	0.163117	0.000113525	0.00616876
contig_22946	345			4.27313	93.8714	0.0455212	2.54058e-22	7.83668e-20
contig_2979	322	F6HJE7	3-ketoacyl-CoA synthase OS=Vitis vinifera GN=VIT_18s0001g02720 PE=3 SV=1	4.29805	74.1943	0.0579296	4.42841e-17	1.00195e-14
contig_26426	348			4.32275	34.365	0.125789	1.39292e-06	0.000112086
First_Contig1259	1649	B5MEX7	Ent-kaurenoic acid oxidase OS=Lactuca sativa GN=LsKAO PE=2 SV=1	4.32411	28.0089	0.154384	3.87415e-05	0.00236326
contig_11148	413	Q6PKU2	Putative glyceraldehyde-3-phosphate dehydrogenase (Fragment) OS=Orobanche minor GN=GAPDH PE=2 SV=1	4.3709	433.615	0.0100801	5.57898e-121	1.09844e-117
contig_26013	819	B9IH03	Oligopeptide transporter OPT family OS=Populus trichocarpa GN=POPTRDRAFT_575867 PE=4 SV=1	4.37152	42.564	0.102705	1.38449e-08	1.51978e-06
contig_1757	2019	B9S356	Laccase, putative OS=Ricinus communis GN=RCOM_0730390 PE=4 SV=1	4.41088	52.6829	0.0837251	3.56381e-11	5.28507e-09
contig_18038	1388	F6HJ69	Putative uncharacterized protein OS=Vitis vinifera GN=VIT_01s0150g00140 PE=4 SV=1	4.44359	22.0649	0.201387	0.000914663	0.0385608
contig_19204	441	M1CB50	Uncharacterized protein OS=Solanum tuberosum GN=PGSC0003DMG400024770 PE=4 SV=1	4.50272	28.6765	0.157018	3.87415e-05	0.00236326
contig_33881	519	C6TDX7	Putative uncharacterized protein OS=Glycine max PE=2 SV=1	4.52165	37.0268	0.122118	2.52211e-07	2.30168e-05
contig_24395	886	F6HUJ9	Putative uncharacterized protein OS=Vitis vinifera GN=VIT_02s0025g04780 PE=4 SV=1	4.5503	27.3369	0.166453	6.64765e-05	0.00380433
First_Contig3164	580	Q9XGV9	Caffeic acid 3-O-methyltransferase 2 OS=Ocimum basilicum GN=COMT2 PE=2 SV=1	4.56482	26.8758	0.169849	0.000113525	0.00616876
contig_27844	537	K4DAA9	Uncharacterized protein OS=Solanum lycopersicum GN=Solyc11g069530.1 PE=4 SV=1	4.59419	24.5739	0.186954	0.000325984	0.0154856
contig_18577	326	F6H3A3	Putative uncharacterized protein OS=Vitis vinifera GN=VIT_04s0008g02390 PE=4 SV=1	4.61447	39.8888	0.115683	7.95858e-08	7.96185e-06
First_Contig2709	683	K4DDY1	Uncharacterized protein OS=Solanum lycopersicum GN=Solyc12g033130.1 PE=4 SV=1	4.62528	23.2656	0.198803	0.000547734	0.0243099
contig_4986	1164	D3JZ18	O-methyltransferase-like protein OS=Prunus mume GN=OMT1 PE=2 SV=1	4.62668	72.0131	0.0642478	1.5549e-16	3.37764e-14
contig_17157	772	M1CP32	Uncharacterized protein OS=Solanum tuberosum GN=PGSC0003DMG400027871 PE=4 SV=1	4.63766	34.187	0.135656	1.39292e-06	0.000112086
contig_8352	337			4.6424	32.3052	0.143705	4.28358e-06	0.000313355
contig_7081	816	M1DJX5	Uncharacterized protein OS=Solanum tuberosum GN=PGSC0003DMG400039791 PE=4 SV=1	4.64569	43.2595	0.107391	7.69337e-09	8.62945e-07
contig_58121	320	K4CAX4	Uncharacterized protein OS=Solanum lycopersicum GN=Solyc07g005020.2 PE=3 SV=1	4.70099	23.4541	0.200433	0.000547734	0.0243099
contig_2712	1367	D7T8W2	Putative uncharacterized protein OS=Vitis vinifera GN=VIT_01s0011g04540 PE=4 SV=1	4.70993	44.2447	0.106452	4.26596e-09	4.89781e-07
contig_14076	364	J9Q794	Phosphate transporter (Fragment) OS=Helianthus annuus PE=2 SV=1	4.71132	44.0326	0.106996	4.26596e-09	4.89781e-07
contig_3986	1191	M1CGX0	Uncharacterized protein OS=Solanum tuberosum GN=PGSC0003DMG400026139 PE=4 SV=1	4.72388	74.2354	0.0636338	4.42841e-17	1.00195e-14
contig_1969	865	M0ZXX3	Uncharacterized protein OS=Solanum tuberosum GN=PGSC0003DMG400004047 PE=4 SV=1	4.73034	139.272	0.0339648	2.67882e-35	1.32563e-32
contig_13523	493			4.76011	63.0142	0.0755403	4.23958e-14	7.87795e-12
contig_36757	312			4.82153	116.841	0.0412657	9.01095e-29	3.60976e-26
contig_96160	467	K2SCW4	14-3-3 protein OS=Macrophomina phaseolina (strain MS6) GN=MPH_08158 PE=4 SV=1	4.83185	77.5311	0.0623215	6.69165e-18	1.61258e-15
First_Contig1233	934	B9SBN7	RNA binding protein, putative OS=Ricinus communis GN=RCOM_0342930 PE=4 SV=1	4.83185	24.8429	0.194496	0.000325984	0.0154856
contig_73698	335			4.84974	29.954	0.161906	2.2477e-05	0.00142366
contig_11264	588	M1CYM1	Uncharacterized protein OS=Solanum tuberosum GN=PGSC0003DMG400030181 PE=4 SV=1	4.86089	44.7914	0.108523	4.26596e-09	4.89781e-07
contig_19684	1764	M1A5J4	Uncharacterized protein OS=Solanum tuberosum GN=PGSC0003DMG400005918 PE=4 SV=1	4.87794	23.1282	0.210909	0.000547734	0.0243099
contig_5150	1000	Q8GVD7	Cyclin-dependent kinase OS=Helianthus tuberosus GN=CdkB1;1 PE=2 SV=1	4.90407	23.7531	0.20646	0.000547734	0.0243099
contig_12691	2501	B9RZM5	Periplasmic beta-glucosidase, putative OS=Ricinus communis GN=RCOM_0999830 PE=4 SV=1	4.90813	25.9861	0.188875	0.000192893	0.00980228
contig_46300	770	Q52QX9	Aldo/keto reductase AKR OS=Manihot esculenta PE=2 SV=1	4.92322	26.2424	0.187606	0.000113525	0.00616876
First_Contig206	845	Q2HTB3	Caffeic acid 3-O-methyltransferase OS=Medicago truncatula GN=MTR_7g118320 PE=4 SV=1	4.98472	129.652	0.038447	1.87641e-32	8.68196e-30
contig_5454	656	K7KVX1	Uncharacterized protein OS=Glycine max PE=3 SV=1	5.04497	28.1207	0.179404	0.000117353	0.00635438
contig_35057	368	Q9LQP1	Dessication-induced 1VOC-like protein OS=Arabidopsis thaliana GN=F24B9.26 PE=2 SV=1	5.06889	85.6885	0.0591549	3.25769e-19	8.46798e-17
contig_1866	718	B9RPC1	Sulfate transporter, putative OS=Ricinus communis GN=RCOM_0926970 PE=4 SV=1	5.07026	40.0511	0.126595	1.78976e-07	1.6952e-05
contig_1789	488	B4F923	Uncharacterized protein OS=Zea mays GN=ZEAMMB73_816012 PE=2 SV=1	5.11714	199.712	0.0256227	2.63404e-51	1.88953e-48
contig_13065	1276	D7UBG5	Putative uncharacterized protein OS=Vitis vinifera GN=VIT_14s0171g00400 PE=4 SV=1	5.14014	75.2799	0.0682804	1.63347e-16	3.54001e-14
contig_19671	314	M1BET4	Uncharacterized protein OS=Solanum tuberosum GN=PGSC0003DMG400016902 PE=4 SV=1	5.17408	30.9942	0.166937	4.14712e-05	0.00248231
contig_5592	318	I3SMF1	Uncharacterized protein OS=Medicago truncatula PE=2 SV=1	5.20361	48.4137	0.107482	1.85098e-09	2.25971e-07
contig_14926	1232	F6HCH3	Putative uncharacterized protein OS=Vitis vinifera GN=VIT_11s0118g00420 PE=4 SV=1	5.25046	30.7277	0.17087	4.14712e-05	0.00248231
contig_51704	333	C6T441	Putative uncharacterized protein OS=Glycine max PE=4 SV=1	5.33061	28.4827	0.187152	0.000117353	0.00635438
contig_10816	365			5.35784	32.1619	0.16659	1.43857e-05	0.000946142
contig_24470	602	B9HQB7	Predicted protein OS=Populus trichocarpa GN=POPTRDRAFT_804656 PE=4 SV=1	5.39755	37.1736	0.145198	9.51063e-07	7.80226e-05
contig_16341	823	D7L724	Rho GDP-dissociation inhibitor family protein OS=Arabidopsis lyrata subsp. lyrata GN=ARALYDRAFT_896959 PE=4 SV=1	5.44698	66.1078	0.0823954	4.07068e-14	7.57932e-12
contig_15310	496	K4D0Y8	Uncharacterized protein OS=Solanum lycopersicum GN=Solyc10g053900.1 PE=4 SV=1	5.45922	28.1572	0.193884	0.000117353	0.00635438
contig_10548	1590	B9S1P0	Flotillin-1, putative OS=Ricinus communis GN=RCOM_0866800 PE=4 SV=1	5.60098	25.763	0.217404	0.000536821	0.0239058
contig_3799	1896	M1B4Q3	Uncharacterized protein OS=Solanum tuberosum GN=PGSC0003DMG400014275 PE=4 SV=1	5.61739	28.3765	0.197959	0.000117353	0.00635438
contig_13263	479	Q2PHF4	Aldehyde oxidase 1 OS=Lactuca sativa GN=LsAO1 PE=2 SV=1	5.65297	34.4942	0.163882	4.90761e-06	0.00035591
contig_52084	1041			5.66467	28.6276	0.197874	0.000117353	0.00635438
contig_19232	467	F6I4N6	Putative uncharacterized protein OS=Vitis vinifera GN=VIT_14s0060g01990 PE=4 SV=1	5.66937	27.492	0.206219	0.000195907	0.00992815
contig_9634	1068	Q84M28	Cysteine protease-2 OS=Helianthus annuus GN=scp2 PE=2 SV=1	5.71866	90.7392	0.063023	1.4147e-20	4.06565e-18
contig_8729	478	Q2Z1Q0	NRAMP family metal transporter OS=Chengiopanax sciadophylloides GN=CsNramp1 PE=2 SV=1	5.72773	43.5962	0.131382	3.28277e-08	3.40944e-06
contig_768	485	E7D4T9	Beta-galactosidase OS=Actinidia deliciosa var. deliciosa GN=GAL1 PE=2 SV=1	5.76913	25.0546	0.230262	0.000536821	0.0239058
contig_10238	671	Q43239	Caffeic acid 3-O-methyltransferase OS=Zinnia elegans PE=2 SV=1	5.78411	46.2981	0.124932	5.88674e-09	6.65137e-07
contig_31826	738	M1AE93	Uncharacterized protein OS=Solanum tuberosum GN=PGSC0003DMG400008086 PE=4 SV=1	5.78897	65.5637	0.0882954	7.47516e-14	1.34841e-11
contig_579	1755	I1KAB7	Uncharacterized protein OS=Glycine max PE=3 SV=1	5.79441	129.549	0.0447274	2.13936e-31	9.38255e-29
contig_61248	332	K4AIN5	Uncharacterized protein OS=Setaria italica GN=Si038747m.g PE=4 SV=1	5.79978	34.6963	0.167158	4.90761e-06	0.00035591
contig_2885	1440			5.85012	33.2959	0.175701	8.41898e-06	0.000580533
contig_49859	416			5.85816	47.2519	0.123977	3.30448e-09	3.88058e-07
contig_21576	503			5.98138	37.4395	0.159761	9.51063e-07	7.80226e-05
contig_18122	740			6.01727	52.2349	0.115196	7.80774e-10	9.97945e-08
contig_89553	366	F6GZS9	Putative uncharacterized protein OS=Vitis vinifera GN=VIT_18s0001g14800 PE=4 SV=1	6.08303	31.8487	0.190998	7.06194e-05	0.00402648
contig_17230	345			6.10448	28.528	0.213982	0.000313806	0.0149763
contig_42524	1465	F6HQ22	Putative uncharacterized protein OS=Vitis vinifera GN=VIT_07s0104g01260 PE=4 SV=1	6.14049	41.1536	0.149209	3.66158e-07	3.28967e-05
contig_3234	795	D7TBR6	Putative uncharacterized protein OS=Vitis vinifera GN=VIT_11s0016g04220 PE=4 SV=1	6.24433	30.1894	0.206839	0.000116723	0.00632393
contig_22322	1053	I3SSE2	Uncharacterized protein OS=Lotus japonicus PE=2 SV=1	6.28585	43.3659	0.144949	1.22536e-07	1.18487e-05
contig_58537	537	E4W6N1	Caffeic acid O-methyltransferase 3 OS=Gossypium hirsutum GN=COMT3 PE=2 SV=1	6.33102	32.714	0.193526	4.25144e-05	0.00253329
contig_48765	548	A5AFX4	Putative uncharacterized protein OS=Vitis vinifera GN=VIT_16s0022g00510 PE=3 SV=1	6.42354	34.064	0.188573	1.51956e-05	0.000996577
contig_491	775	C6SWY3	Uncharacterized protein OS=Glycine max PE=2 SV=1	6.48312	57.9639	0.111848	4.36361e-11	6.39936e-09
contig_3188	332	Q10993	Cysteine proteinase inhibitor B OS=Helianthus annuus PE=1 SV=1	6.52475	32.7089	0.199479	4.25144e-05	0.00253329
contig_14934	866	K4BHY4	Uncharacterized protein OS=Solanum lycopersicum GN=Solyc03g080080.2 PE=4 SV=1	6.53145	31.0476	0.210369	7.06194e-05	0.00402648
contig_37694	341	C0SU67	Auxin	6.61723	46.5188	0.142249	2.32248e-08	2.4506e-06
contig_12904	331	D7U0C4	Putative uncharacterized protein OS=Vitis vinifera GN=VIT_09s0002g03640 PE=4 SV=1	6.63536	29.1532	0.227603	0.000191915	0.00976331
contig_27599	388			6.66862	49.4573	0.134836	4.30218e-09	4.92108e-07
contig_30945	565	G7IFL9	Sugar transporter ERD6-like protein OS=Medicago truncatula GN=MTR_2g020710 PE=3 SV=1	6.70952	31.6767	0.211813	7.06194e-05	0.00402648
contig_27249	393	A5BIA7	Putative uncharacterized protein OS=Vitis vinifera GN=VITISV_022467 PE=2 SV=1	6.89	35.3969	0.19465	9.02572e-06	0.000618683
contig_60434	659	M0T1C4	Uncharacterized protein OS=Musa acuminata subsp. malaccensis PE=4 SV=1	6.89384	29.5362	0.233403	0.000191915	0.00976331
contig_4769	301	I3S7H3	Uncharacterized protein OS=Lotus japonicus PE=4 SV=1	6.89687	71.1505	0.0969335	1.09673e-14	2.10559e-12
contig_19591	1993	B9H1E5	Cytochrome P450 OS=Populus trichocarpa GN=CYP77B3 PE=3 SV=1	6.92907	28.4438	0.243605	0.000313806	0.0149763
contig_3271	451	E0CQB3	Putative uncharacterized protein OS=Vitis vinifera GN=VIT_18s0001g14870 PE=4 SV=1	6.93787	557.217	0.0124509	4.68663e-154	1.31422e-150
contig_17042	316	D2IGV5	Flavin monooxygenase-like protein OS=Solanum lycopersicum GN=FZY6 PE=4 SV=1	6.95033	32.886	0.211346	4.25144e-05	0.00253329
contig_25415	401	B9S2Q7	Protein SYM1, putative OS=Ricinus communis GN=RCOM_0560200 PE=4 SV=1	6.97763	35.0335	0.19917	9.02572e-06	0.000618683
contig_3622	2361	M1CF40	Uncharacterized protein OS=Solanum tuberosum GN=PGSC0003DMG400025751 PE=4 SV=1	7.03416	30.1353	0.23342	0.000295372	0.0142434
contig_19459	678	K4DBN3	Uncharacterized protein OS=Solanum lycopersicum GN=Solyc12g006960.1 PE=4 SV=1	7.05565	45.2118	0.156058	1.40103e-07	1.34212e-05
contig_31819	498	Q9LJQ3	AT3g18280/MIE15_7 OS=Arabidopsis thaliana GN=At3g18280 PE=4 SV=1	7.06848	31.798	0.222293	0.000183039	0.00936324
First_Contig1197	770	K4D4R0	Uncharacterized protein OS=Solanum lycopersicum GN=Solyc11g006470.1 PE=4 SV=1	7.07224	47.879	0.147711	4.75088e-08	4.86324e-06
contig_76382	531	M1A607	Uncharacterized protein OS=Solanum tuberosum GN=PGSC0003DMG400006021 PE=4 SV=1	7.13913	30.3914	0.234906	0.000295372	0.0142434
contig_13814	1304	F6KV83	Alpha-tubulin OS=Pellia endiviifolia (species B) PE=2 SV=1	7.15243	84.6055	0.0845386	2.37795e-17	5.50128e-15
contig_33750	368			7.19456	34.5145	0.208451	4.21888e-05	0.00252201
contig_3259	1992	I1EY60	Uncharacterized protein OS=Amphimedon queenslandica PE=4 SV=1	7.21951	34.9999	0.206272	4.21888e-05	0.00252201
contig_49809	335	M1BCW4	Uncharacterized protein OS=Solanum tuberosum GN=PGSC0003DMG400016420 PE=4 SV=1	7.27461	30.5285	0.238289	0.000295372	0.0142434
contig_21126	305			7.29964	34.9735	0.208719	4.21888e-05	0.00252201
contig_10486	1085	B9HW40	Pectinesterase OS=Populus trichocarpa GN=POPTRDRAFT_1090654 PE=3 SV=1	7.37601	28.6323	0.257612	0.000755661	0.032464
contig_52105	613	F4K6P9	Glutamate dehydrogenase 2 OS=Arabidopsis thaliana GN=GDH2 PE=2 SV=1	7.41115	27.4472	0.270015	0.00119722	0.0481478
contig_571	524			7.46417	29.1185	0.256338	0.000473889	0.0217523
contig_37101	419			7.46773	31.5601	0.23662	0.000183039	0.00936324
contig_33475	431	B9IF22	Predicted protein OS=Populus trichocarpa GN=POPTRDRAFT_666563 PE=3 SV=1	7.53904	42.0992	0.179078	6.93733e-07	5.8842e-05
contig_15870	466			7.55387	69.1431	0.10925	1.80134e-13	3.13331e-11
contig_95785	590	Q0UY44	Histone H4 OS=Phaeosphaeria nodorum (strain SN15 / ATCC MYA-4574 / FGSC 10173) GN=SNOG_03320 PE=3 SV=2	7.64907	27.958	0.273591	0.00119722	0.0481478
contig_13270	727	M0ZKB0	Uncharacterized protein OS=Solanum tuberosum GN=PGSC0003DMG400000984 PE=4 SV=1	7.65608	78.2407	0.0978529	8.73421e-16	1.81221e-13
contig_4453	472	E6NU03	JHL07K02.3 protein OS=Jatropha curcas GN=JHL07K02.3 PE=4 SV=1	7.71281	144.275	0.0534591	1.33062e-33	6.44677e-31
contig_17863	694	B4FY29	Uncharacterized protein OS=Zea mays PE=2 SV=1	7.71667	27.2147	0.283547	0.00119722	0.0481478
contig_20690	423	Q2PF15	Benzoyl CoA benzoic acid benzoyltransferase OS=Verbena hybrida PE=2 SV=1	7.82387	34.3813	0.227562	4.21888e-05	0.00252201
First_Contig174	901	A9TW70	Predicted protein OS=Physcomitrella patens subsp. patens GN=PHYPADRAFT_151722 PE=4 SV=1	7.88055	43.3587	0.181752	4.08303e-07	3.64354e-05
First_Contig311	723	B9IKB8	Pectinesterase OS=Populus trichocarpa GN=POPTRDRAFT_825651 PE=3 SV=1	7.94812	92.5147	0.085912	1.84711e-19	4.84216e-17
contig_22108	2825	B9RKI6	Malic enzyme OS=Ricinus communis GN=RCOM_1049930 PE=3 SV=1	7.98752	48.6001	0.164352	2.75504e-08	2.89382e-06
First_Contig265	1043	A3KC70	Putative yellow stripe-like protein OS=Nicotiana tabacum GN=NtYSL1 PE=2 SV=1	8.04802	36.0059	0.22352	4.08258e-05	0.00244685
contig_12037	311	F6HEZ8	Putative uncharacterized protein OS=Vitis vinifera GN=VIT_01s0011g00160 PE=4 SV=1	8.12621	163.626	0.0496633	6.60817e-38	3.55527e-35
contig_1868	819	D7TBQ9	Putative uncharacterized protein OS=Vitis vinifera GN=VIT_11s0016g04160 PE=4 SV=1	8.22874	39.5093	0.208273	9.33789e-06	0.00063772
contig_10711	662	M1CYM1	Uncharacterized protein OS=Solanum tuberosum GN=PGSC0003DMG400030181 PE=4 SV=1	8.27147	30.0668	0.275103	0.000682295	0.0297822
contig_26648	1123	I1LJX8	Uncharacterized protein OS=Glycine max PE=3 SV=1	8.3856	57.4811	0.145884	6.94867e-10	8.91839e-08
contig_12832	328	B9H7P7	Autoinhibited H+ ATPase (Fragment) OS=Populus trichocarpa GN=POPTRDRAFT_204832 PE=4 SV=1	8.53058	70.4903	0.121018	4.51551e-13	7.56986e-11
contig_13728	369	B9T7W2	Putative uncharacterized protein OS=Ricinus communis GN=RCOM_0120130 PE=4 SV=1	8.56115	30.1742	0.283724	0.000682295	0.0297822
contig_43126	325	B9RMH2	Putative uncharacterized protein OS=Ricinus communis GN=RCOM_1080840 PE=4 SV=1	8.60932	43.6489	0.19724	1.23335e-06	9.95914e-05
First_Contig472	998	M0W7C9	Uncharacterized protein OS=Hordeum vulgare var. distichum PE=4 SV=1	8.65208	65.3418	0.132413	7.86801e-12	1.22574e-09
contig_23361	410	A5C117	Putative uncharacterized protein OS=Vitis vinifera GN=VITISV_029763 PE=4 SV=1	8.659	29.973	0.288893	0.00106894	0.0434422
contig_41050	581	F1C971	Cyclin OS=Helianthus annuus PE=3 SV=1	8.69966	35.2996	0.246452	6.61467e-05	0.00379485
First_Contig2939	1153	G7IQ41	Synaptotagmin-1 OS=Medicago truncatula GN=MTR_2g027360 PE=4 SV=1	8.71538	32.4993	0.268172	0.000272845	0.0134229
contig_33454	428	M1A0X3	Uncharacterized protein OS=Solanum tuberosum GN=PGSC0003DMG400004792 PE=4 SV=1	8.7869	56.2045	0.156338	1.20564e-09	1.49554e-07
contig_274	405	A9PA29	Putative uncharacterized protein OS=Populus trichocarpa PE=2 SV=1	8.98876	57.903	0.155238	6.94867e-10	8.91839e-08
contig_46301	502	K4CWX0	Uncharacterized protein OS=Solanum lycopersicum GN=Solyc09g097980.2 PE=4 SV=1	9.04988	31.5994	0.286394	0.000944489	0.0396557
contig_8884	1013	I3SCC9	Uncharacterized protein OS=Medicago truncatula PE=2 SV=1	9.08827	71.0234	0.127962	1.05556e-12	1.73807e-10
contig_433	504	D7UBG8	Putative uncharacterized protein OS=Vitis vinifera GN=VIT_14s0171g00440 PE=3 SV=1	9.13335	668.646	0.0136595	3.85745e-182	1.48734e-178
contig_23910	332	K4CIK7	Uncharacterized protein OS=Solanum lycopersicum GN=Solyc08g007200.2 PE=4 SV=1	9.15277	40.9896	0.223295	1.48562e-05	0.000975702
First_Contig2103	532	B9RQF2	ATP-binding cassette transporter, putative OS=Ricinus communis GN=RCOM_1490210 PE=4 SV=1	9.16163	31.6779	0.289212	0.000944489	0.0396557
contig_5615	1026	D7U7I5	Putative uncharacterized protein OS=Vitis vinifera GN=VIT_15s0048g02010 PE=4 SV=1	9.17839	123.634	0.0742385	4.04121e-26	1.47812e-23
contig_12981	1096	K4B7A6	Uncharacterized protein OS=Solanum lycopersicum GN=Solyc02g067740.2 PE=4 SV=1	9.22355	38.1778	0.241595	3.87297e-05	0.0023641
contig_32593	749			9.27897	32.3004	0.287271	0.000608792	0.0268141
contig_2699	778	F6HQ22	Putative uncharacterized protein OS=Vitis vinifera GN=VIT_07s0104g01260 PE=4 SV=1	9.28113	192.621	0.0481834	5.5497e-45	3.59132e-42
contig_504	1039	Q9STL4	KDEL-tailed cysteine endopeptidase CEP2 OS=Arabidopsis thaliana GN=CEP2 PE=2 SV=1	9.35312	953.913	0.009805	5.14947e-266	3.40373e-262
contig_17336	1129	D7T6L7	Putative ERD6-like transporter OS=Vitis vinifera GN=GSVIVT00019852001 PE=3 SV=1	9.35368	58.4906	0.159918	1.40426e-09	1.73033e-07
contig_8771	777	H6BF97	SVP1 OS=Actinidia chinensis PE=2 SV=1	9.37052	50.9859	0.183787	9.75998e-08	9.6699e-06
contig_6910	459	F4JMZ7	Monosaccharide-sensing protein 2 OS=Arabidopsis thaliana GN=TMT2 PE=2 SV=1	9.3733	35.6977	0.262574	0.000157302	0.00814117
contig_62764	435	K4D3C8	Uncharacterized protein OS=Solanum lycopersicum GN=Solyc10g083410.1 PE=4 SV=1	9.4063	44.6193	0.210813	2.07836e-06	0.000160273
contig_22217	548	B9PAM8	Predicted protein (Fragment) OS=Populus trichocarpa GN=POPTRDRAFT_794468 PE=4 SV=1	9.60786	43.5458	0.220638	3.41844e-06	0.000253881
contig_5966	1467	Q5BN15	Pyruvate decarboxylase 2 OS=Petunia hybrida GN=PDC2 PE=3 SV=1	9.65962	93.6453	0.103151	3.04405e-18	7.45211e-16
contig_33785	335	B9HPG4	Predicted protein (Fragment) OS=Populus trichocarpa GN=POPTRDRAFT_203733 PE=4 SV=1	9.69948	37.2579	0.260334	6.21011e-05	0.00359169
contig_96016	703	K2RY90	Uncharacterized protein OS=Macrophomina phaseolina (strain MS6) GN=MPH_05121 PE=4 SV=1	9.71494	37.738	0.257431	6.21011e-05	0.00359169
First_Contig1086	1759	B9I760	GH3 family protein OS=Populus trichocarpa GN=GH3-6 PE=4 SV=1	9.7152	33.5719	0.289385	0.000390003	0.0182181
contig_8240	804	M0ZVX3	Uncharacterized protein OS=Solanum tuberosum GN=PGSC0003DMG400003600 PE=4 SV=1	9.72941	62.0964	0.156682	1.59026e-10	2.18662e-08
contig_6306	422			9.76737	37.5247	0.260292	6.21011e-05	0.00359169
contig_3145	1619			9.99781	53.1162	0.188225	2.0289e-08	2.16552e-06
contig_4770	317	I3S7H3	Uncharacterized protein OS=Lotus japonicus PE=4 SV=1	10.0604	173.018	0.0581467	8.61062e-39	4.65971e-36
First_Contig266	307	B9RPK4	Oligopeptide transporter, putative OS=Ricinus communis GN=RCOM_1379100 PE=4 SV=1	10.0941	37.5217	0.269021	0.000142839	0.00760092
contig_3572	616	E0CJP2	Serine carboxypeptidase III OS=Nicotiana tabacum GN=SCP1 PE=2 SV=1	10.2079	90.2417	0.113117	8.39846e-17	1.86821e-14
contig_10944	380			10.3719	48.9069	0.212074	7.65282e-07	6.45558e-05
contig_4055	979	B5LAV6	Putative long-chain acyl-CoA synthetase OS=Capsicum annuum PE=2 SV=1	10.3873	77.0844	0.134752	1.41917e-13	2.48725e-11
contig_6207	301			10.3953	61.0122	0.17038	9.28768e-10	1.17896e-07
contig_57976	483	B9HQG3	Predicted protein OS=Populus trichocarpa GN=POPTRDRAFT_649024 PE=4 SV=1	10.5894	38.4205	0.275618	9.08079e-05	0.00501982
contig_15074	1123	F6I0A4	Putative uncharacterized protein OS=Vitis vinifera GN=VIT_04s0044g02010 PE=3 SV=1	10.636	37.4802	0.283777	0.000142839	0.00760092
contig_44699	462			10.68	34.0973	0.313222	0.000538175	0.0239431
contig_8758	1137	Q2Z1Q0	NRAMP family metal transporter OS=Chengiopanax sciadophylloides GN=CsNramp1 PE=2 SV=1	10.7432	83.6609	0.128414	4.7219e-15	9.35664e-13
contig_1904	822	A5BTZ0	S-adenosylmethionine decarboxylase proenzyme (Fragment) OS=Vitis vinifera GN=VITISV_041154 PE=2 SV=1	10.8706	63.914	0.170082	3.18194e-10	4.25506e-08
contig_10136	1300	A9P9B5	F-box family protein OS=Populus trichocarpa GN=POPTRDRAFT_563028 PE=2 SV=1	10.9005	34.5342	0.315644	0.000538175	0.0239431
contig_47334	347	I3SSD6	Uncharacterized protein OS=Medicago truncatula PE=2 SV=1	10.9247	35.9694	0.303723	0.000347816	0.0164131
contig_777	390	O65354	S-adenosylmethionine decarboxylase proenzyme OS=Helianthus annuus GN=SAMDC PE=2 SV=1	10.9545	42.7184	0.256436	1.41333e-05	0.000930867
contig_17100	1748	F6HC30	Putative uncharacterized protein OS=Vitis vinifera GN=VIT_13s0067g03170 PE=4 SV=1	11.0156	37.605	0.292929	0.000307602	0.014764
First_Contig110	1180	F6GZP9	Putative uncharacterized protein OS=Vitis vinifera GN=VIT_18s0001g13360 PE=4 SV=1	11.0402	42.1933	0.261657	3.33204e-05	0.00207079
contig_1739	1658	E0CQB3	Putative uncharacterized protein OS=Vitis vinifera GN=VIT_18s0001g14870 PE=4 SV=1	11.1055	706.171	0.0157263	2.54893e-190	1.07215e-186
contig_20689	434	Q2PF15	Benzoyl CoA benzoic acid benzoyltransferase OS=Verbena hybrida PE=2 SV=1	11.2304	48.2694	0.23266	1.99251e-06	0.000154038
contig_16510	529	M0T0V5	Uncharacterized protein OS=Musa acuminata subsp. malaccensis PE=4 SV=1	11.2611	44.85	0.251083	1.32474e-05	0.000875637
contig_28446	435	K7MAA8	Uncharacterized protein OS=Glycine max PE=4 SV=1	11.3429	42.0913	0.269483	3.33204e-05	0.00207079
contig_10674	803	B9RJR1	Blue copper protein, putative OS=Ricinus communis GN=RCOM_1037530 PE=4 SV=1	11.4276	41.5975	0.274717	5.24882e-05	0.00308195
contig_8705	709	I1LRY1	Uncharacterized protein OS=Glycine max PE=4 SV=1	11.4574	39.9391	0.286873	0.000128379	0.00687893
contig_218	1569	A5C8R0	Putative uncharacterized protein OS=Vitis vinifera GN=VITISV_031564 PE=4 SV=1	11.5436	172.364	0.0669725	1.25072e-37	6.65168e-35
First_Contig155	352	M0S5X3	Uncharacterized protein OS=Musa acuminata subsp. malaccensis PE=4 SV=1	11.6243	37.3329	0.311368	0.000307602	0.014764
contig_1905	816	A5BTZ0	S-adenosylmethionine decarboxylase proenzyme (Fragment) OS=Vitis vinifera GN=VITISV_041154 PE=2 SV=1	11.688	35.3421	0.330709	0.000720747	0.0312835
contig_1790	616	G7IFI8	Putative uncharacterized protein OS=Medicago truncatula GN=MTR_2g015020 PE=4 SV=1	11.722	268.315	0.0436873	3.44792e-64	3.09771e-61
contig_13915	323			11.7365	66.5597	0.17633	2.101e-10	2.86759e-08
contig_29213	622	M1B892	Uncharacterized protein OS=Solanum tuberosum GN=PGSC0003DMG400015241 PE=4 SV=1	11.8991	36.7297	0.323964	0.000472227	0.0216868
contig_20317	343			11.9293	34.3049	0.347742	0.00109339	0.0443383
contig_30518	383	A9P8U7	Putative uncharacterized protein OS=Populus trichocarpa PE=4 SV=1	11.9403	45.2937	0.263619	8.29942e-06	0.000573999
contig_6080	385	I3RR57	Putative serine decarboxylase (Fragment) OS=Helianthus petiolaris PE=3 SV=1	11.9564	42.6305	0.280466	3.33204e-05	0.00207079
contig_11774	648	B9GMB9	Aquaporin, MIP family, NIP subfamily OS=Populus trichocarpa GN=POPTRDRAFT_797136 PE=3 SV=1	11.9788	54.7719	0.218704	1.04327e-07	1.02814e-05
contig_7400	356			12.1698	44.1726	0.275505	3.03752e-05	0.00189411
contig_22207	535	K4ATM1	Uncharacterized protein OS=Solanum lycopersicum GN=Solyc01g010260.2 PE=3 SV=1	12.2595	37.6153	0.325918	0.000624317	0.0274326
contig_663	711	K3ZIZ2	Uncharacterized protein OS=Setaria italica GN=Si026545m.g PE=3 SV=1	12.2715	575.631	0.0213183	9.79428e-151	2.51762e-147
contig_12944	311	B9SJ12	DUF26 domain-containing protein 1, putative OS=Ricinus communis GN=RCOM_0597560 PE=4 SV=1	12.2861	79.6473	0.154256	6.4606e-13	1.07721e-10
contig_22568	316			12.3773	42.8911	0.288575	7.38874e-05	0.00419215
contig_7828	570	K4B7A6	Uncharacterized protein OS=Solanum lycopersicum GN=Solyc02g067740.2 PE=4 SV=1	12.404	53.5854	0.231481	4.52893e-07	3.95376e-05
contig_7094	916	F6H352	Putative uncharacterized protein OS=Vitis vinifera GN=VIT_04s0008g06920 PE=4 SV=1	12.5469	53.6335	0.233938	4.52893e-07	3.95376e-05
contig_20427	350			12.6363	60.3254	0.209468	1.42066e-08	1.55764e-06
First_Contig187	1337	B9HLD8	Predicted protein OS=Populus trichocarpa GN=POPTRDRAFT_1085600 PE=4 SV=1	12.6691	42.77	0.296215	7.38874e-05	0.00419215
contig_18666	427	Q45TP9	Putative pectin methylesterase (Fragment) OS=Nicotiana attenuata GN=PME PE=2 SV=1	12.8941	94.7735	0.136052	1.54839e-16	3.37141e-14
First_Contig1096	467	C6T0L6	Putative uncharacterized protein OS=Glycine max PE=2 SV=1	13.2071	41.7384	0.316424	0.000235996	0.0117412
First_Contig82	750	Q8LDH6	Putative thaumatin OS=Arabidopsis thaliana GN=At2g28790 PE=2 SV=1	13.5188	66.604	0.202973	1.93373e-09	2.35452e-07
contig_27951	426			13.56	50.0149	0.27112	4.52678e-06	0.000330362
contig_22522	920	M1D378	Uncharacterized protein OS=Solanum tuberosum GN=PGSC0003DMG400031240 PE=4 SV=1	13.7351	42.015	0.326909	0.00015498	0.00805253
contig_19784	1287	L7VIK9	Keto acyl-acyl carrier protein synthase II OS=Carthamus tinctorius GN=FAD2 PE=2 SV=1	13.9795	67.0746	0.208417	1.16282e-09	1.44825e-07
contig_22567	488			13.9951	65.0682	0.215083	3.20798e-09	3.78165e-07
contig_22148	350	K4BVC4	3-ketoacyl-CoA synthase OS=Solanum lycopersicum GN=Solyc04g080450.1 PE=3 SV=1	14.0116	39.1958	0.357478	0.00102123	0.0418522
contig_44868	395	B9IEL9	Predicted protein OS=Populus trichocarpa GN=POPTRDRAFT_900888 PE=4 SV=1	14.0911	960.76	0.0146666	3.29645e-260	2.03365e-256
contig_74953	488	I1NCR8	Uncharacterized protein OS=Glycine max PE=4 SV=1	14.1184	59.491	0.23732	1.61488e-07	1.53585e-05
contig_12907	1593	F6H697	Putative uncharacterized protein OS=Vitis vinifera GN=VIT_03s0091g00310 PE=4 SV=1	14.1272	50.0483	0.282271	1.02064e-05	0.000692941
contig_3636	322	F6HPI9	Putative uncharacterized protein OS=Vitis vinifera GN=VIT_01s0026g01020 PE=4 SV=1	14.2957	43.7994	0.32639	0.000205169	0.0103748
contig_25194	901	L7VFR3	FAD2-1 protein OS=Carthamus tinctorius GN=FAD2 PE=2 SV=1	14.5924	56.052	0.260336	6.63713e-07	5.66593e-05
contig_2690	605	M1BP17	Uncharacterized protein OS=Solanum tuberosum GN=PGSC0003DMG400019274 PE=4 SV=1	14.6702	44.5326	0.329426	0.000135536	0.00724148
contig_7140	669	Q84M26	Cysteine protease-4 OS=Helianthus annuus GN=scp4 PE=2 SV=1	14.7059	71.0519	0.206974	4.37729e-10	5.75377e-08
contig_2172	1057	Q84XY6	Cystatin OS=Malus domestica PE=2 SV=1	14.7443	51.7849	0.284722	6.53357e-06	0.00045734
contig_9691	947	G1FK78	Pathogen-related protein PR10 OS=Tanacetum cinerariifolium PE=2 SV=1	14.7731	45.404	0.325371	8.90922e-05	0.00492792
contig_5267	1205	E4MVN0	mRNA, clone: RTFL01-06-F19 OS=Thellungiella halophila PE=2 SV=1	14.8559	44.8314	0.331373	0.000135536	0.00724148
contig_4985	833			14.8806	283.633	0.0524644	2.52531e-65	2.33688e-62
First_Contig1129	3419	B9SM89	Putative uncharacterized protein OS=Ricinus communis GN=RCOM_0297050 PE=4 SV=1	14.9068	46.5893	0.319961	5.82828e-05	0.00340062
contig_26849	1176	K4C3V7	Uncharacterized protein OS=Solanum lycopersicum GN=Solyc06g009270.2 PE=4 SV=1	15.0432	61.4363	0.244858	1.53997e-07	1.46913e-05
contig_41201	310			15.3343	123.625	0.124039	7.71885e-22	2.31911e-19
contig_754	441	I3SR52	Pectinesterase OS=Lotus japonicus PE=2 SV=1	15.3502	61.8415	0.248218	1.53997e-07	1.46913e-05
contig_9091	416	M1CR89	Uncharacterized protein OS=Solanum tuberosum GN=PGSC0003DMG400028377 PE=4 SV=1	15.4771	88.8204	0.174252	1.95572e-13	3.38277e-11
contig_6327	380	B9R8S3	Sugar transporter, putative OS=Ricinus communis GN=RCOM_1601940 PE=3 SV=1	15.6766	48.4728	0.32341	5.13153e-05	0.0030246
contig_46893	1223	B9T2V9	Trehalose-6-phosphate synthase, putative OS=Ricinus communis GN=RCOM_0196180 PE=4 SV=1	15.7443	41.002	0.383988	0.000866725	0.0367744
contig_17965	356	G3CHL0	NAC domain transcription factor OS=Poncirus trifoliata PE=2 SV=1	15.9728	81.4722	0.196052	7.65207e-12	1.19815e-09
contig_3921	5903	F6H905	Putative uncharacterized protein OS=Vitis vinifera GN=VIT_12s0034g02390 PE=4 SV=1	16.1976	42.1998	0.383831	0.00107189	0.0435429
contig_21062	425			16.3528	45.5398	0.359089	0.00033911	0.016035
contig_5117	1122	Q5XLF3	Anthranilate synthase alpha 1 OS=Camptotheca acuminata GN=ASA1 PE=2 SV=1	16.6789	45.428	0.36715	0.00033911	0.016035
contig_7078	965	Q8H2C9	Profilin-1 OS=Artemisia vulgaris PE=1 SV=3	16.68	304.093	0.0548516	3.46339e-69	3.48365e-66
contig_32155	406			16.8217	627.509	0.0268071	1.32356e-160	4.22343e-157
contig_12767	1080	M0RL49	Uncharacterized protein OS=Musa acuminata subsp. malaccensis PE=4 SV=1	16.9932	62.7989	0.270597	2.3066e-07	2.12598e-05
contig_13153	1003	K4BE48	Uncharacterized protein OS=Solanum lycopersicum GN=Solyc03g006250.2 PE=4 SV=1	17.0679	49.5295	0.344601	0.000131974	0.0070675
contig_1164	971			17.0727	62.3455	0.27384	5.2934e-07	4.57795e-05
contig_7111	501	M0RL49	Uncharacterized protein OS=Musa acuminata subsp. malaccensis PE=4 SV=1	17.115	89.5	0.191229	1.11257e-12	1.82544e-10
contig_39427	344			17.2297	44.275	0.389152	0.00090362	0.0381649
contig_2538	434	B9RM68	Protein phosphatase-2c, putative OS=Ricinus communis GN=RCOM_1077980 PE=4 SV=1	17.2615	56.7578	0.304126	7.33728e-06	0.000510509
contig_459	3942	D7UDA3	Putative uncharacterized protein OS=Vitis vinifera GN=VIT_18s0122g01280 PE=4 SV=1	17.7908	91.7517	0.193901	3.9727e-13	6.69628e-11
contig_8394	358	Q922F6	Putative uncharacterized protein (Fragment) OS=Mus musculus PE=2 SV=1	17.8165	69.7284	0.255513	2.12581e-08	2.25854e-06
contig_1318	960	K4DAB1	Uncharacterized protein OS=Solanum lycopersicum GN=Solyc11g069550.1 PE=4 SV=1	17.8324	339.956	0.0524551	6.77219e-78	7.93273e-75
contig_15056	434	M1BHM1	Uncharacterized protein OS=Solanum tuberosum GN=PGSC0003DMG400017619 PE=4 SV=1	17.8854	54.604	0.327548	1.71094e-05	0.00111498
contig_2539	1050	B9RM68	Protein phosphatase-2c, putative OS=Ricinus communis GN=RCOM_1077980 PE=4 SV=1	17.9085	50.7948	0.352566	8.84955e-05	0.00489784
contig_72929	458	B6CQR4	Cinnamyl alcohol dehydrogenase OS=Artemisia annua GN=CAD PE=2 SV=1	18.1306	85.1773	0.212858	2.39128e-11	3.57487e-09
contig_24833	563	M1AHV8	Uncharacterized protein OS=Solanum tuberosum GN=PGSC0003DMG400008961 PE=4 SV=1	18.2762	51.4682	0.355098	0.000113306	0.00616407
contig_15686	567	Q9ZR56	Ribonucleoside-diphosphate reductase OS=Nicotiana tabacum PE=2 SV=1	18.3596	52.8022	0.347705	7.62986e-05	0.00431836
contig_8636	533	K4C6V9	Uncharacterized protein OS=Solanum lycopersicum GN=Solyc06g062280.2 PE=4 SV=1	18.4018	51.683	0.356051	0.000113306	0.00616407
contig_81783	396	A7VMF0	Histone H4 (Fragment) OS=Hyla japonica PE=3 SV=1	18.4621	60.9546	0.302883	2.77261e-06	0.000210997
contig_8386	451			18.6789	164.586	0.11349	3.68153e-30	1.5346e-27
contig_19260	504	G7L0B2	FAR1-related protein OS=Medicago truncatula GN=MTR_7g075180 PE=4 SV=1	19.3412	64.3663	0.300487	1.04753e-06	8.54064e-05
contig_19102	508	E0CP56	Putative uncharacterized protein OS=Vitis vinifera GN=VIT_18s0001g09460 PE=4 SV=1	19.6627	55.3629	0.355161	4.41695e-05	0.00262346
contig_2074	397	Q84XY6	Cystatin OS=Malus domestica PE=2 SV=1	20.1586	175.478	0.114878	1.35038e-31	6.03678e-29
contig_23893	421			20.2243	61.5796	0.328426	7.61224e-06	0.000528448
contig_18204	809	C6TBW3	Uncharacterized protein OS=Glycine max PE=2 SV=1	20.603	54.2704	0.379636	0.000121815	0.00655377
contig_5295	818	D1MI43	Broad substrate reductase/dehydrogenase OS=Artemisia annua GN=RED1 PE=2 SV=1	20.7073	78.6783	0.26319	4.46084e-09	5.09627e-07
contig_28904	446	B9GTR0	Predicted protein OS=Populus trichocarpa GN=POPTRDRAFT_755827 PE=4 SV=1	20.912	79.394	0.263395	2.80697e-09	3.3387e-07
contig_848	455			20.9613	69.1228	0.303246	2.56007e-07	2.33173e-05
contig_2557	709	M0ZWP0	Uncharacterized protein OS=Solanum tuberosum GN=PGSC0003DMG400003759 PE=4 SV=1	21.175	77.4353	0.273454	1.63276e-08	1.76304e-06
contig_6219	420			21.2037	77.9596	0.271983	1.63276e-08	1.76304e-06
contig_10364	419	B7FJ03	Putative uncharacterized protein OS=Medicago truncatula PE=2 SV=1	21.3261	65.2198	0.326989	2.92663e-06	0.000221988
contig_39576	337	K4B137	Uncharacterized protein OS=Solanum lycopersicum GN=P18 PE=4 SV=1	21.605	66.0788	0.326959	1.93245e-06	0.000149895
contig_12349	715	B9MTX7	Predicted protein OS=Populus trichocarpa GN=POPTRDRAFT_589960 PE=4 SV=1	21.881	58.2908	0.375376	4.82533e-05	0.00286235
contig_2572	2118	B9H4M6	Amino acid permease (Fragment) OS=Populus trichocarpa GN=PtrAAP2 PE=4 SV=1	22.0037	117.055	0.187977	1.49688e-16	3.26695e-14
contig_3238	2390	K4AVE6	Pyruvate kinase OS=Solanum lycopersicum GN=Solyc01g049650.2 PE=3 SV=1	22.1808	102.848	0.215666	2.93708e-13	5.05189e-11
contig_699	647	Q7XA13	Delta12-fatty acid acetylenase OS=Helianthus annuus PE=2 SV=1	22.2741	100.832	0.220902	7.85866e-13	1.30094e-10
contig_5962	1164	F6HVD6	Putative uncharacterized protein OS=Vitis vinifera GN=VIT_13s0084g00830 PE=4 SV=1	22.3063	320.504	0.0695975	4.41305e-68	4.34441e-65
First_Contig774	1335	Q0WWC7	Pectinesterase OS=Arabidopsis thaliana GN=At1g53840 PE=2 SV=1	22.3338	51.5038	0.433633	0.0010873	0.0441107
contig_16757	1286	B9T7R7	Alcohol dehydrogenase, putative OS=Ricinus communis GN=RCOM_0366700 PE=3 SV=1	22.4829	53.8938	0.41717	0.000543207	0.0241206
contig_13221	671	J3L4R8	Uncharacterized protein OS=Oryza brachyantha GN=OB01G42240 PE=4 SV=1	22.8226	56.6639	0.402771	0.000184921	0.00943863
contig_77513	460			22.9572	58.2114	0.394376	8.81163e-05	0.00488855
contig_16456	572	Q7XYB6	Elongation factor (Fragment) OS=Triticum aestivum PE=1 SV=1	23.6167	53.2057	0.443876	0.000907957	0.0383305
contig_8676	911	I1MU29	Uncharacterized protein OS=Glycine max PE=4 SV=1	23.6463	56.4628	0.418795	0.00032027	0.0152533
contig_7424	1428	D7T1C1	Putative uncharacterized protein OS=Vitis vinifera GN=VIT_06s0009g02380 PE=3 SV=1	23.85	55.4654	0.429997	0.000455472	0.0209694
contig_2790	531	O65354	S-adenosylmethionine decarboxylase proenzyme OS=Helianthus annuus GN=SAMDC PE=2 SV=1	23.9104	369.46	0.0647173	3.09016e-80	3.71373e-77
contig_24830	515	B9S761	Vacuolar ATP synthase subunit G plant, putative OS=Ricinus communis GN=RCOM_1334230 PE=1 SV=1	24.0691	61.6035	0.390709	9.16657e-05	0.00506119
contig_4739	402	Q9M653	rRNA N-glycosidase OS=Polygonatum multiflorum GN=RIPt PE=3 SV=1	24.099	68.5249	0.351682	6.44355e-06	0.000452065
contig_3774	944	B9HLG7	Predicted protein OS=Populus trichocarpa GN=POPTRDRAFT_832488 PE=4 SV=1	24.1902	108.832	0.22227	1.11652e-13	1.97554e-11
First_Contig249	627	B9T519	Putative uncharacterized protein OS=Ricinus communis GN=RCOM_0385680 PE=4 SV=1	24.3762	67.7874	0.359598	9.52299e-06	0.000648924
contig_648	658	Q7XA10	Delta12-fatty acid acetylenase (Fragment) OS=Rudbeckia hirta PE=4 SV=1	24.4166	123.296	0.198032	6.17161e-17	1.37949e-14
contig_31923	350	F6HAZ5	Putative uncharacterized protein OS=Vitis vinifera GN=VIT_05s0094g01540 PE=2 SV=1	24.5848	56.555	0.434706	0.000539412	0.0239636
contig_41204	715	M1CRD6	Uncharacterized protein OS=Solanum tuberosum GN=PGSC0003DMG400028397 PE=4 SV=1	25.0369	57.6756	0.434098	0.000633464	0.0278213
contig_753	1682	H6WYP0	Pectinesterase OS=Gossypium hirsutum GN=PME2 PE=2 SV=1	25.06	62.5027	0.400943	0.000111211	0.0060608
contig_2120	1489	G5EN35	Actin OS=Chrysanthemum seticuspe f. boreale GN=CsActin PE=2 SV=1	25.2572	191.743	0.131724	2.25161e-32	1.03662e-29
contig_3297	847	A3QQY2	Sucrose synthase OS=Cichorium intybus GN=SUS4 PE=2 SV=1	25.291	62.5468	0.404353	0.000111211	0.0060608
contig_14150	475	M1C064	Uncharacterized protein OS=Solanum tuberosum GN=PGSC0003DMG400022152 PE=4 SV=1	25.5892	66.5597	0.384455	2.56198e-05	0.00161169
contig_10362	469	I1JYR7	Uncharacterized protein OS=Glycine max PE=4 SV=1	25.8524	76.0867	0.339776	5.05469e-07	4.37969e-05
contig_13234	392	Q1SN03	Serine/threonine protein kinase, active site OS=Medicago truncatula GN=MtrDRAFT_AC139526g19v2 PE=4 SV=1	25.865	58.8414	0.439572	0.000451372	0.020791
contig_10790	416	Q84M29	Cysteine protease-1 OS=Helianthus annuus GN=scp1 PE=2 SV=1	25.9639	113.933	0.227887	2.58377e-14	4.83025e-12
contig_2089	1406	D9ZJ86	MYBR domain class transcription factor OS=Malus domestica GN=MYBR9 PE=2 SV=1	25.9992	56.3333	0.461525	8.84797e-05	0.000374382
contig_3775	932	B9HLG7	Predicted protein OS=Populus trichocarpa GN=POPTRDRAFT_832488 PE=4 SV=1	26.0189	101.443	0.256487	1.97193e-11	2.99146e-09
contig_4804	629	I1JZR7	Uncharacterized protein OS=Glycine max PE=3 SV=1	26.0685	64.9057	0.401636	9.37829e-05	0.00516576
contig_2862	502	C6T985	Putative uncharacterized protein OS=Glycine max PE=2 SV=1	26.0708	81.8737	0.318427	1.29315e-07	1.24782e-05
contig_25092	884	Q2PF15	Benzoyl CoA benzoic acid benzoyltransferase OS=Verbena hybrida PE=2 SV=1	26.2064	78.8064	0.332542	4.42718e-07	3.87224e-05
contig_35830	507			26.4071	57.5869	0.458562	0.00102462	0.0419357
contig_3940	871	F6HGS6	Putative uncharacterized protein OS=Vitis vinifera GN=VIT_11s0016g00960 PE=2 SV=1	27.323	71.3341	0.383028	1.27866e-05	0.000845782
contig_2251	698	Q96383	Aspartic proteinase OS=Centaurea calcitrapa PE=2 SV=1	27.5432	111.11	0.247891	4.50132e-13	7.55977e-11
contig_3916	827	F6HGS6	Putative uncharacterized protein OS=Vitis vinifera GN=VIT_11s0016g00960 PE=2 SV=1	27.6125	72.4699	0.38102	8.7847e-06	0.000602608
contig_6104	705	B9N381	Predicted protein OS=Populus trichocarpa GN=POPTRDRAFT_1114490 PE=4 SV=1	27.8672	68.2816	0.408122	3.85835e-05	0.00235673
contig_8104	666	M0TQN2	Uncharacterized protein OS=Musa acuminata subsp. malaccensis PE=4 SV=1	27.9631	91.3512	0.306106	3.89821e-09	4.5547e-07
contig_589	3045			28.0312	123.999	0.226061	3.68716e-15	7.36937e-13
contig_19857	429	F6GXA3	Putative uncharacterized protein OS=Vitis vinifera GN=VIT_11s0052g01840 PE=4 SV=1	28.4733	85.9366	0.331329	1.00284e-07	9.9146e-06
contig_6179	1017	G3FLW0	Actin 4 OS=Mangifera indica GN=ACT4 PE=2 SV=1	28.6368	167.223	0.171249	6.27444e-25	2.17462e-22
contig_10892	1396	D7KHV5	Putative uncharacterized protein OS=Arabidopsis lyrata subsp. lyrata GN=ARALYDRAFT_470808 PE=4 SV=1	28.6639	104.296	0.274831	2.74838e-11	4.10209e-09
contig_4053	985	K4B8T5	Uncharacterized protein OS=Solanum lycopersicum GN=Solyc02g077080.2 PE=4 SV=1	28.6813	110.973	0.258453	1.75911e-12	2.86089e-10
contig_4396	942	Q1EN10	Putative cell surface adhesion protein (Precursor) OS=Zinnia elegans GN=fla11 PE=2 SV=1	28.7769	93.6831	0.307172	3.51451e-09	4.11678e-07
contig_21999	589	I3SCE0	Uncharacterized protein OS=Lotus japonicus PE=2 SV=1	28.8604	62.8256	0.459373	0.000514148	0.0233915
contig_5263	1045	M1ANW4	Uncharacterized protein OS=Solanum tuberosum GN=PGSC0003DMG400010387 PE=4 SV=1	28.9347	60.3246	0.47965	0.000981345	0.0404146
contig_10205	629	B8BCT8	Putative uncharacterized protein OS=Oryza sativa subsp. indica GN=OsI_31800 PE=2 SV=1	29.0819	103.281	0.28158	9.75335e-11	1.38217e-08
First_Contig252	760	M0RT07	Uncharacterized protein OS=Musa acuminata subsp. malaccensis PE=4 SV=1	29.2154	127.368	0.229379	1.39326e-15	2.8779e-13
contig_2440	303			29.5899	706.808	0.0418641	5.19971e-168	1.85066e-164
contig_30347	578	O65149	Late embryogenis abundant protein 5 OS=Nicotiana tabacum GN=lea5 PE=4 SV=1	29.6699	70.49	0.42091	5.61258e-05	0.00328304
First_Contig1043	559	I3SS25	Uncharacterized protein OS=Lotus japonicus PE=2 SV=1	29.9787	75.5416	0.39685	9.26688e-06	0.000633337
contig_8985	534	Q84M29	Cysteine protease-1 OS=Helianthus annuus GN=scp1 PE=2 SV=1	30.8188	120.831	0.255057	9.84852e-14	1.75262e-11
contig_47802	450			30.8218	85.1031	0.36217	3.77622e-07	3.38608e-05
contig_3296	2097	A3QQY2	Sucrose synthase OS=Cichorium intybus GN=SUS4 PE=2 SV=1	31.2054	108.946	0.286431	5.27649e-11	7.6773e-09
contig_235	677	C7F8P2	Actin (Fragment) OS=Malus domestica PE=3 SV=1	31.9084	186.921	0.170705	9.50197e-28	3.61849e-25
contig_3917	909	F6HGS6	Putative uncharacterized protein OS=Vitis vinifera GN=VIT_11s0016g00960 PE=2 SV=1	32.4363	86.1357	0.376572	8.89621e-07	7.31766e-05
contig_3983	754	B9REB6	Protein CRABS CLAW, putative OS=Ricinus communis GN=RCOM_1620070 PE=4 SV=1	32.7199	111.791	0.292687	3.11157e-11	4.63669e-09
contig_25783	315	M1BYV1	Uncharacterized protein OS=Solanum tuberosum GN=PGSC0003DMG400021763 PE=4 SV=1	32.7607	911.252	0.0359513	1.70711e-222	8.31435e-219
contig_16477	348	K4PXZ1	Autophagy 8b OS=Petunia hybrida GN=PhATG8b PE=2 SV=1	32.8529	73.7071	0.445722	9.31436e-05	0.00513666
contig_1563	406	A5AYQ5	Putative uncharacterized protein OS=Vitis vinifera GN=VITISV_031735 PE=4 SV=1	33.1246	149.784	0.221149	1.54682e-18	3.88966e-16
contig_5947	714	Q8S3V4	Tuber agglutinin OS=Helianthus tuberosus GN=hta-c PE=2 SV=1	33.2045	361.632	0.0918186	7.25462e-70	7.37723e-67
contig_585	1612	B9SWC2	Ubiquitin-protein ligase, putative OS=Ricinus communis GN=RCOM_0154720 PE=4 SV=1	34.0244	72.9255	0.466564	0.000329892	0.0156471
First_Contig545	1091	A5BIN1	Putative uncharacterized protein OS=Vitis vinifera GN=VIT_13s0019g00840 PE=4 SV=1	34.0298	71.4138	0.476516	0.000450561	0.0207639
contig_11076	419	M0ZW05	Uncharacterized protein OS=Solanum tuberosum GN=PGSC0003DMG400003619 PE=4 SV=1	34.6101	76.5053	0.452388	9.11618e-05	0.00503638
contig_1554	480	Q10993	Cysteine proteinase inhibitor B OS=Helianthus annuus PE=1 SV=1	34.7247	166.499	0.208558	9.29636e-22	2.78404e-19
contig_4003	1494	Q0IZT5	Os09g0551200 protein OS=Oryza sativa subsp. japonica GN=Os09g0551200 PE=4 SV=1	35.1007	115.967	0.302678	5.50676e-11	7.98722e-09
contig_1230	693	J7KE88	Heat shock protein 90 OS=Lactuca sativa GN=Hsp90 PE=2 SV=1	35.4698	79.3024	0.447272	5.49013e-05	0.00321548
contig_5688	345	P40782	Cyprosin (Fragment) OS=Cynara cardunculus GN=CYPRO1 PE=1 SV=2	36.1908	136.823	0.264509	1.14865e-14	2.19616e-12
contig_6105	818	B9N381	Predicted protein OS=Populus trichocarpa GN=POPTRDRAFT_1114490 PE=4 SV=1	36.4126	75.6535	0.481307	0.000313663	0.0149772
contig_5957	646			36.6066	106.308	0.344344	4.62998e-09	5.27647e-07
contig_1520	2909	F6HFR7	Putative uncharacterized protein OS=Vitis vinifera GN=VIT_01s0011g01970 PE=4 SV=1	37.1089	130.193	0.285031	3.86312e-13	6.53538e-11
contig_10401	309			37.1941	134.168	0.27722	6.54144e-14	1.1846e-11
First_Contig326	1490	F6GU03	Putative uncharacterized protein OS=Vitis vinifera GN=VIT_06s0004g02930 PE=4 SV=1	37.4767	89.3583	0.419398	5.0367e-06	0.0003647
contig_42915	312	B9N3V0	Predicted protein OS=Populus trichocarpa GN=POPTRDRAFT_582316 PE=3 SV=1	37.7044	89.261	0.422406	5.0367e-06	0.0003647
contig_38907	330	G7JTQ9	Histone H2B OS=Medicago truncatula GN=MTR_4g063240 PE=3 SV=1	39.7504	113.634	0.349812	2.07417e-09	2.51889e-07
contig_4805	587	I1JZR6	Uncharacterized protein OS=Glycine max PE=3 SV=1	40.3372	87.9558	0.458608	4.35126e-05	0.00258777
contig_3851	1155	K4C607	Uncharacterized protein OS=Solanum lycopersicum GN=Solyc06g053200.2 PE=4 SV=1	41.626	87.2366	0.477161	6.86111e-05	0.00391922
contig_10943	444			42.2157	139.07	0.303557	3.7556e-13	6.36513e-11
contig_5404	1194	B9S988	Putative uncharacterized protein OS=Ricinus communis GN=RCOM_1014620 PE=4 SV=1	42.2821	85.8378	0.492582	0.000195007	0.00988798
contig_293	371	G7KW67	Glycerophosphodiester phosphodiesterase OS=Medicago truncatula GN=MTR_7g083410 PE=4 SV=1	42.575	531.019	0.0801761	1.18274e-107	2.18896e-104
contig_6004	345	F6I2A9	Putative uncharacterized protein OS=Vitis vinifera GN=VIT_00s0508g00030 PE=4 SV=1	42.6441	103.434	0.412284	5.36063e-07	4.62744e-05
contig_26812	452			43.0661	103.643	0.415525	9.14644e-07	7.51681e-05
contig_1600	503	M1BIR8	Uncharacterized protein OS=Solanum tuberosum GN=PGSC0003DMG400017928 PE=4 SV=1	43.1856	103.245	0.418281	9.14644e-07	7.51681e-05
First_Contig98	948	A6GVD5	Art v 2 allergen (Precursor) OS=Artemisia vulgaris GN=art v 2 PE=2 SV=1	43.2253	585.134	0.0738725	2.98158e-121	5.99804e-118
contig_2468	901	Q84LC3	MADS-box transcriptional factor HAM59 OS=Helianthus annuus GN=ham59 PE=2 SV=1	43.5434	143.563	0.303306	1.444e-13	2.52599e-11
contig_7018	374	D7TDZ0	Putative uncharacterized protein OS=Vitis vinifera GN=VIT_07s0151g00760 PE=4 SV=1	43.8424	682.008	0.0642843	1.7178e-147	4.18321e-144
contig_1942	577	I1L6P7	Uncharacterized protein OS=Glycine max PE=4 SV=1	44.217	227.274	0.194554	1.61336e-30	6.78622e-28
contig_25895	850	Q9STD0	Beta-tubulin OS=Zinnia elegans PE=2 SV=1	44.4216	109.224	0.406701	1.89821e-07	1.79241e-05
contig_5687	514	P40782	Cyprosin (Fragment) OS=Cynara cardunculus GN=CYPRO1 PE=1 SV=2	45.2466	164.685	0.274747	7.02827e-17	1.56719e-14
contig_3113	1194	Q6GUH3	Proline oxidase/dehydrogenase 2 OS=Nicotiana tabacum GN=PROX2 PE=2 SV=1	46.339	220.719	0.209946	4.74897e-28	1.86212e-25
contig_4189	747			47.3648	152.623	0.310339	6.265e-14	1.139e-11
contig_11077	963	I3T7G6	Aldehyde dehydrogenase OS=Medicago truncatula PE=2 SV=1	47.4883	95.3514	0.498035	7.95418e-05	0.00443412
contig_3634	398	B3Y563	Jasmonate ZIM-domain protein 3 OS=Nicotiana tabacum GN=NtJAZ3 PE=2 SV=1	47.5485	126.615	0.375535	2.09603e-09	2.54211e-07
contig_2135	1963	F6HCH3	Putative uncharacterized protein OS=Vitis vinifera GN=VIT_11s0118g00420 PE=4 SV=1	47.6661	96.6353	0.493258	5.89702e-05	0.00343639
First_Contig351	401	J3M0L0	Uncharacterized protein OS=Oryza brachyantha GN=OB04G29350 PE=4 SV=1	49.2186	138.831	0.35452	7.31822e-11	1.04832e-08
contig_89534	382	B8AWW7	Putative uncharacterized protein OS=Oryza sativa subsp. indica GN=OsI_18129 PE=3 SV=1	49.6188	166.751	0.297562	7.15332e-16	1.51131e-13
contig_19172	460	B0M193	Peroxisomal enoyl-CoA hydratase/isomerase family protein OS=Glycine max PE=2 SV=1	50.8198	104.171	0.48785	1.88465e-05	0.00122301
contig_4889	339	M1B9J5	Uncharacterized protein OS=Solanum tuberosum GN=PGSC0003DMG400015564 PE=4 SV=1	50.8539	164.871	0.308446	3.61253e-15	7.23585e-13
contig_432	1621	Q7Y067	Plasma membrane H+-ATPase OS=Sesbania rostrata GN=srha4 PE=2 SV=1	51.4864	194.106	0.265249	1.41521e-20	4.0545e-18
First_Contig140	1414	M0YMF3	Uncharacterized protein OS=Hordeum vulgare var. distichum PE=4 SV=1	51.7681	221.881	0.233315	4.36738e-26	1.59114e-23
contig_3232	329	M0Y9X9	Uncharacterized protein OS=Hordeum vulgare var. distichum PE=4 SV=1	52.5825	191.692	0.274307	1.28851e-19	3.4362e-17
contig_6360	833	A9PHH1	Aspartate aminotransferase OS=Populus trichocarpa GN=POPTRDRAFT_835881 PE=2 SV=1	52.6601	110.001	0.478723	7.14232e-06	0.000497693
contig_661	881	Q8S3V4	Tuber agglutinin OS=Helianthus tuberosus GN=hta-c PE=2 SV=1	55.8698	191.789	0.291309	1.4814e-18	3.7353e-16
contig_4962	582	Q8LNX9	Pathogenesis-related protein OS=Zinnia elegans GN=ZePR PE=2 SV=1	55.882	113.228	0.493537	1.05297e-05	0.000713847
contig_24389	357	M1BP15	Uncharacterized protein OS=Solanum tuberosum GN=PGSC0003DMG400019273 PE=4 SV=1	56.5488	119.132	0.474673	2.58937e-06	0.000197865
contig_2250	1101	Q96383	Aspartic proteinase OS=Centaurea calcitrapa PE=2 SV=1	57.1121	209.674	0.272386	2.5679e-21	7.51989e-19
contig_1139	1601	Q94EN1	Pi-tubulin OS=Helianthus annuus PE=2 SV=1	60.4922	399.364	0.151471	1.03741e-61	8.88885e-59
contig_8445	477	Q9XH52	Cysteine proteinase inhibitor OS=Artemisia vulgaris GN=CPI PE=4 SV=1	61.2449	141.84	0.431788	2.23671e-08	2.36549e-06
contig_4333	860	Q75NA1	Plasma membrane H+-ATPase OS=Daucus carota GN=DcPA 1 PE=2 SV=1	65.4203	217.794	0.300376	6.86595e-20	1.87422e-17
contig_61519	404			66.5027	275.941	0.241003	5.99388e-31	2.56788e-28
contig_6347	743	K4CE62	Uncharacterized protein OS=Solanum lycopersicum GN=Solyc07g041970.2 PE=4 SV=1	70.134	244.801	0.286494	2.73036e-23	8.83433e-21
contig_15205	739	M0SRG3	Uncharacterized protein OS=Musa acuminata subsp. malaccensis PE=4 SV=1	73.8113	175.89	0.419646	1.0127e-10	1.43293e-08
contig_11394	624	M1AT24	Uncharacterized protein OS=Solanum tuberosum GN=PGSC0003DMG401011377 PE=4 SV=1	74.2515	153.541	0.483593	2.05004e-07	1.92596e-05
contig_1246	697	Q8H6B7	Histone H1D OS=Nicotiana tabacum GN=H1d PE=2 SV=1	75.3669	255.001	0.295555	1.14212e-23	3.77463e-21
contig_166	631	C6TMQ9	Putative uncharacterized protein OS=Glycine max PE=2 SV=1	75.3827	154.147	0.489031	2.32591e-07	2.14164e-05
contig_3777	1013	M1AIF8	Uncharacterized protein OS=Solanum tuberosum GN=PGSC0003DMG400009093 PE=4 SV=1	78.765	159.931	0.492492	1.85728e-07	1.75556e-05
contig_452	1090	M1BSY0	Uncharacterized protein OS=Solanum tuberosum GN=PGSC0003DMG403020240 PE=4 SV=1	83.6069	637.714	0.131104	1.98272e-105	3.5976e-102
contig_8673	451			89.5252	331.306	0.270219	2.31422e-33	1.09822e-30
First_Contig461	342	K4ADU1	Uncharacterized protein OS=Setaria italica GN=Si036300m.g PE=4 SV=1	90.5229	364.551	0.248314	1.37568e-39	7.71532e-37
contig_5894	455	Q39476	Cyprosin OS=Cynara cardunculus PE=2 SV=1	91.3831	285.796	0.319749	5.19056e-24	1.73402e-21
contig_852	805	Q8LNX9	Pathogenesis-related protein OS=Zinnia elegans GN=ZePR PE=2 SV=1	91.4924	352.513	0.259543	8.91855e-37	4.5597e-34
contig_4719	340	A5AJ44	Putative uncharacterized protein OS=Vitis vinifera GN=VITISV_001491 PE=2 SV=1	95.6569	279.206	0.342603	9.46788e-22	2.82626e-19
First_Contig3126	1311	I6P5M9	Carotenoid hydroxylase OS=Zea mays PE=4 SV=1	97.052	231.009	0.420123	1.74722e-13	3.05064e-11
contig_3161	408	J7FMD4	Tubulin-alpha (Fragment) OS=Lycoris longituba PE=2 SV=1	99.4029	379.498	0.261933	3.99509e-39	2.17469e-36
contig_3189	510	Q84XY6	Cystatin OS=Malus domestica PE=2 SV=1	105.538	558.627	0.188924	1.71507e-74	1.86717e-71
contig_1553	386	Q10993	Cysteine proteinase inhibitor B OS=Helianthus annuus PE=1 SV=1	110.68	533.103	0.207615	1.42942e-66	1.37787e-63
contig_4190	703			129.804	259.864	0.499505	6.2185e-11	8.96336e-09
contig_12397	344	A8D978	Histone H4 (Fragment) OS=Iberis amara GN=H4 PE=2 SV=1	146.496	419.493	0.349221	5.69558e-31	2.45143e-28
contig_601	1689	Q9SSZ1	Aspartic proteinase OS=Helianthus annuus PE=2 SV=1	148.437	322.743	0.459923	1.22922e-15	2.54473e-13
contig_5551	901	I1MQG3	Uncharacterized protein OS=Glycine max PE=4 SV=1	165.892	361.882	0.458416	1.9437e-17	4.50793e-15
contig_46663	613	C6TMV8	Histone H2A OS=Glycine max PE=2 SV=1	182.432	518.223	0.352034	1.2518e-37	6.61935e-35
contig_5753	423	B9GSA5	Predicted protein OS=Populus trichocarpa GN=POPTRDRAFT_799184 PE=2 SV=1	184.786	430.124	0.42961	3.28203e-23	1.05091e-20
contig_960	1677	Q2WFK8	Fructose-bisphosphate aldolase OS=Codonopsis lanceolata PE=2 SV=1	188.43	403.102	0.46745	1.34535e-18	3.42022e-16
contig_1671	718	Q49RB3	Gip1-like protein OS=Populus tomentosa PE=4 SV=1	198.997	554.78	0.358696	3.12241e-39	1.74061e-36
contig_121	1432	I7HUF2	Polyphenol oxidase (Precursor) OS=Taraxacum officinale GN=ppo-6 PE=4 SV=1	224.786	562.704	0.399475	1.19695e-33	5.82965e-31
contig_206	817	Q9SYR7	Lectin 3 OS=Helianthus tuberosus PE=2 SV=1	494.234	1003.88	0.492323	3.48599e-39	1.92016e-36
contig_2170	751	M0YN57	Uncharacterized protein OS=Hordeum vulgare var. distichum PE=4 SV=1	736.775	1640	0.449252	5.79075e-77	6.6983e-74
contig_4142	574	C4MGG9	Non-specific lipid-transfer protein (Precursor) OS=Artemisia vulgaris GN=Art v 3 PE=3 SV=1	840.845	3042.8	0.276339	1.63064e-286	1.25747e-282
contig_986	461	B9T302	Histone H2B OS=Ricinus communis GN=RCOM_0350190 PE=3 SV=1	1050.35	2720.82	0.386041	1.15797e-165	3.96876e-162
contig_18673	455			99.5826	431.456	0.230806	2.31567e-33	1.46125e-30

## Sheet: Sheet2
			anthocyanidin 3-O-glucoside-6''-O-malonyltransferase OS=Dahlia pinnata PE=2 SV=1
			anthocyanidin 3-O-glucoside-6''-O-malonyltransferase OS=Dahlia pinnata PE=2 SV=1
			xyloglucosyl transferase OS=Arabidopsis thaliana GN=XTH32 PE=2 SV=1
			hydrogen symporter/transporter OS=Zinnia elegans GN=ZePINe PE=2 SV=1
