# Supplementary material for: Whole-transcriptome analysis of differentially expressed genes in the ray florets and disc florets of Chrysanthemum morifolium
Source: BMC Genomics. 2016 May 25;17:398. doi: 10.1186/s12864-016-2733-z (PMC4881213; doi:10.1186/s12864-016-2733-z)
Supplement: Additional file 6: — The DEGs specifically expressed in disc florets. (XLSX 23 kb) [file 12864_2016_2733_MOESM6_ESM.xlsx]

## Sheet: Sheet1
Unigene ID	Unigene length	Protein ID	Protein description	Ray florets RPKM	Disc florets RPKM	Fold change (Ray florets RPKM/Disc florets RPKM)	P value	FDR
contig_10264	399	Q9C510	Purple acid phosphatase 6 OS=Arabidopsis thaliana GN=PAP6 PE=2 SV=1	1e-05	16.5366	6.04721e-07	0.000145256	0.00769854
contig_10490	723	K4AWA1	Uncharacterized protein OS=Solanum lycopersicum GN=Solyc01g059940.2 PE=4 SV=1	1e-05	47.4551	2.10725e-07	1.80903e-13	3.1408e-11
contig_10862	589	M0VEU4	Uncharacterized protein OS=Hordeum vulgare var. distichum PE=4 SV=1	1e-05	16.4766	6.06923e-07	0.000145256	0.00769854
contig_11355	433			1e-05	16.3809	6.10466e-07	0.000145256	0.00769854
contig_11471	796	Q8H2C8	Profilin-2 OS=Artemisia vulgaris PE=1 SV=3	1e-05	197.072	5.07428e-08	6.68835e-58	5.47723e-55
contig_11704	734	B9HAU3	Predicted protein OS=Populus trichocarpa GN=POPTRDRAFT_561964 PE=4 SV=1	1e-05	14.3453	6.97092e-07	0.000519606	0.0236166
contig_11773	505	K4CJP7	Uncharacterized protein OS=Solanum lycopersicum GN=Solyc08g023270.2 PE=4 SV=1	1e-05	21.0137	4.7588e-07	5.74252e-06	0.000411301
contig_11858	476			1e-05	254.994	3.92165e-08	7.05823e-75	7.86933e-72
contig_12025	1224	K4DFF2	Uncharacterized protein OS=Solanum lycopersicum GN=Solyc12g044670.1 PE=4 SV=1	1e-05	18.1933	5.49654e-07	4.01588e-05	0.00244167
contig_12739	358	G7KQ38	KTEL motif-containing protein OS=Medicago truncatula GN=MTR_6g031170 PE=4 SV=1	1e-05	48.8406	2.04748e-07	9.23334e-14	1.6591e-11
contig_12760	581	Q93XL5	Putative LEA III protein isoform 1 OS=Corylus avellana PE=4 SV=1	1e-05	14.5741	6.86149e-07	0.000519606	0.0236166
contig_13141	714	G7LJB9	PGPS/D10 OS=Medicago truncatula GN=MTR_8g069350 PE=4 SV=1	1e-05	13.592	7.35727e-07	0.000977867	0.0409456
contig_13241	876	B9H3Y5	Predicted protein OS=Populus trichocarpa GN=POPTRDRAFT_759383 PE=4 SV=1	1e-05	18.1397	5.51276e-07	4.01588e-05	0.00244167
contig_1341	430	M1AMK7	Uncharacterized protein OS=Solanum tuberosum GN=PGSC0003DMG400010053 PE=4 SV=1	1e-05	846.691	1.18107e-08	1.80222e-251	1.04233e-247
contig_13529	613			1e-05	23.2763	4.29622e-07	1.5564e-06	0.000124053
contig_14552	706	D7M708	Predicted protein OS=Arabidopsis lyrata subsp. lyrata GN=ARALYDRAFT_662767 PE=4 SV=1	1e-05	32.2428	3.10147e-07	4.10891e-09	4.79484e-07
contig_14792	370	Q2KN25	Calcium-binding protein OS=Ambrosia artemisiifolia PE=2 SV=1	1e-05	21.3992	4.67307e-07	5.74252e-06	0.000411301
contig_14870	887	M1B6T0	Uncharacterized protein OS=Solanum tuberosum GN=PGSC0003DMG400014818 PE=4 SV=1	1e-05	16.706	5.98588e-07	0.000145256	0.00769854
contig_14992	783	D7SQF1	Putative uncharacterized protein OS=Vitis vinifera GN=VIT_11s0052g00390 PE=4 SV=1	1e-05	44.3454	2.25503e-07	1.35732e-12	2.22307e-10
contig_15022	788	Q1LYX3	At5g42560 OS=Arabidopsis thaliana PE=2 SV=1	1e-05	151.695	6.59219e-08	3.23034e-44	2.04746e-41
contig_15077	473	M1A9H2	Uncharacterized protein OS=Solanum tuberosum GN=PGSC0003DMG400006913 PE=4 SV=1	1e-05	81.7786	1.22281e-07	1.83331e-23	5.97363e-21
contig_15406	544	M1CKH3	Uncharacterized protein OS=Solanum tuberosum GN=PGSC0003DMG400027005 PE=4 SV=1	1e-05	20.4169	4.89791e-07	1.10028e-05	0.00074049
contig_15993	440			1e-05	16.4327	6.08541e-07	0.000145256	0.00769854
contig_16031	342			1e-05	87.2993	1.14548e-07	3.0943e-25	1.0929e-22
contig_1610	422	B9IF22	Predicted protein OS=Populus trichocarpa GN=POPTRDRAFT_666563 PE=3 SV=1	1e-05	275.898	3.62453e-08	3.89549e-81	4.9381e-78
contig_1667	621	C3SA60	Kinesin light chain OS=Brachypodium distachyon GN=BRADI3G52930 PE=4 SV=1	1e-05	37.6743	2.65433e-07	1.47168e-10	2.05409e-08
contig_16804	333			1e-05	29.0607	3.44108e-07	3.00082e-08	3.14484e-06
contig_16806	459			1e-05	13.4166	7.45346e-07	0.000977867	0.0409456
contig_16807	460			1e-05	17.1526	5.83001e-07	7.6471e-05	0.00432547
contig_17210	333	B9IM76	Predicted protein OS=Populus trichocarpa GN=POPTRDRAFT_578682 PE=4 SV=1	1e-05	14.2001	7.04221e-07	0.000519606	0.0236166
contig_17693	317	H9A1V4	Acyl-activating enzyme 2 OS=Cannabis sativa PE=2 SV=1	1e-05	19.2531	5.19397e-07	2.1042e-05	0.00135409
contig_17996	632			1e-05	15.399	6.49392e-07	0.000275151	0.0135292
contig_18761	438			1e-05	24.2281	4.12743e-07	8.08443e-07	6.78257e-05
contig_1959	497	M1CKY6	Uncharacterized protein OS=Solanum tuberosum GN=PGSC0003DMG400027095 PE=4 SV=1	1e-05	305.178	3.27677e-08	4.44526e-90	6.42744e-87
contig_1973	337	Q9STL5	KDEL-tailed cysteine endopeptidase CEP3 OS=Arabidopsis thaliana GN=CEP3 PE=2 SV=1	1e-05	317.504	3.14956e-08	1.17522e-93	1.72624e-90
contig_19779	438	H6WYN9	Pectinesterase OS=Gossypium hirsutum GN=PME1 PE=2 SV=1	1e-05	40.7359	2.45484e-07	1.98136e-11	3.00083e-09
contig_20064	485	I1PNA5	Uncharacterized protein OS=Oryza glaberrima PE=4 SV=1	1e-05	35.768	2.7958e-07	5.58569e-10	7.25967e-08
contig_2102	1032	P93666	Leucine-rich-repeat protein OS=Helianthus annuus GN=SF17 PE=2 SV=1	1e-05	89.5889	1.11621e-07	7.93012e-26	2.86655e-23
contig_21844	436	B9RCH1	Putative uncharacterized protein OS=Ricinus communis GN=RCOM_1688330 PE=4 SV=1	1e-05	13.8091	7.24162e-07	0.000977867	0.0409456
contig_2187	1212	B9S7D9	Clathrin assembly protein, putative OS=Ricinus communis GN=RCOM_0777940 PE=4 SV=1	1e-05	66.0762	1.51341e-07	4.84667e-19	1.2528e-16
contig_22347	419	B9HU19	Stress-induced hydrophobic peptide OS=Populus trichocarpa GN=POPTRDRAFT_805569 PE=4 SV=1	1e-05	24.2114	4.13029e-07	8.08443e-07	6.78257e-05
contig_22906	354	Q9SQ57	Peroxygenase OS=Sesamum indicum GN=SOP1 PE=1 SV=1	1e-05	23.2983	4.29215e-07	1.5564e-06	0.000124053
contig_23743	443	D7TCZ5	Putative uncharacterized protein OS=Vitis vinifera GN=VIT_00s0434g00070 PE=4 SV=1	1e-05	16.2594	6.15029e-07	0.000145256	0.00769854
contig_2445	638	D7UBU2	Putative uncharacterized protein OS=Vitis vinifera GN=VIT_13s0074g00320 PE=4 SV=1	1e-05	56.7939	1.76075e-07	4.20133e-16	8.9996e-14
contig_24970	706	K4CZJ1	Uncharacterized protein OS=Solanum lycopersicum GN=Solyc10g044700.1 PE=4 SV=1	1e-05	63.4731	1.57547e-07	3.69699e-18	9.0267e-16
contig_266	584	J3MJZ3	Uncharacterized protein OS=Oryza brachyantha GN=OB07G17250 PE=4 SV=1	1e-05	25.5149	3.91928e-07	4.19363e-07	3.73503e-05
contig_26656	414			1e-05	14.9413	6.69285e-07	0.000519606	0.0236166
contig_26767	615	G1DVA5	Non-specific lipid-transfer protein OS=Helianthus annuus GN=LTP3 PE=3 SV=1	1e-05	65.3998	1.52906e-07	9.54259e-19	2.44613e-16
contig_26829	355	Q7X7A6	Cysteine proteinase OS=Glycine max GN=CysP2 PE=2 SV=1	1e-05	240.691	4.15471e-08	1.04677e-70	1.08839e-67
contig_27490	387			1e-05	17.6887	5.65333e-07	7.6471e-05	0.00432547
contig_28084	366	F2D3K1	Predicted protein OS=Hordeum vulgare var. distichum PE=2 SV=1	1e-05	41.6136	2.40306e-07	1.0144e-11	1.57501e-09
contig_28144	431	M1CY07	Uncharacterized protein OS=Solanum tuberosum GN=PGSC0003DMG400030017 PE=4 SV=1	1e-05	14.2244	7.03016e-07	0.000519606	0.0236166
contig_28880	776	M1E0Y4	Uncharacterized protein OS=Solanum tuberosum GN=PGSC0003DMG400047155 PE=4 SV=1	1e-05	25.7561	3.88258e-07	4.19363e-07	3.73503e-05
contig_28908	332	M0SGG1	Uncharacterized protein OS=Musa acuminata subsp. malaccensis PE=4 SV=1	1e-05	50.2641	1.98949e-07	2.40275e-14	4.51922e-12
contig_28909	414	K4BX20	ATP synthase subunit beta OS=Solanum lycopersicum GN=Solyc05g008460.2 PE=3 SV=1	1e-05	76.7652	1.30267e-07	5.4823e-22	1.67433e-19
contig_30096	731	B9GW36	Predicted protein OS=Populus trichocarpa GN=POPTRDRAFT_757425 PE=4 SV=1	1e-05	20.0831	4.97931e-07	1.10028e-05	0.00074049
contig_302	400			1e-05	37.939	2.63581e-07	1.47168e-10	2.05409e-08
contig_30411	706	B9GN28	Predicted protein OS=Populus trichocarpa GN=POPTRDRAFT_754786 PE=4 SV=1	1e-05	17.6011	5.68145e-07	7.6471e-05	0.00432547
contig_31124	330	B9SQE7	Putative uncharacterized protein OS=Ricinus communis GN=RCOM_0781710 PE=4 SV=1	1e-05	15.9121	6.28454e-07	0.000275151	0.0135292
contig_31555	490	F6HUH5	Putative uncharacterized protein OS=Vitis vinifera GN=VIT_02s0025g04410 PE=4 SV=1	1e-05	15.2609	6.5527e-07	0.000275151	0.0135292
contig_31610	1199	I1JBB5	Pectinesterase OS=Glycine max PE=3 SV=2	1e-05	25.5431	3.91496e-07	4.19363e-07	3.73503e-05
contig_32	1101	A0PJ16	Amb a 1-like protein OS=Artemisia vulgaris PE=2 SV=1	1e-05	162.855	1.62855e+07	1.73359e-47	1.18832e-44	DOWN
contig_32095	976	K4BNV6	Uncharacterized protein OS=Solanum lycopersicum GN=Solyc04g008000.2 PE=4 SV=1	1e-05	35.3509	2.82878e-07	5.58569e-10	7.25967e-08
contig_3305	911	I1K6L0	Uncharacterized protein OS=Glycine max PE=4 SV=1	1e-05	146.363	6.83234e-08	9.89084e-43	5.98221e-40
contig_33397	364			1e-05	21.3743	4.67852e-07	5.74252e-06	0.000411301
contig_34006	437	D8QSE3	Putative uncharacterized protein (Fragment) OS=Selaginella moellendorffii GN=SELMODRAFT_264 PE=4 SV=1	1e-05	48.5672	2.059e-07	9.23334e-14	1.6591e-11
contig_34188	845	Q9FXS6	NtEIG-E80 protein OS=Nicotiana tabacum GN=NtEIG-E80 PE=2 SV=1	1e-05	37.22	2.68673e-07	1.47168e-10	2.05409e-08
contig_34887	404	A9CSL0	Putative uncharacterized protein (Fragment) OS=Vitis hybrid cultivar PE=2 SV=1	1e-05	24.702	4.04825e-07	8.08443e-07	6.78257e-05
contig_34888	331	A9CSL0	Putative uncharacterized protein (Fragment) OS=Vitis hybrid cultivar PE=2 SV=1	1e-05	21.4288	4.66661e-07	5.74252e-06	0.000411301
contig_35248	692	K4CWF8	Uncharacterized protein OS=Solanum lycopersicum GN=Solyc09g091320.1 PE=4 SV=1	1e-05	36.0336	2.77518e-07	2.86803e-10	3.86883e-08
contig_35432	548	D7SXH9	Putative uncharacterized protein OS=Vitis vinifera GN=VIT_14s0108g01410 PE=4 SV=1	1e-05	25.7362	3.88558e-07	4.19363e-07	3.73503e-05
contig_35895	544	K4C1N9	Uncharacterized protein OS=Solanum lycopersicum GN=Solyc05g052080.1 PE=4 SV=1	1e-05	27.9469	3.57822e-07	1.12426e-07	1.10325e-05
contig_36249	441			1e-05	20.697	4.83163e-07	1.10028e-05	0.00074049
contig_3633	326			1e-05	13.9147	7.18665e-07	0.000977867	0.0409456
contig_36848	632	K4DAX7	Uncharacterized protein OS=Solanum lycopersicum GN=Solyc11g072700.1 PE=4 SV=1	1e-05	14.3985	6.94516e-07	0.000519606	0.0236166
contig_36858	352			1e-05	14.0584	7.11317e-07	0.000519606	0.0236166
contig_37162	969	F6H5V7	Putative uncharacterized protein OS=Vitis vinifera GN=VIT_14s0108g01140 PE=3 SV=1	1e-05	13.5049	7.40474e-07	0.000977867	0.0409456
contig_37552	759			1e-05	14.4161	6.93668e-07	0.000519606	0.0236166
contig_37663	301			1e-05	43.8411	2.28096e-07	2.65497e-12	4.26537e-10
contig_3808	406	M1BXC4	Uncharacterized protein OS=Solanum tuberosum GN=PGSC0003DMG400021377 PE=4 SV=1	1e-05	383.805	2.60549e-08	2.43376e-113	4.69199e-110
contig_3825	368	K4BX20	ATP synthase subunit beta OS=Solanum lycopersicum GN=Solyc05g008460.2 PE=3 SV=1	1e-05	74.7813	1.33723e-07	2.13218e-21	6.26374e-19
contig_3828	476	A1E382	Metallothionein type 2 OS=Limonium bicolor PE=4 SV=1	1e-05	138.5	7.22023e-08	2.3553e-40	1.36222e-37
contig_3829	435			1e-05	33.9384	2.94651e-07	2.11429e-09	2.5609e-07
contig_3830	555	A1E382	Metallothionein type 2 OS=Limonium bicolor PE=4 SV=1	1e-05	65.8818	1.51787e-07	9.54259e-19	2.44613e-16
contig_38492	428			1e-05	25.2439	3.96136e-07	4.19363e-07	3.73503e-05
contig_38730	451	F6HST1	Putative uncharacterized protein OS=Vitis vinifera GN=VIT_07s0129g00110 PE=4 SV=1	1e-05	23.7126	4.21716e-07	1.5564e-06	0.000124053
contig_39767	335			1e-05	20.1061	4.97361e-07	1.10028e-05	0.00074049
contig_4026	568	B9SP58	Putative uncharacterized protein OS=Ricinus communis GN=RCOM_0628640 PE=4 SV=1	1e-05	323.709	3.08919e-08	1.91026e-95	2.9462e-92
contig_4027	579	B9SP59	Putative uncharacterized protein OS=Ricinus communis GN=RCOM_0628750 PE=4 SV=1	1e-05	159.112	6.28488e-08	1.35204e-46	9.00111e-44
contig_40790	972	I4EC23	Transcription factor WUS OS=Helianthus annuus GN=wus PE=2 SV=1	1e-05	13.4066	7.45901e-07	0.000977867	4.09e-05
contig_40843	350			1e-05	33.3832	2.99552e-07	2.11429e-09	2.5609e-07
contig_41533	612			1e-05	16.8007	5.95214e-07	0.000145256	0.00769854
contig_42499	371			1e-05	13.4867	7.41473e-07	0.000977867	0.0409456
contig_4730	949	M1AM29	Uncharacterized protein OS=Solanum tuberosum GN=PGSC0003DMG400009960 PE=4 SV=1	1e-05	27.1444	3.684e-07	1.12426e-07	1.10325e-05
contig_47804	562			1e-05	13.5993	7.35334e-07	0.000977867	0.0409456
contig_48048	313	M1DTM2	Uncharacterized protein OS=Solanum tuberosum GN=PGSC0003DMG400043768 PE=4 SV=1	1e-05	35.1336	2.84628e-07	5.58569e-10	7.25967e-08
contig_49010	320			1e-05	19.674	5.08285e-07	2.1042e-05	0.00135409
contig_5134	315	K7LRL9	Uncharacterized protein OS=Glycine max PE=4 SV=1	1e-05	466.579	2.14326e-08	4.17204e-138	9.1922e-135
contig_51440	321			1e-05	20.4691	4.8854e-07	1.10028e-05	0.00074049
contig_5171	386	Q9FR00	Avr9/Cf-9 rapidly elicited protein 31 OS=Nicotiana tabacum GN=ACRE31 PE=2 SV=1	1e-05	88.8862	1.12503e-07	1.56655e-25	5.61881e-23
contig_5194	488			1e-05	34.4777	2.90042e-07	1.08712e-09	1.37244e-07
contig_5360	334			1e-05	42.9666	2.32739e-07	5.19084e-12	8.21111e-10
contig_54845	356	C6TFL4	Putative uncharacterized protein OS=Glycine max PE=2 SV=1	1e-05	21.1596	4.72599e-07	5.74252e-06	0.000411301
contig_55004	347			1e-05	22.3422	4.47583e-07	2.99196e-06	0.000226756
contig_5822	477			1e-05	18.8467	5.30596e-07	4.01588e-05	0.00244167
contig_6075	616	Q6QZW8	Putative beta-amyrin synthase OS=Centella asiatica GN=OSCCAS PE=2 SV=1	1e-05	44.139	2.26557e-07	1.35732e-12	2.22307e-10
contig_61886	492	I1Z9G0	Mixed amyrin synthase OS=Catharanthus roseus PE=2 SV=1	1e-05	26.4862	3.77555e-07	2.17262e-07	2.03492e-05
contig_6275	650	G7L452	Phosphatidylinositol-3,4,5-trisphosphate 3-phosphatase and dual-specificity protein phosphatase PTEN OS=Medicago truncatula GN=MTR_7g012250 PE=4 SV=1	1e-05	14.7611	6.77456e-07	0.000519606	0.0236166
contig_63383	394			1e-05	97.4781	1.02587e-07	3.40751e-28	1.34754e-25
contig_6535	375			1e-05	22.5068	4.4431e-07	2.99196e-06	0.000226756
contig_6536	535	B9HPB1	Copper transporter OS=Populus trichocarpa GN=POPTRDRAFT_558005 PE=4 SV=1	1e-05	80.4206	1.24346e-07	3.61824e-23	1.15457e-20
contig_6550	662	B9HPB1	Copper transporter OS=Populus trichocarpa GN=POPTRDRAFT_558005 PE=4 SV=1	1e-05	48.4225	2.06515e-07	9.23334e-14	1.6591e-11
contig_7313	318			1e-05	40.8058	2.45063e-07	1.98136e-11	3.00083e-09
contig_7314	318			1e-05	142.561	7.01455e-08	1.52673e-41	8.94182e-39
contig_7317	348			1e-05	28.835	3.468e-07	5.81133e-08	5.92257e-06
contig_7669	442	B9RA41	Calnexin, putative OS=Ricinus communis GN=RCOM_1503060 PE=3 SV=1	1e-05	96.9063	1.03192e-07	6.73647e-28	2.61924e-25
contig_7831	372	A9CSL0	Putative uncharacterized protein (Fragment) OS=Vitis hybrid cultivar PE=2 SV=1	1e-05	13.4504	7.43472e-07	0.000977867	0.0409456
contig_7981	716			1e-05	32.9828	3.03189e-07	4.10891e-09	4.79484e-07
contig_8051	354			1e-05	46.4414	2.15325e-07	3.54298e-13	6.07148e-11
contig_8320	951	K9MJ93	Cysteine-rich-repeat containing protein (Fragment) OS=Senecio aethnensis PE=4 SV=1	1e-05	115.201	8.68051e-08	1.58086e-33	7.57978e-31
contig_8459	455	I1GME3	Uncharacterized protein OS=Brachypodium distachyon GN=BRADI1G06050 PE=3 SV=1	1e-05	15.468	6.46494e-07	0.000275151	0.0135292
contig_8675	501	F6HUK2	Putative uncharacterized protein OS=Vitis vinifera GN=VIT_02s0025g04810 PE=4 SV=1	1e-05	34.4611	2.90182e-07	1.08712e-09	1.37244e-07
contig_8870	309	K4CX63	Uncharacterized protein OS=Solanum lycopersicum GN=Solyc10g005300.2 PE=3 SV=1	1e-05	23.1325	4.32293e-07	1.5564e-06	0.000124053
contig_9529	1068	A5C6S6	Putative uncharacterized protein OS=Vitis vinifera GN=VITISV_042521 PE=4 SV=1	1e-05	24.506	4.08063e-07	8.08443e-07	6.78257e-05
contig_9893	607	B9RXU4	Serine-threonine protein kinase, plant-type, putative OS=Ricinus communis GN=RCOM_0906340 PE=4 SV=1	1e-05	38.4526	2.6006e-07	7.54703e-11	1.07942e-08
First_Contig1004	619			1e-05	16.966	5.89414e-07	0.000145256	0.00769854
First_Contig1374	583			1e-05	80.2598	1.24595e-07	3.61824e-23	1.15457e-20
First_Contig1741	537			1e-05	77.2542	1.29443e-07	2.77931e-22	8.54457e-20
First_Contig2149	374	Q8H997	Phosphoprotein NtEPb3 OS=Nicotiana tabacum GN=ntepb3 PE=2 SV=1	1e-05	19.1856	5.21224e-07	2.1042e-05	0.00135409
First_Contig407	1088	P93666	Leucine-rich-repeat protein OS=Helianthus annuus GN=SF17 PE=2 SV=1	1e-05	109.715	9.11449e-08	9.50213e-32	4.31033e-29
First_Contig798	1285	K4B1Q0	Uncharacterized protein OS=Solanum lycopersicum GN=Solyc01g103240.2 PE=4 SV=1	1e-05	15.6608	6.38536e-07	0.000275151	0.0135292
First_Contig999	554			1e-05	39.7493	2.51577e-07	3.86802e-11	5.71788e-09
