# Supplementary material for: Whole-transcriptome analysis of differentially expressed genes in the ray florets and disc florets of Chrysanthemum morifolium
Source: BMC Genomics. 2016 May 25;17:398. doi: 10.1186/s12864-016-2733-z (PMC4881213; doi:10.1186/s12864-016-2733-z)
Supplement: Additional file 7: — GO enrichment of DEGs between ray florets and disc florets. (XLSX 73 kb) [file 12864_2016_2733_MOESM7_ESM.xlsx]

## Sheet: Sheet1
GO ID	GO term	Type	NO. of DEGs in the GO term	NO. of up-regulated genes in ray florets	NO. of down-regulated genes in ray florets	NO. of DEGs in all GO terms	NO. of genes in the GO term	NO. of genes in all GO terms	The list of up-regulated genes in ray florets	The list of down-regulated genes in ray florets
GO:0016787	hydrolase activity	molecular_function	152	44	108	990	2287	26321	Second_Contig20,contig_11379,contig_4705,contig_13090,contig_22547,contig_26249,contig_4846,contig_1422,contig_2012,contig_4640,contig_32979,contig_39461,contig_3371,contig_17855,First_Contig542,contig_78070,contig_1720,contig_27585,contig_2158,contig_72978,contig_4847,contig_42679,contig_26362,contig_6879,contig_4677,contig_11307,contig_11412,contig_14237,contig_27584,contig_26248,contig_24629,c…	contig_3243,contig_929,contig_2712,contig_7900,contig_484,contig_5894,contig_3776,contig_6146,contig_16511,contig_30096,contig_3917,contig_19779,contig_22531,contig_3749,contig_2826,contig_107,contig_5688,contig_8675,contig_6347,contig_7871,contig_43880,contig_768,contig_54078,contig_39576,contig_1739,contig_11915,contig_40331,contig_3526,contig_12098,contig_13895,contig_601,contig_10953,contig_2…
GO:0055114	oxidation-reduction process	biological_process	150	88	62	990	2349	26321	contig_12593,First_Contig1041,contig_7231,contig_5974,contig_23147,contig_38509,contig_9332,contig_37587,contig_2791,First_Contig3348,contig_20226,contig_666,contig_11066,contig_1704,contig_1705,contig_1462,contig_32404,contig_23038,contig_8225,contig_21718,First_Contig1301,contig_4757,contig_35818,contig_25652,contig_42549,contig_50395,First_Contig234,contig_23695,contig_7197,contig_3768,contig_…	contig_6581,contig_13263,contig_164,contig_12570,contig_6104,contig_12623,contig_2416,contig_16236,contig_18598,contig_4804,contig_22906,contig_16757,contig_121,contig_3113,First_Contig3126,contig_46727,contig_10349,contig_19591,contig_4805,contig_6105,contig_22108,contig_12569,contig_37427,contig_699,contig_44947,contig_22207,contig_17042,contig_9482,contig_2187,contig_15686,contig_54845,contig_…
GO:0016020	membrane	cellular_component	138	35	103	990	3057	26321	contig_58111,First_Contig1876,contig_26425,contig_3959,contig_6407,contig_6238,contig_41342,contig_13198,contig_16723,contig_8298,contig_4757,contig_1040,contig_53151,contig_28799,contig_4327,contig_34919,contig_27514,contig_16578,contig_20279,contig_53149,contig_23542,contig_3360,contig_73221,contig_59741,First_Contig531,contig_20293,contig_22811,contig_86290,contig_17960,contig_49746,First_Cont…	contig_5267,contig_36343,First_Contig110,contig_4969,contig_484,contig_12702,First_Contig169,contig_1138,contig_7358,contig_2979,contig_2010,contig_12011,contig_22906,contig_459,contig_3749,contig_1563,contig_37162,contig_18061,contig_20905,First_Contig3126,contig_12098,contig_13971,contig_463,contig_1866,contig_19459,contig_28048,contig_12904,contig_4968,First_Contig481,contig_30945,contig_22639…
GO:0016021	integral to membrane	cellular_component	125	29	96	990	2532	26321	contig_26425,contig_31008,contig_6407,contig_21745,First_Contig1038,contig_41342,contig_16455,contig_4757,contig_1040,contig_53151,contig_18631,contig_28799,contig_20279,contig_53149,contig_34928,contig_11591,contig_3360,contig_73221,contig_59741,contig_20293,contig_22811,contig_25557,contig_22122,contig_86290,First_Contig97,First_Contig532,First_Contig137,contig_1763,contig_53150,	contig_36343,contig_17887,contig_1152,contig_9293,contig_37694,contig_484,contig_6536,First_Contig169,contig_1138,contig_36846,contig_31335,contig_2010,contig_459,contig_3749,contig_1563,contig_28872,contig_37162,contig_18061,First_Contig3126,contig_12098,contig_1866,contig_19459,contig_28048,First_Contig481,contig_30945,contig_22639,contig_7319,contig_7230,contig_31555,contig_6550,contig_2572,co…
GO:0008152	metabolic process	biological_process	122	61	61	990	2104	26321	contig_58111,contig_75444,contig_38509,contig_13090,contig_12369,contig_2791,contig_22547,contig_25154,contig_4378,contig_1704,contig_23877,contig_1705,contig_32404,contig_17855,contig_2597,contig_2112,contig_35818,contig_7082,First_Contig518,contig_78383,contig_23695,contig_27514,contig_28978,contig_27585,contig_4376,contig_2158,contig_72978,contig_1706,contig_603,contig_3014,contig_42679,contig…	contig_5966,contig_7900,contig_12481,contig_16236,contig_4804,contig_6146,contig_2979,contig_22531,contig_121,contig_2826,contig_1789,contig_7871,contig_768,contig_463,contig_46727,contig_5312,contig_44343,contig_2538,contig_2490,contig_12714,contig_4805,contig_14802,contig_5316,contig_22745,contig_6075,contig_10651,contig_57976,contig_49403,contig_22148,contig_2716,contig_2827,contig_44947,conti…
GO:0016491	oxidoreductase activity	molecular_function	121	68	53	990	2005	26321	contig_12593,First_Contig1041,contig_7231,contig_23147,contig_38509,contig_2791,First_Contig3348,contig_666,contig_11066,contig_1462,contig_32404,contig_23038,contig_8225,contig_4757,contig_35818,contig_25652,contig_42549,contig_50395,First_Contig234,contig_23695,contig_7197,contig_3768,contig_95219,contig_18231,contig_32038,contig_23542,contig_28823,contig_13630,contig_5282,contig_4322,contig_30…	contig_6581,contig_13263,contig_164,contig_12570,contig_12623,contig_2416,contig_16236,contig_18598,contig_4804,contig_22906,contig_16757,contig_121,First_Contig3126,contig_10349,contig_19591,contig_4805,contig_22108,contig_12569,contig_37427,contig_44947,contig_22207,contig_17042,contig_9482,contig_2187,contig_15686,contig_54845,contig_2551,contig_11148,contig_25194,First_Contig1043,contig_5295,…
GO:0000166	nucleotide binding	molecular_function	115	39	76	990	4493	26321	contig_12593,First_Contig1265,contig_240,contig_17504,contig_3959,contig_21745,First_Contig1038,contig_34137,contig_32404,contig_17505,contig_3896,contig_8298,contig_29873,contig_25652,contig_18631,contig_4327,contig_7197,contig_16578,contig_34928,contig_3014,contig_1390,contig_10452,contig_4405,contig_19278,contig_59741,contig_36215,contig_16471,contig_42103,contig_17317,contig_22122,contig_9497…	contig_5267,contig_27287,contig_61825,contig_484,contig_3161,contig_16236,contig_89534,contig_26648,contig_16757,contig_25895,contig_3749,contig_5080,contig_13814,contig_13234,contig_12098,First_Contig545,contig_15833,contig_17210,contig_12904,contig_5418,contig_12535,contig_46622,contig_5615,contig_41053,contig_6179,contig_22108,contig_18735,contig_16547,First_Contig79,contig_432,contig_27660,co…
GO:0003824	catalytic activity	molecular_function	101	37	64	990	2058	26321	contig_58111,contig_13090,contig_45661,contig_32868,contig_22547,contig_25154,contig_4378,contig_8474,contig_21185,contig_23877,contig_17855,contig_5100,First_Contig1195,contig_27514,contig_4376,contig_2158,contig_8074,contig_21461,contig_3181,contig_11412,contig_47392,contig_13744,contig_16471,contig_4377,contig_54515,contig_13745,contig_94972,contig_30798,contig_44687,contig_23105,contig_49746,…	contig_13263,contig_6104,contig_5966,contig_960,contig_2862,contig_2979,contig_12011,contig_22531,contig_7871,contig_768,contig_3238,contig_463,contig_13895,contig_46727,First_Contig545,contig_17210,contig_2538,contig_5418,contig_12535,contig_2490,contig_5316,contig_22745,contig_6105,contig_6360,contig_6075,contig_10651,contig_49403,contig_22148,contig_5753,contig_14926,contig_2716,contig_11008,c…
GO:0005524	ATP binding	molecular_function	97	29	68	990	5490	26321	contig_38083,contig_13318,contig_21129,contig_17504,contig_22266,contig_3959,contig_21745,First_Contig1038,contig_17505,contig_5935,contig_8298,contig_29873,contig_18631,contig_4327,contig_16578,contig_34928,contig_10452,contig_4405,contig_38389,contig_59741,contig_19227,contig_22122,First_Contig97,contig_3230,contig_3348,First_Contig128,contig_16580,contig_47398,contig_14397,	contig_5267,contig_27287,contig_61825,contig_484,First_Contig209,contig_11812,contig_89534,contig_3749,contig_13234,contig_9893,contig_12098,contig_15833,contig_12904,contig_12535,contig_46622,contig_5615,contig_41053,contig_6179,contig_1230,contig_18735,contig_16547,First_Contig79,contig_432,contig_24121,contig_20692,contig_8870,contig_5454,contig_6183,contig_38730,First_Contig2103,contig_74244,…
GO:0046872	metal ion binding	molecular_function	96	39	57	990	2458	26321	First_Contig1041,contig_7231,contig_75444,contig_23147,contig_2791,contig_11066,contig_1462,contig_23038,contig_4757,contig_1040,contig_28928,contig_50395,First_Contig234,contig_3768,contig_18231,contig_27819,contig_32038,contig_23542,contig_13630,contig_5282,contig_4322,First_Contig2164,contig_5283,contig_23447,contig_41242,contig_61,contig_1460,contig_238,contig_6471,contig_24759,contig_14415,c…	contig_13263,contig_12570,contig_484,contig_18598,contig_13223,contig_16511,contig_10362,contig_22906,contig_16757,First_Contig701,contig_3749,contig_121,contig_3830,contig_2773,contig_266,contig_12098,contig_13895,contig_536,contig_10349,contig_3305,contig_12535,contig_19591,contig_7948,contig_22108,contig_12569,contig_432,contig_24121,contig_18038,contig_22207,contig_9482,contig_38730,contig_18…
GO:0016740	transferase activity	molecular_function	88	42	46	990	2274	26321	First_Contig595,contig_58111,contig_36895,contig_26425,contig_4378,contig_18321,contig_23877,contig_3994,contig_23984,contig_39914,contig_2597,contig_2112,contig_1040,contig_53151,contig_28799,contig_7082,First_Contig518,contig_78383,contig_27514,contig_28978,contig_4376,contig_20279,contig_53149,contig_603,contig_10452,contig_21461,contig_70449,contig_73221,contig_15728,contig_20293,contig_2111,…	contig_25092,contig_3297,contig_11812,contig_11198,contig_2979,contig_13234,contig_9893,contig_3238,contig_46727,contig_44343,contig_12535,contig_22639,contig_2490,contig_46622,contig_41053,contig_14802,contig_10238,contig_22745,contig_11199,contig_6360,contig_16547,contig_3491,contig_20689,contig_3296,contig_20692,contig_22148,contig_21759,contig_11026,contig_14529,First_Contig206,contig_58537,c…
GO:0005975	carbohydrate metabolic process	biological_process	61	25	36	990	776	26321	contig_29437,contig_13090,contig_45661,contig_32868,contig_22547,contig_17855,contig_13091,contig_78070,contig_25152,First_Contig1195,contig_27585,contig_2158,contig_25150,contig_72978,contig_8074,contig_11412,contig_27584,contig_30798,contig_44687,contig_23105,First_Contig1028,contig_37904,contig_21324,contig_4908,First_Contig1727,	contig_3851,contig_6146,contig_12011,contig_22531,contig_2826,contig_7871,contig_768,contig_17210,contig_5418,contig_46622,contig_12714,contig_10651,contig_20692,contig_14926,contig_2827,contig_11008,First_Contig276,contig_21725,contig_7094,contig_8459,contig_289,contig_12691,contig_2551,First_Contig187,contig_2704,contig_33842,contig_28997,contig_33444,contig_6373,contig_25609,contig_18206,First…
GO:0055085	transmembrane transport	biological_process	58	16	42	990	802	26321	First_Contig1876,contig_31008,contig_21745,First_Contig1038,contig_52185,contig_41342,contig_16723,contig_16455,contig_18631,contig_34919,contig_34928,contig_11591,contig_22122,contig_86290,First_Contig97,First_Contig532,	contig_17887,contig_9293,contig_37694,contig_1138,contig_31335,contig_1563,contig_18061,contig_1866,contig_19459,contig_30945,First_Contig266,contig_3812,contig_7230,contig_11083,contig_14075,contig_1942,contig_12656,contig_2819,contig_22313,contig_17336,contig_1869,contig_14076,contig_1868,contig_6195,First_Contig588,contig_8917,contig_7903,contig_8545,contig_8906,contig_47334,contig_15681,conti…
GO:0006810	transport	biological_process	58	14	44	990	997	26321	contig_21745,First_Contig1038,contig_18631,contig_34928,contig_3360,contig_829,contig_2655,contig_22811,contig_22122,contig_86290,First_Contig97,First_Contig532,First_Contig137,contig_1413,	contig_36343,First_Contig169,contig_1138,contig_7358,contig_2010,contig_37162,contig_810,contig_20905,contig_5831,contig_28048,contig_30945,First_Contig1253,contig_11083,contig_25563,contig_9071,contig_6085,contig_38730,contig_17336,contig_11774,contig_610,contig_38635,contig_6195,contig_28909,contig_8917,contig_2350,contig_3825,contig_7903,contig_8545,contig_15310,contig_1103,contig_26767,contig…
GO:0006508	proteolysis	biological_process	57	6	51	990	860	26321	contig_20941,contig_8298,contig_16578,contig_19640,contig_4012,contig_16580,	contig_5894,contig_3776,contig_30096,contig_3917,contig_5688,contig_8675,contig_6347,contig_30920,contig_1739,contig_11915,contig_40331,contig_3526,contig_601,contig_16794,contig_9455,contig_3940,contig_57382,contig_3775,First_Contig351,contig_1610,contig_10790,contig_4719,contig_37687,contig_8985,contig_2250,contig_26829,contig_3271,contig_33475,contig_3916,contig_3774,contig_187,contig_6652,con…
GO:0008270	zinc ion binding	molecular_function	50	15	35	990	2450	26321	contig_12593,contig_25152,contig_1040,contig_25652,contig_25150,contig_20279,contig_2993,contig_5600,contig_1390,contig_49970,contig_76333,contig_40289,contig_63339,contig_9379,contig_26945,	contig_19260,contig_27340,contig_12791,contig_13223,contig_10362,contig_16757,First_Contig701,contig_2773,contig_266,contig_536,contig_40972,contig_3305,contig_28151,contig_24543,contig_14733,contig_18038,contig_10136,contig_11026,contig_18776,contig_5210,contig_18577,contig_5129,contig_10364,contig_17100,First_Contig326,contig_5135,contig_1131,contig_47258,contig_2417,contig_27841,contig_72929,c…
GO:0006629	lipid metabolic process	biological_process	49	21	28	990	359	26321	contig_7231,contig_4705,contig_4846,contig_20226,contig_2012,contig_4640,contig_39461,contig_1720,contig_32317,contig_4847,contig_17692,contig_26362,contig_6879,contig_4677,contig_20227,contig_24629,contig_11291,contig_5196,contig_6341,contig_17242,contig_24621,	contig_3243,contig_2712,contig_5894,contig_107,contig_5688,contig_40331,contig_601,contig_10953,contig_648,contig_16794,contig_293,contig_8415,contig_22276,contig_49403,contig_699,contig_2716,contig_5130,contig_28084,contig_39954,contig_28446,contig_42972,contig_2250,contig_5588,contig_89553,contig_13153,contig_5406,contig_2251,contig_5687,
GO:0005506	iron ion binding	molecular_function	48	34	14	990	597	26321	First_Contig1041,contig_23147,contig_37587,contig_666,contig_11066,contig_10066,contig_32979,contig_1462,First_Contig234,contig_3768,contig_18231,contig_32038,contig_23542,contig_13630,contig_5282,contig_4322,First_Contig2164,contig_5283,contig_23447,contig_6429,contig_41242,contig_61,contig_1460,First_Contig1856,contig_24759,contig_14415,contig_13256,First_Contig281,contig_25016,contig_65851,Fir…	contig_13263,contig_12570,First_Contig3126,contig_10349,contig_19591,contig_12569,contig_37427,contig_22207,contig_9482,contig_674,contig_21982,contig_12030,First_Contig1259,contig_40540,
GO:0005618	cell wall	cellular_component	42	17	25	990	271	26321	Second_Contig20,contig_11379,contig_29437,contig_26249,contig_1422,contig_78070,contig_29873,contig_14237,contig_26248,contig_44687,contig_21695,First_Contig1304,First_Contig1028,contig_34402,First_Contig777,contig_14397,First_Contig1727,	contig_929,contig_3917,contig_19779,contig_43880,contig_36049,contig_43232,contig_6360,contig_3940,contig_4719,contig_289,contig_16208,contig_2704,contig_754,contig_3916,First_Contig311,contig_10205,contig_42915,contig_18666,contig_31610,contig_6131,contig_30966,contig_10486,contig_6373,contig_753,First_Contig124,
GO:0004553	hydrolase activity, hydrolyzing O-glycosyl compounds	molecular_function	42	21	21	990	468	26321	contig_29437,contig_13090,contig_45661,contig_32868,contig_22547,contig_17855,contig_13091,contig_78070,First_Contig1195,contig_27585,contig_2158,contig_8074,contig_11412,contig_27584,contig_30798,contig_44687,contig_23105,First_Contig1028,contig_37904,contig_21324,First_Contig1727,	contig_6146,contig_22531,contig_2826,contig_7871,contig_768,contig_12714,contig_10651,contig_2827,contig_11008,First_Contig276,contig_8459,contig_289,contig_12691,First_Contig187,contig_2704,contig_28997,contig_6373,contig_25609,First_Contig1924,contig_6346,First_Contig124,
GO:0009055	electron carrier activity	molecular_function	41	24	17	990	631	26321	First_Contig1041,contig_23147,contig_11066,contig_26469,contig_1462,First_Contig234,contig_3768,contig_18231,contig_32038,contig_23542,contig_5282,contig_4322,First_Contig2164,contig_5283,contig_23447,contig_41242,contig_61,contig_1460,contig_24759,contig_14415,contig_13256,contig_25016,contig_53212,contig_50027,	contig_13263,contig_12570,contig_5134,contig_10674,contig_579,contig_10349,contig_19591,contig_12569,contig_22207,contig_9482,First_Contig2149,contig_491,contig_674,contig_21982,contig_12030,First_Contig1259,contig_40540,
GO:0020037	heme binding	molecular_function	40	27	13	990	556	26321	First_Contig1041,contig_23147,contig_11066,contig_1462,contig_23038,contig_50395,First_Contig234,contig_3768,contig_18231,contig_32038,contig_23542,contig_5282,contig_4322,First_Contig2164,contig_5283,contig_23447,contig_41242,contig_61,contig_1460,contig_238,contig_24759,contig_14415,contig_13256,contig_25016,contig_157,contig_53212,contig_50027,	contig_12570,contig_12623,contig_46727,contig_10349,contig_19591,contig_12569,contig_22207,contig_9482,contig_674,contig_21982,contig_12030,First_Contig1259,contig_40540,
GO:0009507	chloroplast	cellular_component	40	30	10	990	905	26321	contig_7231,contig_35007,contig_75444,contig_37801,contig_50505,contig_12369,contig_2791,contig_39313,contig_26469,contig_15862,contig_13198,contig_28777,contig_8298,contig_29873,contig_5554,contig_9593,contig_5836,contig_28823,contig_11591,contig_11937,contig_15705,contig_6791,contig_896,contig_44687,First_Contig1028,contig_2132,contig_16580,contig_12101,contig_14397,contig_22640,	contig_6104,contig_121,contig_6105,First_Contig1086,contig_74244,First_Contig1287,contig_5403,contig_27205,contig_3331,contig_29945,
GO:0016772	transferase activity, transferring phosphorus-containing groups	molecular_function	39	13	26	990	2605	26321	contig_38083,contig_21129,contig_5935,contig_12231,contig_10452,contig_5852,contig_15705,contig_59741,contig_210,contig_3230,contig_3348,contig_47398,First_Contig59,	First_Contig209,contig_13234,contig_9893,contig_15833,contig_5615,contig_41053,contig_16547,contig_8870,contig_14529,contig_5150,First_Contig798,contig_5592,contig_19106,contig_37544,contig_9017,contig_13675,contig_23361,contig_5065,contig_18428,contig_691,contig_26928,contig_2657,contig_13418,contig_5994,contig_4451,contig_15182,
GO:0008233	peptidase activity	molecular_function	39	1	38	990	385	26321	contig_20941,	contig_5894,contig_30096,contig_3917,contig_5688,contig_8675,contig_6347,contig_1739,contig_40331,contig_3526,contig_601,contig_16794,contig_3940,First_Contig351,contig_1610,contig_10790,contig_4719,contig_37687,contig_8985,contig_2250,contig_26829,contig_3271,contig_33475,contig_3916,contig_3441,contig_9634,contig_35110,contig_20754,contig_15374,First_Contig1009,contig_80138,contig_1971,contig_6…
GO:0004497	monooxygenase activity	molecular_function	37	24	13	990	441	26321	First_Contig1041,contig_23147,contig_11066,contig_1462,contig_42549,First_Contig234,contig_3768,contig_95219,contig_18231,contig_32038,contig_23542,contig_5282,contig_4322,First_Contig2164,contig_5283,contig_23447,contig_41242,contig_61,contig_1460,contig_24759,contig_14415,contig_13256,contig_53212,contig_50027,	contig_12570,contig_10349,contig_19591,contig_12569,contig_22207,contig_17042,contig_9482,contig_674,contig_21982,contig_12030,contig_27841,First_Contig1259,contig_40540,
GO:0003677	DNA binding	molecular_function	37	11	26	990	1750	26321	contig_24539,contig_48466,contig_63853,contig_33333,contig_73346,contig_2878,contig_43368,contig_40289,contig_47517,contig_26945,contig_17565,	contig_2089,contig_38907,contig_7768,contig_81783,contig_986,contig_29781,contig_1246,contig_40972,contig_8771,contig_33785,contig_46663,contig_95785,contig_10136,contig_5210,contig_17965,contig_96016,contig_64075,contig_58121,contig_8705,contig_8348,contig_17100,contig_23361,contig_40790,contig_4604,contig_12397,contig_2468,
GO:0005886	plasma membrane	cellular_component	37	12	25	990	961	26321	contig_35007,contig_26249,contig_6407,contig_52185,contig_13198,contig_12323,contig_23542,contig_34928,contig_15982,contig_26248,contig_21695,First_Contig1304,	First_Contig110,contig_2010,contig_43232,First_Contig1253,contig_6360,contig_2504,contig_31555,contig_18735,contig_20066,contig_38730,contig_24470,contig_11774,contig_19857,contig_18736,contig_16208,contig_16577,contig_12349,contig_1667,contig_10205,contig_42915,contig_4882,contig_10181,contig_3331,contig_1865,contig_11704,
GO:0043086	negative regulation of catalytic activity	biological_process	35	9	26	990	172	26321	contig_5372,Second_Contig20,contig_11379,contig_43287,contig_26249,contig_7804,contig_26248,contig_21695,contig_34402,	contig_929,contig_30096,contig_3917,contig_19779,contig_8675,contig_6347,contig_1739,contig_3526,contig_43232,contig_3940,First_Contig351,contig_10490,contig_36857,contig_4719,contig_3271,contig_16208,contig_3916,First_Contig311,contig_7027,contig_35110,contig_20754,First_Contig1009,contig_31610,contig_10486,contig_753,contig_30095,
GO:0016705	oxidoreductase activity, acting on paired donors, with incorporation or reduction of molecular oxygen	molecular_function	35	24	11	990	450	26321	First_Contig1041,contig_23147,contig_11066,contig_1462,First_Contig234,contig_3768,contig_18231,contig_32038,contig_23542,contig_5282,contig_4322,First_Contig2164,contig_5283,contig_3104,contig_23447,contig_41242,contig_61,contig_1460,contig_24759,contig_14415,contig_13256,contig_25016,contig_53212,contig_50027,	contig_12570,contig_10349,contig_19591,contig_12569,contig_22207,contig_9482,contig_674,contig_21982,contig_12030,First_Contig1259,contig_40540,
GO:0006468	protein phosphorylation	biological_process	33	8	25	990	2466	26321	contig_38083,contig_21129,contig_5935,contig_10452,contig_59741,contig_3230,contig_3348,contig_47398,	First_Contig209,contig_13234,contig_9893,contig_15833,contig_5615,contig_41053,contig_16547,contig_8870,contig_14529,contig_5150,First_Contig798,contig_5592,contig_19106,contig_37544,contig_9017,contig_13675,contig_23361,contig_5065,contig_18428,contig_26928,contig_2657,contig_13418,contig_5994,contig_4451,contig_15182,
GO:0004672	protein kinase activity	molecular_function	33	8	25	990	2459	26321	contig_38083,contig_21129,contig_5935,contig_10452,contig_59741,contig_3230,contig_3348,contig_47398,	First_Contig209,contig_13234,contig_9893,contig_15833,contig_5615,contig_41053,contig_16547,contig_8870,contig_14529,contig_5150,First_Contig798,contig_5592,contig_19106,contig_37544,contig_9017,contig_13675,contig_23361,contig_5065,contig_18428,contig_26928,contig_2657,contig_13418,contig_5994,contig_4451,contig_15182,
GO:0016798	hydrolase activity, acting on glycosyl bonds	molecular_function	33	11	22	990	346	26321	contig_13090,contig_22547,contig_17855,contig_27585,contig_2158,contig_72978,contig_11412,contig_27584,contig_30798,contig_23105,contig_21324,	contig_6146,contig_12011,contig_22531,contig_2826,contig_7871,contig_768,contig_12714,contig_7424,contig_10651,contig_14926,contig_2827,First_Contig276,contig_21725,contig_8459,contig_289,contig_12691,contig_33842,contig_6373,First_Contig1924,contig_6346,contig_2135,contig_10110,
GO:0005634	nucleus	cellular_component	32	7	25	990	1827	26321	contig_50505,contig_24539,contig_63853,contig_33333,contig_73346,contig_47517,contig_17565,	contig_38907,contig_12791,contig_10362,contig_81783,contig_986,contig_1246,contig_8771,contig_46663,contig_95785,contig_32821,contig_14733,contig_2013,contig_5210,contig_96016,contig_58121,contig_10364,contig_17100,contig_10205,contig_42915,contig_41050,contig_40790,contig_15074,contig_12397,contig_2468,contig_23295,
GO:0006355	regulation of transcription, DNA-dependent	biological_process	30	14	16	990	1010	26321	contig_24539,contig_63853,contig_33333,contig_73346,contig_71734,contig_2878,contig_43368,contig_40289,contig_47517,contig_9379,contig_3230,contig_26945,contig_17565,contig_46495,	contig_12791,contig_29781,contig_40972,contig_8771,contig_14733,contig_10136,contig_9653,contig_5210,contig_17965,contig_64075,contig_8348,contig_17100,contig_23361,contig_40790,contig_4604,contig_2468,
GO:0016757	transferase activity, transferring glycosyl groups	molecular_function	29	22	7	990	556	26321	contig_26425,contig_18321,contig_39914,contig_2112,contig_1040,contig_53151,contig_28799,contig_28978,contig_20279,contig_53149,contig_603,contig_70449,contig_73221,contig_20293,contig_2111,contig_32589,contig_4427,contig_16294,contig_20621,contig_20184,contig_53150,contig_602,	contig_3297,contig_22639,contig_14802,contig_3491,contig_3296,contig_11026,contig_7065,
GO:0005737	cytoplasm	cellular_component	29	9	20	990	938	26321	contig_50505,contig_37587,contig_26249,contig_36215,contig_42103,contig_26248,First_Contig1856,contig_21695,contig_3230,	contig_6104,contig_89534,contig_25417,contig_28904,contig_25895,contig_12535,contig_6179,contig_6105,contig_16341,contig_11471,contig_74244,contig_21787,First_Contig95,contig_5403,contig_16208,contig_2120,First_Contig2709,contig_7078,contig_18375,contig_17863,
GO:0005215	transporter activity	molecular_function	27	5	22	990	358	26321	contig_3360,contig_22811,contig_86290,First_Contig532,First_Contig137,	First_Contig169,contig_1138,contig_7358,contig_20905,contig_28048,contig_11083,contig_25563,contig_9071,contig_6085,contig_11774,contig_610,contig_6195,contig_8917,contig_7903,contig_15310,contig_17771,contig_20422,contig_32310,contig_28611,contig_6327,contig_8729,contig_8758,
GO:0006200	ATP catabolic process	biological_process	26	11	15	990	386	26321	contig_3959,contig_21745,First_Contig1038,contig_29873,contig_18631,contig_4327,contig_34928,contig_38389,contig_22122,First_Contig97,contig_14397,	contig_5267,contig_484,contig_3749,contig_12904,contig_18735,contig_432,contig_5454,First_Contig2103,contig_18736,contig_16577,contig_28909,contig_3825,contig_4159,contig_4882,contig_4333,
GO:0016887	ATPase activity	molecular_function	26	11	15	990	386	26321	contig_3959,contig_21745,First_Contig1038,contig_29873,contig_18631,contig_4327,contig_34928,contig_38389,contig_22122,First_Contig97,contig_14397,	contig_5267,contig_484,contig_3749,contig_12904,contig_18735,contig_432,contig_5454,First_Contig2103,contig_18736,contig_16577,contig_28909,contig_3825,contig_4159,contig_4882,contig_4333,
GO:0030599	pectinesterase activity	molecular_function	25	11	14	990	93	26321	contig_5372,Second_Contig20,contig_11379,contig_26249,contig_1422,contig_7804,contig_14237,contig_26248,contig_21695,contig_34402,First_Contig777,	contig_929,contig_19779,contig_43880,contig_43232,contig_10490,contig_36857,contig_16208,contig_754,First_Contig311,contig_18666,contig_31610,contig_30966,contig_10486,contig_753,
GO:0016788	hydrolase activity, acting on ester bonds	molecular_function	25	14	11	990	203	26321	contig_4705,contig_4846,contig_2012,contig_4640,contig_39461,contig_1720,contig_4847,contig_26362,contig_6879,contig_4677,contig_24629,contig_11291,contig_5196,contig_24621,	contig_3243,contig_2712,contig_8415,contig_22276,contig_18000,contig_28084,contig_39954,contig_28446,contig_5588,contig_89553,contig_13153,
GO:0017111	nucleoside-triphosphatase activity	molecular_function	25	13	12	990	751	26321	contig_3959,contig_21745,First_Contig1038,contig_8298,contig_29873,contig_18631,contig_4327,contig_16578,contig_34928,contig_22122,First_Contig97,contig_16580,contig_14397,	contig_5267,contig_61825,contig_12904,contig_18735,First_Contig79,contig_5454,First_Contig2103,contig_18736,contig_16577,contig_28909,contig_3825,contig_4882,
GO:0016829	lyase activity	molecular_function	24	8	16	990	235	26321	contig_75444,contig_8474,contig_11540,First_Contig1301,contig_42549,contig_95219,contig_6471,contig_18889,	contig_5966,contig_960,contig_2862,contig_777,First_Contig701,contig_23776,contig_1905,contig_2789,contig_2790,First_Contig1287,contig_6080,contig_2417,contig_20558,contig_29945,contig_1904,contig_489,
GO:0016747	transferase activity, transferring acyl groups other than amino-acyl groups	molecular_function	24	14	10	990	247	26321	First_Contig595,contig_58111,contig_36895,contig_12369,contig_4378,contig_23984,contig_27514,contig_4376,contig_21461,contig_4377,contig_31256,contig_49746,contig_17470,First_Contig676,	contig_25092,contig_11198,contig_2979,contig_44343,contig_22745,contig_11199,contig_20689,contig_22148,contig_9001,contig_20690,
GO:0004674	protein serine/threonine kinase activity	molecular_function	23	4	19	990	2012	26321	contig_10452,contig_3230,contig_3348,contig_47398,	First_Contig209,contig_13234,contig_9893,contig_15833,contig_5615,contig_41053,contig_16547,contig_8870,contig_14529,contig_5150,First_Contig798,contig_37544,contig_9017,contig_5065,contig_18428,contig_26928,contig_2657,contig_13418,contig_15182,
GO:0005509	calcium ion binding	molecular_function	23	1	22	990	396	26321	contig_6341,	contig_164,contig_550,contig_5171,contig_7831,contig_6318,contig_7948,contig_15645,contig_41053,contig_14792,contig_49403,contig_2716,contig_14934,contig_34888,contig_42972,contig_34887,contig_23566,contig_32095,contig_14552,contig_2273,contig_7669,contig_24970,contig_21891,
GO:0005576	extracellular region	cellular_component	22	5	17	990	155	26321	contig_14370,contig_12855,contig_72978,contig_14237,contig_17960,	contig_49569,First_Contig1656,contig_3917,contig_6347,contig_29771,contig_48406,contig_3940,First_Contig351,contig_4719,contig_289,First_Contig98,contig_3916,contig_2093,contig_89553,contig_423,contig_6373,contig_10110,
GO:0042545	cell wall modification	biological_process	21	9	12	990	73	26321	Second_Contig20,contig_11379,contig_26249,contig_1422,contig_14237,contig_26248,contig_21695,contig_34402,First_Contig777,	contig_929,contig_19779,contig_43880,contig_43232,contig_16208,contig_754,First_Contig311,contig_18666,contig_31610,contig_30966,contig_10486,contig_753,
GO:0045330	aspartyl esterase activity	molecular_function	21	9	12	990	73	26321	Second_Contig20,contig_11379,contig_26249,contig_1422,contig_14237,contig_26248,contig_21695,contig_34402,First_Contig777,	contig_929,contig_19779,contig_43880,contig_43232,contig_16208,contig_754,First_Contig311,contig_18666,contig_31610,contig_30966,contig_10486,contig_753,
GO:0022857	transmembrane transporter activity	molecular_function	21	4	17	990	94	26321	contig_31008,contig_16455,contig_86290,First_Contig532,	contig_17887,contig_9293,contig_31335,contig_30945,contig_11083,contig_14075,contig_12656,contig_2819,contig_17336,contig_14076,contig_6195,contig_8917,contig_8906,contig_47334,contig_17771,contig_61248,contig_6327,
GO:0016310	phosphorylation	biological_process	21	0	21	990	1298	26321	-	contig_11812,contig_13234,contig_9893,contig_3238,contig_15833,contig_12535,contig_46622,contig_41053,contig_16547,contig_20692,contig_14529,contig_5150,contig_19106,contig_37544,contig_9017,contig_13675,contig_18428,contig_33444,contig_26928,contig_10908,contig_5994,
GO:0016301	kinase activity	molecular_function	21	0	21	990	1281	26321	-	contig_11812,contig_13234,contig_9893,contig_3238,contig_15833,contig_12535,contig_46622,contig_41053,contig_16547,contig_20692,contig_14529,contig_5150,contig_19106,contig_37544,contig_9017,contig_13675,contig_18428,contig_33444,contig_26928,contig_10908,contig_5994,
GO:0004857	enzyme inhibitor activity	molecular_function	19	8	11	990	76	26321	contig_5372,Second_Contig20,contig_11379,contig_26249,contig_7804,contig_26248,contig_21695,contig_34402,	contig_929,contig_19779,contig_43232,contig_10490,contig_36857,contig_16208,First_Contig311,contig_7027,contig_31610,contig_10486,contig_753,
GO:0016746	transferase activity, transferring acyl groups	molecular_function	19	13	6	990	183	26321	contig_58111,contig_12369,contig_4378,contig_2597,contig_7082,First_Contig518,contig_27514,contig_4376,contig_21461,contig_2598,contig_4377,contig_49746,First_Contig676,	contig_2979,contig_44343,contig_22745,contig_22148,contig_19784,contig_9001,
GO:0004252	serine-type endopeptidase activity	molecular_function	18	2	16	990	195	26321	contig_43287,contig_20941,	contig_30096,contig_3917,contig_8675,contig_6347,contig_1739,contig_3526,contig_3940,First_Contig351,contig_4719,contig_3271,contig_3916,contig_24395,contig_35110,contig_20754,First_Contig1009,contig_30095,
GO:0048046	apoplast	cellular_component	18	9	9	990	197	26321	contig_29437,contig_26249,contig_78070,contig_26248,contig_44687,contig_21695,First_Contig1304,First_Contig1028,First_Contig1727,	contig_18598,contig_69710,contig_16208,contig_2704,contig_1757,contig_6652,contig_10205,contig_42915,First_Contig124,
GO:0046983	protein dimerization activity	molecular_function	18	9	9	990	443	26321	contig_3994,contig_33333,contig_16079,contig_38185,contig_55618,contig_13127,contig_20030,contig_48182,First_Contig1610,	contig_8771,contig_10238,First_Contig206,contig_58537,contig_166,contig_4986,contig_74953,contig_2468,First_Contig3164,
GO:0009505	plant-type cell wall	cellular_component	17	6	11	990	120	26321	contig_26249,contig_26248,contig_44687,contig_21695,First_Contig1304,First_Contig1028,	contig_3917,contig_12011,contig_3940,contig_14926,contig_4719,contig_21725,contig_16208,contig_3916,contig_33842,contig_6131,contig_2135,
GO:0008236	serine-type peptidase activity	molecular_function	17	0	17	990	159	26321	-	contig_30096,contig_3917,contig_8675,contig_6347,contig_30920,contig_1739,contig_11915,contig_3526,contig_3940,First_Contig351,contig_4719,contig_3271,contig_3916,contig_35110,contig_20754,First_Contig1009,contig_30095,
GO:0005739	mitochondrion	cellular_component	17	9	8	990	465	26321	contig_23147,contig_11066,contig_1462,First_Contig234,contig_32038,contig_23542,First_Contig2164,contig_1460,contig_50027,	contig_1789,contig_20692,contig_74244,contig_5403,contig_1791,contig_7027,contig_10205,contig_42915,
GO:0042802	identical protein binding	molecular_function	16	1	15	990	103	26321	contig_43287,	contig_30096,contig_3917,contig_8675,contig_6347,contig_1739,contig_3526,contig_3940,First_Contig351,contig_4719,contig_3271,contig_3916,contig_35110,contig_20754,First_Contig1009,contig_30095,
GO:0005622	intracellular	cellular_component	16	12	4	990	966	26321	contig_15994,contig_20045,contig_39486,contig_10695,contig_14230,contig_9593,contig_2993,contig_2087,contig_19278,contig_76333,contig_63339,contig_8021,	contig_26284,contig_32821,contig_15310,contig_53054,
GO:0006633	fatty acid biosynthetic process	biological_process	16	10	6	990	187	26321	contig_58111,contig_7231,contig_27514,contig_13630,contig_3014,contig_21461,contig_6429,contig_49746,First_Contig232,First_Contig1059,	contig_2979,First_Contig3126,contig_22745,contig_22148,contig_9001,contig_5406,
GO:0006812	cation transport	biological_process	16	0	16	990	223	26321	-	contig_484,contig_36846,contig_3749,contig_12098,contig_432,contig_24121,contig_38730,contig_12832,contig_3577,contig_8545,contig_4159,contig_4333,contig_3331,contig_8596,contig_18700,contig_29642,
GO:0032259	methylation	biological_process	16	8	8	990	363	26321	contig_2854,contig_2455,contig_3994,First_Contig3350,contig_1509,contig_68885,contig_20030,contig_2454,	contig_12481,contig_10238,First_Contig206,contig_58537,contig_166,contig_15918,contig_4986,First_Contig3164,
GO:0008168	methyltransferase activity	molecular_function	16	8	8	990	390	26321	contig_2854,contig_2455,contig_3994,First_Contig3350,contig_1509,contig_68885,contig_20030,contig_2454,	contig_12481,contig_10238,First_Contig206,contig_58537,contig_166,contig_15918,contig_4986,First_Contig3164,
GO:0003676	nucleic acid binding	molecular_function	15	4	11	990	2441	26321	First_Contig1265,contig_5600,contig_49970,contig_20751,	contig_27340,contig_5080,contig_28151,contig_24543,contig_18000,contig_2013,contig_18776,contig_5129,contig_17100,contig_47258,contig_4003,
GO:0045490	pectin catabolic process	biological_process	15	7	8	990	55	26321	Second_Contig20,contig_11379,contig_26249,contig_14237,contig_26248,contig_21695,contig_34402,	contig_929,contig_19779,contig_43232,contig_16208,First_Contig311,contig_31610,contig_10486,contig_753,
GO:0008234	cysteine-type peptidase activity	molecular_function	15	1	14	990	136	26321	contig_4012,	contig_1610,contig_10790,contig_8985,contig_26829,contig_33475,contig_6652,contig_3441,contig_9634,contig_15374,contig_1971,contig_663,contig_15446,contig_7140,contig_5243,
GO:0006096	glycolysis	biological_process	14	6	8	990	120	26321	contig_1704,contig_1705,contig_1706,contig_12102,contig_12101,contig_1744,	contig_960,contig_11812,contig_3238,contig_12535,contig_46622,contig_20692,contig_33444,contig_10908,
GO:0019829	cation-transporting ATPase activity	molecular_function	14	0	14	990	151	26321	-	contig_484,contig_36846,contig_3749,contig_12098,contig_432,contig_24121,contig_38730,contig_12832,contig_3577,contig_4159,contig_4333,contig_3331,contig_8596,contig_18700,
GO:0006952	defense response	biological_process	14	3	11	990	683	26321	contig_12855,contig_46758,First_Contig13,	First_Contig481,contig_852,contig_36298,contig_9691,contig_4962,contig_4739,contig_21606,contig_21386,contig_423,contig_10205,contig_42915,
GO:0005783	endoplasmic reticulum	cellular_component	14	3	11	990	228	26321	contig_58111,contig_12323,contig_23542,	contig_550,contig_25129,contig_22906,contig_579,contig_6318,contig_38730,contig_6570,contig_14890,contig_7669,contig_3441,contig_15374,
GO:0009536	plastid	cellular_component	14	8	6	990	249	26321	contig_7231,contig_75444,contig_2791,contig_42549,contig_9593,contig_95219,contig_28823,contig_11591,	contig_6104,contig_121,contig_6105,First_Contig1287,contig_12907,contig_29945,
GO:0016758	transferase activity, transferring hexosyl groups	molecular_function	14	11	3	990	285	26321	contig_2112,contig_78383,contig_28978,contig_603,contig_70449,contig_2111,contig_32589,contig_16294,contig_20621,contig_20184,contig_602,	contig_14802,contig_7094,contig_7065,
GO:0016866	intramolecular transferase activity	molecular_function	13	7	6	990	51	26321	contig_39533,contig_3181,contig_13744,contig_54515,contig_13745,First_Contig1232,contig_23148,	contig_12037,contig_6075,contig_5074,First_Contig461,contig_61886,contig_5075,
GO:0005543	phospholipid binding	molecular_function	13	0	13	990	93	26321	-	contig_26284,contig_27844,First_Contig174,contig_38622,contig_13353,contig_2187,contig_24470,contig_42597,contig_21754,contig_11346,contig_12696,contig_11316,contig_13354,
GO:0016760	cellulose synthase (UDP-forming) activity	molecular_function	13	12	1	990	94	26321	contig_26425,contig_18321,contig_39914,contig_1040,contig_53151,contig_28799,contig_20279,contig_53149,contig_73221,contig_20293,contig_4427,contig_53150,	contig_11026,
GO:0003700	sequence-specific DNA binding transcription factor activity	molecular_function	13	8	5	990	534	26321	contig_24539,contig_63853,contig_73346,contig_71734,contig_43368,contig_47517,contig_9379,contig_17565,	contig_8771,contig_9653,contig_5210,contig_40790,contig_2468,
GO:0050660	flavin adenine dinucleotide binding	molecular_function	13	5	8	990	244	26321	contig_5974,contig_21718,First_Contig1301,contig_17317,contig_16599,	contig_6581,contig_13263,contig_164,contig_17042,contig_42524,contig_3551,contig_2699,contig_3087,
GO:0030244	cellulose biosynthetic process	biological_process	12	9	3	990	103	26321	contig_26425,contig_1040,contig_53151,contig_28799,contig_20279,contig_53149,contig_73221,contig_20293,contig_53150,	contig_12037,First_Contig461,contig_11026,
GO:0030246	carbohydrate binding	molecular_function	12	11	1	990	199	26321	contig_13090,contig_32868,contig_17855,First_Contig1195,contig_11412,contig_30798,contig_44687,contig_23105,First_Contig1028,contig_37904,contig_21324,	contig_7094,
GO:0009058	biosynthetic process	biological_process	12	5	7	990	248	26321	contig_4378,contig_8474,contig_4376,contig_4377,First_Contig676,	contig_8873,contig_3297,contig_6360,contig_3296,contig_21759,contig_5117,contig_4927,
GO:0009908	flower development	biological_process	11	8	3	990	29	26321	contig_23147,contig_11066,contig_1462,First_Contig234,contig_32038,First_Contig2164,contig_1460,contig_50027,	First_Contig95,contig_10205,contig_42915,
GO:0006869	lipid transport	biological_process	11	3	8	990	29	26321	contig_829,contig_2655,contig_1413,	contig_810,contig_5831,contig_7018,contig_2350,contig_1103,contig_26767,contig_355,contig_4142,
GO:0008289	lipid binding	molecular_function	11	3	8	990	35	26321	contig_829,contig_2655,contig_1413,	contig_810,contig_5831,contig_7018,contig_2350,contig_1103,contig_26767,contig_355,contig_4142,
GO:0003723	RNA binding	molecular_function	11	3	8	990	1008	26321	contig_9593,contig_68577,contig_10796,	contig_5080,contig_2013,contig_3259,First_Contig1233,contig_3018,contig_23347,contig_6257,contig_5629,
GO:0004601	peroxidase activity	molecular_function	10	9	1	990	107	26321	contig_23038,contig_50395,contig_28823,contig_20530,contig_27804,contig_238,contig_18516,contig_157,contig_5189,	contig_12623,
GO:0006351	transcription, DNA-dependent	biological_process	10	7	3	990	516	26321	contig_24539,contig_63853,contig_33333,contig_73346,contig_47517,contig_17565,contig_46495,	contig_8771,contig_17100,contig_2468,
GO:0016706	oxidoreductase activity, acting on paired donors, with incorporation or reduction of molecular oxygen, 2-oxoglutarate as one donor, and incorporation of one atom each of oxygen into both donors	molecular_function	10	8	2	990	160	26321	First_Contig3348,contig_666,First_Contig3347,contig_94682,First_Contig281,contig_71237,contig_65851,contig_90656,	contig_37427,contig_15074,
GO:0005773	vacuole	cellular_component	10	5	5	990	208	26321	contig_13198,contig_27585,contig_15982,contig_38986,contig_3230,	contig_16794,contig_3775,contig_20066,contig_3774,contig_3331,
GO:0006457	protein folding	biological_process	10	1	9	990	275	26321	contig_13175,	contig_550,contig_6318,contig_1230,contig_3259,contig_10564,contig_13042,contig_7669,contig_10205,contig_42915,
GO:0016624	oxidoreductase activity, acting on the aldehyde or oxo group of donors, disulfide as acceptor	molecular_function	9	6	3	990	22	26321	contig_1704,contig_1705,contig_1706,contig_12102,contig_12101,contig_1744,	contig_1789,contig_5312,contig_21043,
GO:0008171	O-methyltransferase activity	molecular_function	9	2	7	990	40	26321	contig_3994,contig_20030,	contig_10238,First_Contig206,contig_58537,contig_166,contig_4986,contig_74953,First_Contig3164,
GO:0022891	substrate-specific transmembrane transporter activity	molecular_function	9	2	7	990	67	26321	contig_86290,First_Contig532,	contig_30945,contig_11083,contig_17336,contig_6195,contig_8917,contig_17771,contig_6327,
GO:0004185	serine-type carboxypeptidase activity	molecular_function	9	1	8	990	82	26321	contig_19640,	contig_3776,contig_9455,contig_57382,contig_3775,contig_3774,contig_187,contig_3572,contig_188,
GO:0005525	GTP binding	molecular_function	9	1	8	990	386	26321	contig_19278,	contig_3161,contig_26648,contig_25895,contig_13814,contig_27660,contig_51704,contig_16456,contig_1139,
GO:0004190	aspartic-type endopeptidase activity	molecular_function	9	0	9	990	194	26321	-	contig_5894,contig_5688,contig_40331,contig_601,contig_16794,contig_37687,contig_2250,contig_2251,contig_5687,
GO:0009567	double fertilization forming a zygote and endosperm	biological_process	8	8	0	990	11	26321	contig_23147,contig_11066,contig_1462,First_Contig234,contig_32038,First_Contig2164,contig_1460,contig_50027,	-
GO:0010143	cutin biosynthetic process	biological_process	8	8	0	990	11	26321	contig_23147,contig_11066,contig_1462,First_Contig234,contig_32038,First_Contig2164,contig_1460,contig_50027,	-
GO:0048868	pollen tube development	biological_process	8	8	0	990	15	26321	contig_23147,contig_11066,contig_1462,First_Contig234,contig_32038,First_Contig2164,contig_1460,contig_50027,	-
GO:0004564	beta-fructofuranosidase activity	molecular_function	8	2	6	990	16	26321	contig_27585,contig_27584,	contig_6146,contig_2826,contig_12714,contig_2827,contig_289,contig_6373,
GO:0004575	sucrose alpha-glucosidase activity	molecular_function	8	2	6	990	19	26321	contig_27585,contig_27584,	contig_6146,contig_2826,contig_12714,contig_2827,contig_289,contig_6373,
GO:0000786	nucleosome	cellular_component	8	0	8	990	28	26321	-	contig_38907,contig_81783,contig_986,contig_1246,contig_46663,contig_95785,contig_96016,contig_12397,
GO:0008271	secondary active sulfate transmembrane transporter activity	molecular_function	8	1	7	990	32	26321	contig_41342,	contig_18061,contig_1866,contig_19459,contig_1869,contig_1868,contig_1867,contig_26747,
GO:0015116	sulfate transmembrane transporter activity	molecular_function	8	1	7	990	34	26321	contig_41342,	contig_18061,contig_1866,contig_19459,contig_1869,contig_1868,contig_1867,contig_26747,
GO:0016831	carboxy-lyase activity	molecular_function	8	0	8	990	34	26321	-	contig_2862,contig_777,contig_1905,contig_2789,contig_2790,contig_6080,contig_1904,contig_489,
GO:0008272	sulfate transport	biological_process	8	1	7	990	36	26321	contig_41342,	contig_18061,contig_1866,contig_19459,contig_1869,contig_1868,contig_1867,contig_26747,
GO:0006334	nucleosome assembly	biological_process	8	0	8	990	40	26321	-	contig_38907,contig_81783,contig_986,contig_1246,contig_46663,contig_95785,contig_96016,contig_12397,
GO:0009624	response to nematode	biological_process	8	4	4	990	57	26321	contig_26249,contig_34928,contig_26248,contig_21695,	contig_16208,contig_4882,contig_32310,contig_3331,
GO:0046982	protein heterodimerization activity	molecular_function	8	0	8	990	58	26321	-	contig_38907,contig_81783,contig_986,contig_46663,contig_95785,contig_32821,contig_96016,contig_12397,
GO:0008610	lipid biosynthetic process	biological_process	8	4	4	990	65	26321	contig_58111,contig_27514,contig_27707,contig_49746,	contig_2979,contig_22745,contig_22148,contig_9001,
GO:0006412	translation	biological_process	8	6	2	990	531	26321	contig_15994,contig_10695,contig_14230,contig_9593,contig_2087,contig_8021,	contig_74244,contig_5403,
GO:0007165	signal transduction	biological_process	8	4	4	990	473	26321	contig_20045,contig_39486,contig_3230,contig_6341,	contig_26284,contig_16547,contig_14529,contig_37544,
GO:0005694	chromosome	cellular_component	8	0	8	990	97	26321	-	contig_38907,contig_81783,contig_986,contig_1246,contig_46663,contig_95785,contig_96016,contig_12397,
GO:0051082	unfolded protein binding	molecular_function	8	1	7	990	139	26321	contig_48483,	contig_550,contig_6318,contig_1230,contig_13042,contig_7669,contig_10205,contig_42915,
GO:0016874	ligase activity	molecular_function	8	3	5	990	349	26321	contig_2694,contig_47392,contig_23891,	contig_74244,contig_12754,contig_585,contig_5403,contig_9863,
GO:0006979	response to oxidative stress	biological_process	8	6	2	990	142	26321	contig_23038,contig_50395,contig_20530,contig_238,contig_18516,contig_157,	contig_12623,contig_20692,
GO:0005507	copper ion binding	molecular_function	8	0	8	990	195	26321	-	contig_5134,contig_2416,contig_18598,contig_10674,contig_6360,First_Contig2149,contig_491,contig_1757,
GO:0030170	pyridoxal phosphate binding	molecular_function	8	0	8	990	213	26321	-	contig_2862,contig_2490,contig_6360,contig_21759,contig_6080,First_Contig95,contig_1791,contig_4411,
GO:0043231	intracellular membrane-bounded organelle	cellular_component	7	6	1	990	12	26321	contig_1704,contig_1705,contig_1706,contig_12102,contig_12101,contig_1744,	contig_22906,
GO:0030414	peptidase inhibitor activity	molecular_function	7	0	7	990	15	26321	-	contig_1554,contig_8445,contig_2074,contig_3189,contig_1553,contig_2172,contig_3188,
GO:0010466	negative regulation of peptidase activity	biological_process	7	0	7	990	15	26321	-	contig_1554,contig_8445,contig_2074,contig_3189,contig_1553,contig_2172,contig_3188,
GO:0004869	cysteine-type endopeptidase inhibitor activity	molecular_function	7	0	7	990	16	26321	-	contig_1554,contig_8445,contig_2074,contig_3189,contig_1553,contig_2172,contig_3188,
GO:0006754	ATP biosynthetic process	biological_process	7	0	7	990	39	26321	-	contig_484,contig_3749,contig_432,contig_28909,contig_3825,contig_4159,contig_4333,
GO:0009607	response to biotic stimulus	biological_process	7	2	5	990	46	26321	contig_46758,First_Contig13,	First_Contig481,contig_852,contig_36298,contig_9691,contig_4962,
GO:0005856	cytoskeleton	cellular_component	7	0	7	990	54	26321	-	contig_89534,contig_25895,contig_6179,contig_8676,contig_11471,contig_2120,contig_7078,
GO:0016702	oxidoreductase activity, acting on single donors with incorporation of molecular oxygen, incorporation of two atoms of oxygen	molecular_function	7	7	0	990	59	26321	contig_13630,contig_94682,contig_71038,First_Contig281,First_Contig232,First_Contig1059,contig_90656,	-
GO:0016620	oxidoreductase activity, acting on the aldehyde or oxo group of donors, NAD or NADP as acceptor	molecular_function	7	1	6	990	75	26321	contig_7197,	contig_4804,contig_4805,contig_11148,First_Contig1043,contig_433,contig_11077,
GO:0016614	oxidoreductase activity, acting on CH-OH group of donors	molecular_function	7	4	3	990	102	26321	contig_5974,contig_21718,First_Contig1301,contig_18889,	contig_13263,contig_3551,contig_3087,
GO:0050661	NADP binding	molecular_function	7	2	5	990	104	26321	contig_7197,contig_17317,	contig_17042,contig_2551,contig_42524,contig_433,contig_2699,
GO:0043565	sequence-specific DNA binding	molecular_function	7	3	4	990	334	26321	contig_71734,contig_43368,contig_9379,	contig_32821,contig_9653,contig_5210,contig_40790,
GO:0042626	ATPase activity, coupled to transmembrane movement of substances	molecular_function	7	6	1	990	141	26321	contig_21745,First_Contig1038,contig_18631,contig_34928,contig_22122,First_Contig97,	contig_25455,
GO:0009570	chloroplast stroma	cellular_component	7	7	0	990	155	26321	contig_26469,contig_29873,contig_11937,contig_6791,contig_2132,contig_14397,contig_22640,	-
GO:0000287	magnesium ion binding	molecular_function	7	1	6	990	249	26321	contig_75444,	contig_5966,contig_3238,contig_12535,First_Contig1287,contig_18375,contig_29945,
GO:0005874	microtubule	cellular_component	7	2	5	990	228	26321	contig_4405,First_Contig128,	contig_3161,contig_25895,contig_13814,contig_18327,contig_1139,
GO:0006597	spermine biosynthetic process	biological_process	6	0	6	990	9	26321	-	contig_777,contig_1905,contig_2789,contig_2790,contig_1904,contig_489,
GO:0006557	S-adenosylmethioninamine biosynthetic process	biological_process	6	0	6	990	9	26321	-	contig_777,contig_1905,contig_2789,contig_2790,contig_1904,contig_489,
GO:0004014	adenosylmethionine decarboxylase activity	molecular_function	6	0	6	990	9	26321	-	contig_777,contig_1905,contig_2789,contig_2790,contig_1904,contig_489,
GO:0008295	spermidine biosynthetic process	biological_process	6	0	6	990	11	26321	-	contig_777,contig_1905,contig_2789,contig_2790,contig_1904,contig_489,
GO:0006596	polyamine biosynthetic process	biological_process	6	0	6	990	12	26321	-	contig_777,contig_1905,contig_2789,contig_2790,contig_1904,contig_489,
GO:0004739	pyruvate dehydrogenase (acetyl-transferring) activity	molecular_function	6	6	0	990	12	26321	contig_1704,contig_1705,contig_1706,contig_12102,contig_12101,contig_1744,	-
GO:0016717	oxidoreductase activity, acting on paired donors, with oxidation of a pair of donors resulting in the reduction of molecular oxygen to two molecules of water	molecular_function	6	4	2	990	40	26321	contig_20226,contig_17692,contig_20227,contig_17242,	contig_699,contig_5406,
GO:0070588	calcium ion transmembrane transport	biological_process	6	0	6	990	41	26321	-	contig_12098,contig_24121,contig_38730,contig_3331,contig_8596,contig_18700,
GO:0005840	ribosome	cellular_component	6	6	0	990	417	26321	contig_15994,contig_10695,contig_14230,contig_9593,contig_2087,contig_8021,	-
GO:0003735	structural constituent of ribosome	molecular_function	6	6	0	990	380	26321	contig_15994,contig_10695,contig_14230,contig_9593,contig_2087,contig_8021,	-
GO:0009579	thylakoid	cellular_component	6	6	0	990	65	26321	contig_39313,contig_8298,contig_28823,contig_11937,contig_16580,contig_22640,	-
GO:0009651	response to salt stress	biological_process	6	0	6	990	91	26321	-	contig_36049,contig_33785,contig_20692,contig_10205,contig_42915,contig_3331,
GO:0005516	calmodulin binding	molecular_function	6	0	6	990	96	26321	-	contig_12098,First_Contig481,contig_38730,contig_36298,contig_3331,contig_8596,
GO:0016773	phosphotransferase activity, alcohol group as acceptor	molecular_function	6	0	6	990	106	26321	-	contig_46622,contig_20692,contig_2864,First_Contig3143,contig_33444,contig_691,
GO:0015979	photosynthesis	biological_process	6	6	0	990	118	26321	First_Contig3099,contig_4757,contig_29873,contig_42549,contig_95219,contig_14397,	-
GO:0044237	cellular metabolic process	biological_process	6	2	4	990	133	26321	contig_16471,contig_94972,	First_Contig545,contig_17210,contig_5418,contig_5753,
GO:0016853	isomerase activity	molecular_function	6	3	3	990	223	26321	contig_25152,contig_25150,contig_5221,	contig_579,contig_3259,contig_19172,
GO:0003779	actin binding	molecular_function	6	0	6	990	145	26321	-	contig_27287,contig_11471,contig_15664,contig_7078,First_Contig81,contig_12871,
GO:0009941	chloroplast envelope	cellular_component	6	6	0	990	155	26321	contig_13198,contig_8298,contig_11937,contig_2132,contig_16580,contig_12101,	-
GO:0050662	coenzyme binding	molecular_function	6	2	4	990	164	26321	contig_16471,contig_94972,	First_Contig545,contig_17210,contig_5418,contig_5753,
GO:0006950	response to stress	biological_process	6	1	5	990	184	26321	contig_1583,	contig_1230,contig_13042,contig_10205,contig_42915,contig_30347,
GO:0015074	DNA integration	biological_process	5	1	4	990	596	26321	contig_5600,	contig_27340,contig_28151,contig_24543,contig_47258,
GO:0005315	inorganic phosphate transmembrane transporter activity	molecular_function	5	1	4	990	16	26321	contig_11591,	contig_14075,contig_2819,contig_8906,contig_61248,
GO:0005545	1-phosphatidylinositol binding	molecular_function	5	0	5	990	19	26321	-	contig_13353,contig_2187,contig_11346,contig_11316,contig_13354,
GO:0030118	clathrin coat	cellular_component	5	0	5	990	19	26321	-	contig_13353,contig_2187,contig_11346,contig_11316,contig_13354,
GO:0048268	clathrin coat assembly	biological_process	5	0	5	990	19	26321	-	contig_13353,contig_2187,contig_11346,contig_11316,contig_13354,
GO:0030276	clathrin binding	molecular_function	5	0	5	990	20	26321	-	contig_13353,contig_2187,contig_11346,contig_11316,contig_13354,
GO:0006073	cellular glucan metabolic process	biological_process	5	3	2	990	34	26321	contig_29437,contig_78070,First_Contig1727,	contig_2704,First_Contig124,
GO:0016762	xyloglucan:xyloglucosyl transferase activity	molecular_function	5	3	2	990	35	26321	contig_29437,contig_78070,First_Contig1727,	contig_2704,First_Contig124,
GO:0005388	calcium-transporting ATPase activity	molecular_function	5	0	5	990	39	26321	-	contig_12098,contig_24121,contig_3331,contig_8596,contig_18700,
GO:0015991	ATP hydrolysis coupled proton transport	biological_process	5	0	5	990	61	26321	-	contig_3085,contig_8215,contig_28909,contig_25818,contig_3825,
GO:0030529	ribonucleoprotein complex	cellular_component	5	4	1	990	220	26321	contig_15994,contig_10695,contig_14230,contig_9593,	contig_2013,
GO:0006470	protein dephosphorylation	biological_process	5	1	4	990	103	26321	contig_11337,	contig_13895,contig_6275,contig_35432,contig_14780,
GO:0015031	protein transport	biological_process	5	1	4	990	195	26321	contig_13175,	contig_26648,contig_3163,contig_218,contig_22214,
GO:0006184	GTP catabolic process	biological_process	5	1	4	990	191	26321	contig_19278,	contig_3161,contig_25895,contig_13814,contig_1139,
GO:0003924	GTPase activity	molecular_function	5	1	4	990	190	26321	contig_19278,	contig_3161,contig_25895,contig_13814,contig_1139,
GO:0046686	response to cadmium ion	biological_process	5	3	2	990	168	26321	contig_34137,contig_44687,First_Contig1028,	contig_33785,contig_48765,
GO:0004721	phosphoprotein phosphatase activity	molecular_function	5	1	4	990	141	26321	contig_32979,	contig_13895,contig_2538,contig_2539,contig_14780,
GO:0032440	2-alkenal reductase [NAD(P)] activity	molecular_function	5	1	4	990	149	26321	contig_4908,	contig_2187,contig_11346,contig_6327,contig_15446,
GO:0004558	alpha-glucosidase activity	molecular_function	4	4	0	990	8	26321	contig_13090,contig_30798,contig_23105,contig_21324,	-
GO:0032450	maltose alpha-glucosidase activity	molecular_function	4	4	0	990	8	26321	contig_13090,contig_30798,contig_23105,contig_21324,	-
GO:0030570	pectate lyase activity	molecular_function	4	0	4	990	9	26321	-	contig_23776,contig_36714,contig_3044,contig_7287,
GO:0006817	phosphate ion transport	biological_process	4	0	4	990	12	26321	-	contig_14075,contig_2819,contig_8906,contig_61248,
GO:0004180	carboxypeptidase activity	molecular_function	4	0	4	990	27	26321	-	contig_3776,contig_11915,contig_57382,contig_3572,
GO:0005200	structural constituent of cytoskeleton	molecular_function	4	0	4	990	31	26321	-	contig_3161,contig_25895,contig_13814,contig_1139,
GO:0003682	chromatin binding	molecular_function	4	1	3	990	297	26321	contig_48466,	contig_2089,contig_7768,contig_33785,
GO:0051258	protein polymerization	biological_process	4	0	4	990	39	26321	-	contig_3161,contig_25895,contig_13814,contig_1139,
GO:0048366	leaf development	biological_process	4	0	4	990	40	26321	-	contig_19857,First_Contig95,contig_10205,contig_42915,
GO:0007275	multicellular organismal development	biological_process	4	1	3	990	43	26321	contig_3768,	contig_10362,contig_44947,contig_10364,
GO:0043234	protein complex	cellular_component	4	0	4	990	44	26321	-	contig_3161,contig_25895,contig_13814,contig_1139,
GO:0015986	ATP synthesis coupled proton transport	biological_process	4	1	3	990	52	26321	contig_9019,	contig_8215,contig_28909,contig_3825,
GO:0015297	antiporter activity	molecular_function	4	3	1	990	61	26321	First_Contig1876,contig_16723,contig_34919,	contig_8545,
GO:0007017	microtubule-based process	biological_process	4	0	4	990	44	26321	-	contig_3161,contig_25895,contig_13814,contig_1139,
GO:0008483	transaminase activity	molecular_function	4	1	3	990	64	26321	contig_23877,	contig_2490,contig_6360,contig_21759,
GO:0000165	MAPK cascade	biological_process	4	0	4	990	66	26321	-	contig_13234,contig_9893,contig_9017,contig_2657,
GO:0016311	dephosphorylation	biological_process	4	1	3	990	67	26321	contig_11337,	contig_6275,contig_4492,contig_35432,
GO:0016791	phosphatase activity	molecular_function	4	1	3	990	68	26321	contig_11337,	contig_6275,contig_4492,contig_35432,
GO:0006811	ion transport	biological_process	4	0	4	990	203	26321	-	contig_28909,contig_3825,contig_8545,contig_2943,
GO:0004812	aminoacyl-tRNA ligase activity	molecular_function	4	0	4	990	201	26321	-	contig_74244,contig_21787,contig_5403,contig_17863,
GO:0006418	tRNA aminoacylation for protein translation	biological_process	4	0	4	990	200	26321	-	contig_74244,contig_21787,contig_5403,contig_17863,
GO:0009535	chloroplast thylakoid membrane	cellular_component	4	4	0	990	82	26321	contig_39313,contig_8298,contig_11937,contig_16580,	-
GO:0009414	response to water deprivation	biological_process	4	1	3	990	92	26321	contig_39313,	contig_20692,contig_10205,contig_42915,
GO:0051287	NAD binding	molecular_function	4	2	2	990	101	26321	contig_7197,contig_3014,	contig_22108,contig_433,
GO:0005198	structural molecule activity	molecular_function	4	3	1	990	67	26321	contig_15862,contig_5836,contig_896,	contig_23910,
GO:0005794	Golgi apparatus	cellular_component	4	2	2	990	125	26321	contig_2854,contig_2455,	contig_22639,contig_3491,
GO:0009409	response to cold	biological_process	4	2	2	990	82	26321	contig_58111,contig_22640,	contig_20692,contig_20066,
GO:0003964	RNA-directed DNA polymerase activity	molecular_function	3	2	1	990	550	26321	contig_68577,contig_10796,	contig_3259,
GO:0006278	RNA-dependent DNA replication	biological_process	3	2	1	990	498	26321	contig_68577,contig_10796,	contig_3259,
GO:0050422	strictosidine beta-glucosidase activity	molecular_function	3	1	2	990	4	26321	contig_2158,	contig_7871,contig_6346,
GO:0004152	dihydroorotate dehydrogenase activity	molecular_function	3	0	3	990	4	26321	-	contig_6104,contig_6105,contig_21999,
GO:0035434	copper ion transmembrane transport	biological_process	3	0	3	990	5	26321	-	contig_6536,contig_28872,contig_6550,
GO:0005375	copper ion transmembrane transporter activity	molecular_function	3	0	3	990	5	26321	-	contig_6536,contig_28872,contig_6550,
GO:0005094	Rho GDP-dissociation inhibitor activity	molecular_function	3	0	3	990	6	26321	-	contig_25417,contig_28904,contig_16341,
GO:0016209	antioxidant activity	molecular_function	3	3	0	990	7	26321	contig_28823,contig_27804,contig_5189,	-
GO:0051920	peroxiredoxin activity	molecular_function	3	3	0	990	7	26321	contig_28823,contig_27804,contig_5189,	-
GO:0019288	isopentenyl diphosphate biosynthetic process, mevalonate-independent pathway	biological_process	3	3	0	990	7	26321	contig_9332,contig_100,contig_9331,	-
GO:0031977	thylakoid lumen	cellular_component	3	3	0	990	9	26321	contig_8298,contig_16580,contig_22640,	-
GO:0006222	UMP biosynthetic process	biological_process	3	0	3	990	9	26321	-	contig_6104,contig_6105,contig_21999,
GO:0050254	rhodopsin kinase activity	molecular_function	3	1	2	990	9	26321	contig_10452,	contig_9893,contig_9017,
GO:0004089	carbonate dehydratase activity	molecular_function	3	0	3	990	12	26321	-	First_Contig701,contig_2417,contig_20558,
GO:0006546	glycine catabolic process	biological_process	3	1	2	990	16	26321	contig_815,	contig_1791,contig_4411,
GO:0042651	thylakoid membrane	cellular_component	3	3	0	990	17	26321	First_Contig3099,contig_4757,contig_17317,	-
GO:0007010	cytoskeleton organization	biological_process	3	0	3	990	18	26321	-	contig_15664,First_Contig81,contig_12871,
GO:0009705	plant-type vacuole membrane	cellular_component	3	0	3	990	19	26321	-	First_Contig110,contig_1138,contig_3331,
GO:0006066	alcohol metabolic process	biological_process	3	3	0	990	20	26321	contig_5974,contig_21718,First_Contig1301,	-
GO:0045261	proton-transporting ATP synthase complex, catalytic core F(1)	cellular_component	3	1	2	990	24	26321	contig_9019,	contig_28909,contig_3825,
GO:0031408	oxylipin biosynthetic process	biological_process	3	3	0	990	25	26321	contig_13630,First_Contig232,First_Contig1059,	-
GO:0033178	proton-transporting two-sector ATPase complex, catalytic domain	cellular_component	3	0	3	990	26	26321	-	contig_28909,contig_25818,contig_3825,
GO:0016165	lipoxygenase activity	molecular_function	3	3	0	990	27	26321	contig_13630,First_Contig232,First_Contig1059,	-
GO:0006006	glucose metabolic process	biological_process	3	1	2	990	20	26321	contig_7197,	contig_2551,contig_433,
GO:0008812	choline dehydrogenase activity	molecular_function	3	3	0	990	20	26321	contig_5974,contig_21718,First_Contig1301,	-
GO:0046933	hydrogen ion transporting ATP synthase activity, rotational mechanism	molecular_function	3	1	2	990	29	26321	contig_9019,	contig_28909,contig_3825,
GO:0009826	unidimensional cell growth	biological_process	3	0	3	990	30	26321	-	First_Contig110,First_Contig1086,contig_15664,
GO:0006857	oligopeptide transport	biological_process	3	0	3	990	31	26321	-	contig_28048,contig_25563,contig_28611,
GO:0004630	phospholipase D activity	molecular_function	3	0	3	990	32	26321	-	contig_49403,contig_2716,contig_42972,
GO:0030163	protein catabolic process	biological_process	3	3	0	990	33	26321	contig_8298,contig_16578,contig_16580,	-
GO:0006281	DNA repair	biological_process	3	2	1	990	203	26321	contig_21185,First_Contig1890,	contig_44868,
GO:0019752	carboxylic acid metabolic process	biological_process	3	0	3	990	25	26321	-	contig_2862,contig_30285,contig_6080,
GO:0045735	nutrient reservoir activity	molecular_function	3	0	3	990	25	26321	-	contig_69710,contig_10892,contig_6744,
GO:0016042	lipid catabolic process	biological_process	3	0	3	990	38	26321	-	contig_49403,contig_2716,contig_42972,
GO:0016192	vesicle-mediated transport	biological_process	3	1	2	990	194	26321	contig_12323,	contig_36343,contig_6570,
GO:0004499	N,N-dimethylaniline monooxygenase activity	molecular_function	3	0	3	990	39	26321	-	contig_17042,contig_42524,contig_2699,
GO:0008378	galactosyltransferase activity	molecular_function	3	0	3	990	27	26321	-	contig_22639,contig_3491,contig_31923,
GO:0035335	peptidyl-tyrosine dephosphorylation	biological_process	3	0	3	990	40	26321	-	contig_6275,contig_4492,contig_35432,
GO:0004709	MAP kinase kinase kinase activity	molecular_function	3	0	3	990	42	26321	-	contig_9893,contig_9017,contig_2657,
GO:0052716	hydroquinone:oxygen oxidoreductase activity	molecular_function	3	1	2	990	43	26321	contig_2791,	contig_18598,contig_1757,
GO:0046470	phosphatidylcholine metabolic process	biological_process	3	0	3	990	29	26321	-	contig_49403,contig_2716,contig_42972,
GO:0016820	hydrolase activity, acting on acid anhydrides, catalyzing transmembrane movement of substances	molecular_function	3	0	3	990	29	26321	-	contig_24830,contig_28909,contig_3825,
GO:0009416	response to light stimulus	biological_process	3	1	2	990	45	26321	contig_58111,	contig_5210,contig_12907,
GO:0006511	ubiquitin-dependent protein catabolic process	biological_process	3	0	3	990	177	26321	-	contig_7242,contig_10362,contig_10364,
GO:0008643	carbohydrate transport	biological_process	3	0	3	990	31	26321	-	contig_2010,contig_30945,contig_6327,
GO:0010286	heat acclimation	biological_process	3	1	2	990	48	26321	contig_39313,	contig_10205,contig_42915,
GO:0070290	NAPE-specific phospholipase D activity	molecular_function	3	0	3	990	32	26321	-	contig_49403,contig_2716,contig_42972,
GO:0006486	protein glycosylation	biological_process	3	0	3	990	49	26321	-	contig_22639,contig_3491,contig_31923,
GO:0008081	phosphoric diester hydrolase activity	molecular_function	3	2	1	990	50	26321	contig_32317,contig_6341,	contig_293,
GO:0008138	protein tyrosine/serine/threonine phosphatase activity	molecular_function	3	1	2	990	33	26321	contig_11337,	contig_6275,contig_35432,
GO:0009733	response to auxin stimulus	biological_process	3	1	2	990	52	26321	contig_34928,	contig_33785,contig_12907,
GO:0005829	cytosol	cellular_component	3	0	3	990	160	26321	-	contig_6360,contig_10205,contig_42915,
GO:0009408	response to heat	biological_process	3	0	3	990	54	26321	-	contig_20692,contig_10205,contig_42915,
GO:0004565	beta-galactosidase activity	molecular_function	3	2	1	990	55	26321	contig_17855,contig_11412,	contig_768,
GO:0005777	peroxisome	cellular_component	3	1	2	990	59	26321	contig_34068,	contig_3775,contig_3774,
GO:0015992	proton transport	biological_process	3	0	3	990	61	26321	-	contig_24830,contig_28909,contig_3825,
GO:0016114	terpenoid biosynthetic process	biological_process	3	1	2	990	39	26321	contig_75444,	First_Contig1287,contig_29945,
GO:0004725	protein tyrosine phosphatase activity	molecular_function	3	0	3	990	40	26321	-	contig_6275,contig_4492,contig_35432,
GO:0004806	triglyceride lipase activity	molecular_function	3	0	3	990	65	26321	-	contig_107,contig_10953,contig_5130,
GO:0000186	activation of MAPKK activity	biological_process	3	0	3	990	42	26321	-	contig_9893,contig_9017,contig_2657,
GO:0010333	terpene synthase activity	molecular_function	3	1	2	990	72	26321	contig_75444,	First_Contig1287,contig_29945,
GO:0042742	defense response to bacterium	biological_process	3	2	1	990	79	26321	contig_23542,contig_11937,	contig_3331,
GO:0006855	drug transmembrane transport	biological_process	3	3	0	990	50	26321	First_Contig1876,contig_16723,contig_34919,	-
GO:0015238	drug transmembrane transporter activity	molecular_function	3	3	0	990	50	26321	First_Contig1876,contig_16723,contig_34919,	-
GO:0006730	one-carbon metabolic process	biological_process	3	0	3	990	52	26321	-	First_Contig701,contig_2417,contig_20558,
GO:0004713	protein tyrosine kinase activity	molecular_function	3	0	3	990	87	26321	-	contig_19106,contig_13675,contig_5994,
GO:0005789	endoplasmic reticulum membrane	cellular_component	3	0	3	990	54	26321	-	contig_3775,contig_38730,contig_3774,
GO:0022900	electron transport chain	biological_process	3	3	0	990	54	26321	contig_4757,contig_3768,contig_1763,	-
GO:0030001	metal ion transport	biological_process	3	2	1	990	101	26321	contig_28928,contig_27819,	contig_3234,
GO:0009737	response to abscisic acid stimulus	biological_process	3	1	2	990	100	26321	contig_46244,	contig_33785,contig_27205,
GO:0004222	metalloendopeptidase activity	molecular_function	3	3	0	990	100	26321	contig_8298,contig_16578,contig_16580,	-
GO:0010411	xyloglucan metabolic process	biological_process	2	2	0	990	2	26321	contig_44687,First_Contig1028,	-
GO:0050589	leucocyanidin oxygenase activity	molecular_function	2	2	0	990	2	26321	contig_94682,contig_90656,	-
GO:0043562	cellular response to nitrogen levels	biological_process	2	0	2	990	2	26321	-	contig_6104,contig_6105,
GO:0017113	dihydropyrimidine dehydrogenase (NADP+) activity	molecular_function	2	0	2	990	2	26321	-	contig_6104,contig_6105,
GO:0006212	uracil catabolic process	biological_process	2	0	2	990	2	26321	-	contig_6104,contig_6105,
GO:0016984	ribulose-bisphosphate carboxylase activity	molecular_function	2	2	0	990	3	26321	contig_42549,contig_95219,	-
GO:0004158	dihydroorotate oxidase activity	molecular_function	2	0	2	990	3	26321	-	contig_6104,contig_6105,
GO:0071277	cellular response to calcium ion	biological_process	2	0	2	990	3	26321	-	contig_10205,contig_42915,
GO:0050821	protein stabilization	biological_process	2	0	2	990	4	26321	-	contig_10205,contig_42915,
GO:0005615	extracellular space	cellular_component	2	0	2	990	4	26321	-	contig_5315,contig_33379,
GO:0050113	inositol oxygenase activity	molecular_function	2	2	0	990	5	26321	contig_37587,First_Contig1856,	-
GO:0004476	mannose-6-phosphate isomerase activity	molecular_function	2	2	0	990	5	26321	contig_25152,contig_25150,	-
GO:0046556	alpha-N-arabinofuranosidase activity	molecular_function	2	2	0	990	5	26321	contig_44687,First_Contig1028,	-
GO:0019310	inositol catabolic process	biological_process	2	2	0	990	5	26321	contig_37587,First_Contig1856,	-
GO:0009298	GDP-mannose biosynthetic process	biological_process	2	2	0	990	5	26321	contig_25152,contig_25150,	-
GO:0005093	Rab GDP-dissociation inhibitor activity	molecular_function	2	0	2	990	5	26321	-	contig_3163,contig_218,
GO:0009853	photorespiration	biological_process	2	2	0	990	5	26321	contig_42549,contig_95219,	-
GO:0005788	endoplasmic reticulum lumen	cellular_component	2	0	2	990	5	26321	-	contig_3441,contig_15374,
GO:0010027	thylakoid membrane organization	biological_process	2	2	0	990	6	26321	contig_8298,contig_16580,	-
GO:0008515	sucrose transmembrane transporter activity	molecular_function	2	2	0	990	7	26321	contig_31008,contig_16455,	-
GO:0004866	endopeptidase inhibitor activity	molecular_function	2	0	2	990	6	26321	-	contig_5551,contig_80138,
GO:0000275	mitochondrial proton-transporting ATP synthase complex, catalytic core F(1)	cellular_component	2	0	2	990	6	26321	-	contig_28909,contig_3825,
GO:0009684	indoleacetic acid biosynthetic process	biological_process	2	1	1	990	6	26321	contig_23542,	First_Contig95,
GO:0010951	negative regulation of endopeptidase activity	biological_process	2	0	2	990	6	26321	-	contig_5551,contig_80138,
GO:0009958	positive gravitropism	biological_process	2	1	1	990	8	26321	contig_34928,	First_Contig95,
GO:0004462	lactoylglutathione lyase activity	molecular_function	2	2	0	990	9	26321	contig_6471,contig_22640,	-
GO:0015770	sucrose transport	biological_process	2	2	0	990	7	26321	contig_31008,contig_16455,	-
GO:0016872	intramolecular lyase activity	molecular_function	2	2	0	990	10	26321	contig_7162,contig_5221,	-
GO:0045017	glycerolipid biosynthetic process	biological_process	2	1	1	990	11	26321	contig_4017,	contig_10828,
GO:0016567	protein ubiquitination	biological_process	2	0	2	990	215	26321	-	contig_10362,contig_9863,
GO:0009044	xylan 1,4-beta-xylosidase activity	molecular_function	2	2	0	990	8	26321	contig_44687,First_Contig1028,	-
GO:0003830	beta-1,4-mannosylglycoprotein 4-beta-N-acetylglucosaminyltransferase activity	molecular_function	2	0	2	990	8	26321	-	contig_4969,contig_4968,
GO:0004602	glutathione peroxidase activity	molecular_function	2	2	0	990	8	26321	contig_20530,contig_18516,	-
GO:0005887	integral to plasma membrane	cellular_component	2	2	0	990	8	26321	contig_31008,contig_16455,	-
GO:0009699	phenylpropanoid biosynthetic process	biological_process	2	0	2	990	8	26321	-	contig_10238,First_Contig3164,
GO:0016709	oxidoreductase activity, acting on paired donors, with incorporation or reduction of molecular oxygen, NADH or NADPH as one donor, and incorporation of one atom of oxygen	molecular_function	2	1	1	990	12	26321	contig_23542,	contig_9482,
GO:0008810	cellulase activity	molecular_function	2	0	2	990	13	26321	-	contig_22531,contig_10651,
GO:0080130	L-phenylalanine:2-oxoglutarate aminotransferase activity	molecular_function	2	0	2	990	9	26321	-	contig_6360,First_Contig95,
GO:0033897	ribonuclease T2 activity	molecular_function	2	0	2	990	9	26321	-	contig_3018,contig_5629,
GO:0010205	photoinhibition	biological_process	2	2	0	990	9	26321	contig_8298,contig_16580,	-
GO:0019953	sexual reproduction	biological_process	2	0	2	990	9	26321	-	contig_49569,contig_2093,
GO:0046923	ER retention sequence binding	molecular_function	2	0	2	990	9	26321	-	contig_1152,contig_4743,
GO:0047763	caffeate O-methyltransferase activity	molecular_function	2	0	2	990	9	26321	-	contig_10238,First_Contig3164,
GO:0016846	carbon-sulfur lyase activity	molecular_function	2	0	2	990	9	26321	-	contig_2490,First_Contig95,
GO:0006621	protein retention in ER lumen	biological_process	2	0	2	990	9	26321	-	contig_1152,contig_4743,
GO:0016711	flavonoid 3'-monooxygenase activity	molecular_function	2	2	0	990	9	26321	contig_18231,contig_24759,	-
GO:0016851	magnesium chelatase activity	molecular_function	2	2	0	990	9	26321	contig_29873,contig_14397,	-
GO:0004842	ubiquitin-protein ligase activity	molecular_function	2	0	2	990	200	26321	-	contig_10362,contig_9863,
GO:0008283	cell proliferation	biological_process	2	0	2	990	14	26321	-	contig_48406,contig_19102,
GO:0004144	diacylglycerol O-acyltransferase activity	molecular_function	2	1	1	990	15	26321	contig_4017,	contig_10828,
GO:0045493	xylan catabolic process	biological_process	2	2	0	990	10	26321	contig_44687,First_Contig1028,	-
GO:0004375	glycine dehydrogenase (decarboxylating) activity	molecular_function	2	0	2	990	10	26321	-	contig_1791,contig_4411,
GO:0005875	microtubule associated complex	cellular_component	2	2	0	990	189	26321	contig_4405,First_Contig128,	-
GO:0016157	sucrose synthase activity	molecular_function	2	0	2	990	16	26321	-	contig_3297,contig_3296,
GO:0007018	microtubule-based movement	biological_process	2	2	0	990	182	26321	contig_4405,First_Contig128,	-
GO:0007205	protein kinase C-activating G-protein coupled receptor signaling pathway	biological_process	2	0	2	990	17	26321	-	contig_26849,contig_19857,
GO:0006487	protein N-linked glycosylation	biological_process	2	0	2	990	11	26321	-	contig_4969,contig_4968,
GO:0010584	pollen exine formation	biological_process	2	0	2	990	11	26321	-	contig_8873,contig_22639,
GO:0009637	response to blue light	biological_process	2	2	0	990	13	26321	contig_34928,contig_3230,	-
GO:0016616	oxidoreductase activity, acting on the CH-OH group of donors, NAD or NADP as acceptor	molecular_function	2	0	2	990	166	26321	-	contig_22108,contig_18206,
GO:0004197	cysteine-type endopeptidase activity	molecular_function	2	0	2	990	21	26321	-	contig_6652,contig_171,
GO:0015977	carbon fixation	biological_process	2	2	0	990	22	26321	contig_42549,contig_95219,	-
GO:0042538	hyperosmotic salinity response	biological_process	2	2	0	990	14	26321	contig_39313,contig_5100,	-
GO:0016023	cytoplasmic membrane-bounded vesicle	cellular_component	2	0	2	990	23	26321	-	contig_19102,contig_12907,
GO:0016573	histone acetylation	biological_process	2	0	2	990	24	26321	-	contig_12791,contig_14733,
GO:0009641	shade avoidance	biological_process	2	1	1	990	15	26321	contig_23542,	First_Contig95,
GO:0006284	base-excision repair	biological_process	2	1	1	990	25	26321	contig_21185,	contig_44868,
GO:0008375	acetylglucosaminyltransferase activity	molecular_function	2	0	2	990	26	26321	-	contig_13971,First_Contig1197,
GO:0010287	plastoglobule	cellular_component	2	2	0	990	16	26321	contig_12369,contig_15705,	-
GO:0015995	chlorophyll biosynthetic process	biological_process	2	2	0	990	27	26321	contig_29873,contig_14397,	-
GO:0003777	microtubule motor activity	molecular_function	2	2	0	990	182	26321	contig_4405,First_Contig128,	-
GO:0004143	diacylglycerol kinase activity	molecular_function	2	0	2	990	17	26321	-	contig_26849,contig_19857,
GO:0000162	tryptophan biosynthetic process	biological_process	2	1	1	990	17	26321	contig_23542,	contig_5117,
GO:0004097	catechol oxidase activity	molecular_function	2	1	1	990	17	26321	contig_2791,	contig_121,
GO:0009809	lignin biosynthetic process	biological_process	2	0	2	990	17	26321	-	contig_10238,First_Contig3164,
GO:0030955	potassium ion binding	molecular_function	2	0	2	990	29	26321	-	contig_3238,contig_12535,
GO:0006260	DNA replication	biological_process	2	0	2	990	137	26321	-	contig_15686,contig_58121,
GO:0006970	response to osmotic stress	biological_process	2	0	2	990	30	26321	-	contig_20692,contig_3331,
GO:0003712	transcription cofactor activity	molecular_function	2	0	2	990	31	26321	-	contig_12791,contig_14733,
GO:0009723	response to ethylene stimulus	biological_process	2	0	2	990	32	26321	-	contig_33785,First_Contig95,
GO:0006098	pentose-phosphate shunt	biological_process	2	0	2	990	33	26321	-	contig_3851,contig_2551,
GO:0046274	lignin catabolic process	biological_process	2	0	2	990	34	26321	-	contig_18598,contig_1757,
GO:0045454	cell redox homeostasis	biological_process	2	1	1	990	166	26321	contig_26469,	contig_579,
GO:0016857	racemase and epimerase activity, acting on carbohydrates and derivatives	molecular_function	2	0	2	990	21	26321	-	contig_17210,contig_5418,
GO:0051537	2 iron, 2 sulfur cluster binding	molecular_function	2	1	1	990	37	26321	contig_4757,	contig_13263,
GO:0030145	manganese ion binding	molecular_function	2	1	1	990	40	26321	contig_32979,	contig_69710,
GO:0008219	cell death	biological_process	2	0	2	990	23	26321	-	First_Contig481,contig_36298,
GO:0004683	calmodulin-dependent protein kinase activity	molecular_function	2	0	2	990	23	26321	-	contig_41053,contig_14529,
GO:0004402	histone acetyltransferase activity	molecular_function	2	0	2	990	23	26321	-	contig_12791,contig_14733,
GO:0030976	thiamine pyrophosphate binding	molecular_function	2	0	2	990	23	26321	-	contig_5966,contig_21043,
GO:0032940	secretion by cell	biological_process	2	0	2	990	23	26321	-	contig_19102,contig_12907,
GO:0046034	ATP metabolic process	biological_process	2	0	2	990	23	26321	-	contig_28909,contig_3825,
GO:0006779	porphyrin-containing compound biosynthetic process	biological_process	2	2	0	990	24	26321	contig_29873,contig_14397,	-
GO:0015299	solute:hydrogen antiporter activity	molecular_function	2	0	2	990	42	26321	-	contig_8545,contig_29642,
GO:0015035	protein disulfide oxidoreductase activity	molecular_function	2	1	1	990	108	26321	contig_26469,	contig_579,
GO:0033179	proton-transporting V-type ATPase, V0 domain	cellular_component	2	0	2	990	25	26321	-	contig_3085,contig_8215,
GO:0007264	small GTPase mediated signal transduction	biological_process	2	0	2	990	104	26321	-	contig_26648,contig_51704,
GO:0015078	hydrogen ion transmembrane transporter activity	molecular_function	2	0	2	990	46	26321	-	contig_3085,contig_8215,
GO:0006544	glycine metabolic process	biological_process	2	0	2	990	26	26321	-	contig_1791,contig_4411,
GO:0005730	nucleolus	cellular_component	2	0	2	990	99	26321	-	contig_10205,contig_42915,
GO:0006662	glycerol ether metabolic process	biological_process	2	1	1	990	48	26321	contig_26469,	contig_579,
GO:0051536	iron-sulfur cluster binding	molecular_function	2	1	1	990	98	26321	contig_4757,	contig_13263,
GO:0004650	polygalacturonase activity	molecular_function	2	1	1	990	50	26321	contig_72978,	contig_10110,
GO:0048364	root development	biological_process	2	0	2	990	52	26321	-	contig_19857,First_Contig95,
GO:0004743	pyruvate kinase activity	molecular_function	2	0	2	990	29	26321	-	contig_3238,contig_12535,
GO:0005985	sucrose metabolic process	biological_process	2	0	2	990	29	26321	-	contig_3297,contig_3296,
GO:0006099	tricarboxylic acid cycle	biological_process	2	0	2	990	53	26321	-	contig_21043,contig_18206,
GO:0006108	malate metabolic process	biological_process	2	0	2	990	30	26321	-	contig_22108,contig_18206,
GO:0046961	proton-transporting ATPase activity, rotational mechanism	molecular_function	2	1	1	990	31	26321	contig_9019,	contig_25818,
GO:0006414	translational elongation	biological_process	2	1	1	990	87	26321	contig_19278,	contig_16456,
GO:0009734	auxin mediated signaling pathway	biological_process	2	1	1	990	86	26321	contig_33333,	First_Contig1086,
GO:0003993	acid phosphatase activity	molecular_function	2	1	1	990	57	26321	contig_27311,	contig_16511,
GO:0008762	UDP-N-acetylmuramate dehydrogenase activity	molecular_function	2	0	2	990	61	26321	-	contig_3551,contig_3087,
GO:0030036	actin cytoskeleton organization	biological_process	2	0	2	990	62	26321	-	contig_11471,contig_7078,
GO:0004722	protein serine/threonine phosphatase activity	molecular_function	2	0	2	990	64	26321	-	contig_13895,contig_14780,
GO:0003746	translation elongation factor activity	molecular_function	2	1	1	990	76	26321	contig_19278,	contig_16456,
GO:0005216	ion channel activity	molecular_function	2	0	2	990	70	26321	-	contig_15681,contig_2943,
GO:0006631	fatty acid metabolic process	biological_process	2	2	0	990	40	26321	contig_7231,contig_61,	-
GO:0004814	arginine-tRNA ligase activity	molecular_function	2	0	2	990	48	26321	-	contig_74244,contig_5403,
GO:0006420	arginyl-tRNA aminoacylation	biological_process	2	0	2	990	48	26321	-	contig_74244,contig_5403,
GO:0009793	embryo development ending in seed dormancy	biological_process	2	1	1	990	76	26321	contig_25150,	First_Contig95,
GO:0004386	helicase activity	molecular_function	1	0	1	990	608	26321	-	contig_11506,
GO:0009821	alkaloid biosynthetic process	biological_process	1	0	1	990	1	26321	-	contig_6346,
GO:0009496	plastoquinol--plastocyanin reductase activity	molecular_function	1	1	0	990	1	26321	contig_4757,	-
GO:0080097	L-tryptophan:pyruvate aminotransferase activity	molecular_function	1	0	1	990	1	26321	-	First_Contig95,
GO:0008301	DNA binding, bending	molecular_function	1	0	1	990	1	26321	-	contig_33785,
GO:0030301	cholesterol transport	biological_process	1	0	1	990	1	26321	-	contig_459,
GO:0090355	positive regulation of auxin metabolic process	biological_process	1	0	1	990	1	26321	-	First_Contig110,
GO:0010731	protein glutathionylation	biological_process	1	1	0	990	1	26321	contig_2132,	-
GO:0050378	UDP-glucuronate 4-epimerase activity	molecular_function	1	0	1	990	1	26321	-	contig_17210,
GO:0008158	hedgehog receptor activity	molecular_function	1	0	1	990	1	26321	-	contig_459,
GO:0080099	L-methionine:2-oxoglutarate aminotransferase activity	molecular_function	1	0	1	990	1	26321	-	First_Contig95,
GO:0015168	glycerol transmembrane transporter activity	molecular_function	1	0	1	990	1	26321	-	contig_11774,
GO:0009902	chloroplast relocation	biological_process	1	1	0	990	1	26321	contig_5554,	-
GO:0015172	acidic amino acid transmembrane transporter activity	molecular_function	1	0	1	990	1	26321	-	contig_2572,
GO:0080100	L-glutamine:2-oxoglutarate aminotransferase activity	molecular_function	1	0	1	990	1	26321	-	First_Contig95,
GO:0009268	response to pH	biological_process	1	0	1	990	1	26321	-	contig_16547,
GO:0033817	beta-ketoacyl-acyl-carrier-protein synthase II activity	molecular_function	1	0	1	990	1	26321	-	contig_19784,
GO:0090358	positive regulation of tryptophan metabolic process	biological_process	1	0	1	990	1	26321	-	First_Contig110,
GO:0015793	glycerol transport	biological_process	1	0	1	990	1	26321	-	contig_11774,
GO:0050535	beta-primeverosidase activity	molecular_function	1	1	0	990	1	26321	contig_22547,	-
GO:0006729	tetrahydrobiopterin biosynthetic process	biological_process	1	1	0	990	1	26321	contig_28777,	-
GO:0050362	L-tryptophan:2-oxoglutarate aminotransferase activity	molecular_function	1	0	1	990	1	26321	-	First_Contig95,
GO:0006949	syncytium formation	biological_process	1	1	0	990	1	26321	contig_37587,	-
GO:0015804	neutral amino acid transport	biological_process	1	0	1	990	1	26321	-	contig_2572,
GO:0015399	primary active transmembrane transporter activity	molecular_function	1	0	1	990	1	26321	-	contig_2572,
GO:0050048	L-leucine:2-oxoglutarate aminotransferase activity	molecular_function	1	0	1	990	1	26321	-	First_Contig95,
GO:0080098	L-tyrosine:pyruvate aminotransferase activity	molecular_function	1	0	1	990	1	26321	-	First_Contig95,
GO:0004838	L-tyrosine:2-oxoglutarate aminotransferase activity	molecular_function	1	0	1	990	1	26321	-	First_Contig95,
GO:0015085	calcium ion transmembrane transporter activity	molecular_function	1	0	1	990	1	26321	-	contig_38730,
GO:0015175	neutral amino acid transmembrane transporter activity	molecular_function	1	0	1	990	1	26321	-	contig_2572,
GO:0015145	monosaccharide transmembrane transporter activity	molecular_function	1	0	1	990	1	26321	-	contig_11083,
GO:0015800	acidic amino acid transport	biological_process	1	0	1	990	1	26321	-	contig_2572,
GO:0010162	seed dormancy process	biological_process	1	0	1	990	1	26321	-	contig_17100,
GO:0047312	L-phenylalanine:pyruvate aminotransferase activity	molecular_function	1	0	1	990	1	26321	-	First_Contig95,
GO:0080029	cellular response to boron-containing substance levels	biological_process	1	0	1	990	1	26321	-	contig_11774,
GO:0015749	monosaccharide transport	biological_process	1	0	1	990	1	26321	-	contig_11083,
GO:0031640	killing of cells of other organism	biological_process	1	1	0	990	1	26321	contig_12855,	-
GO:0009405	pathogenesis	biological_process	1	1	0	990	1	26321	contig_14370,	-
GO:0004021	L-alanine:2-oxoglutarate aminotransferase activity	molecular_function	1	0	1	990	1	26321	-	First_Contig95,
GO:0008124	4-alpha-hydroxytetrahydrobiopterin dehydratase activity	molecular_function	1	1	0	990	1	26321	contig_28777,	-
GO:0004666	prostaglandin-endoperoxide synthase activity	molecular_function	1	0	1	990	1	26321	-	contig_12623,
GO:0055081	anion homeostasis	biological_process	1	0	1	990	2	26321	-	contig_3331,
GO:0045158	electron transporter, transferring electrons within cytochrome b6/f complex of photosystem II activity	molecular_function	1	1	0	990	3	26321	contig_4757,	-
GO:0009612	response to mechanical stimulus	biological_process	1	0	1	990	2	26321	-	contig_27205,
GO:0045300	acyl-[acyl-carrier-protein] desaturase activity	molecular_function	1	1	0	990	2	26321	contig_7231,	-
GO:0071918	urea transmembrane transport	biological_process	1	0	1	990	2	26321	-	contig_11774,
GO:0044403	symbiosis, encompassing mutualism through parasitism	biological_process	1	1	0	990	2	26321	contig_35007,	-
GO:0015204	urea transmembrane transporter activity	molecular_function	1	0	1	990	2	26321	-	contig_11774,
GO:0010155	regulation of proton transport	biological_process	1	1	0	990	2	26321	contig_3230,	-
GO:0004737	pyruvate decarboxylase activity	molecular_function	1	0	1	990	2	26321	-	contig_5966,
GO:0009820	alkaloid metabolic process	biological_process	1	0	1	990	2	26321	-	contig_6346,
GO:0032456	endocytic recycling	biological_process	1	0	1	990	2	26321	-	contig_20066,
GO:0048564	photosystem I assembly	biological_process	1	1	0	990	2	26321	contig_39313,	-
GO:0006308	DNA catabolic process	biological_process	1	0	1	990	2	26321	-	contig_18000,
GO:0042162	telomeric DNA binding	molecular_function	1	0	1	990	2	26321	-	contig_33785,
GO:0010362	negative regulation of anion channel activity by blue light	biological_process	1	1	0	990	2	26321	contig_3230,	-
GO:0003691	double-stranded telomeric DNA binding	molecular_function	1	0	1	990	2	26321	-	contig_33785,
GO:0001778	plasma membrane repair	biological_process	1	0	1	990	2	26321	-	contig_20066,
GO:0042644	chloroplast nucleoid	cellular_component	1	1	0	990	2	26321	contig_50505,	-
GO:0019784	NEDD8-specific protease activity	molecular_function	1	1	0	990	2	26321	contig_4012,	-
GO:0008083	growth factor activity	molecular_function	1	0	1	990	4	26321	-	contig_48406,
GO:0009052	pentose-phosphate shunt, non-oxidative branch	biological_process	1	1	0	990	5	26321	contig_11937,	-
GO:0004633	phosphopantothenoylcysteine decarboxylase activity	molecular_function	1	1	0	990	3	26321	contig_5100,	-
GO:0031090	organelle membrane	cellular_component	1	0	1	990	3	26321	-	contig_22906,
GO:0010279	indole-3-acetic acid amido synthetase activity	molecular_function	1	0	1	990	3	26321	-	First_Contig1086,
GO:0045980	negative regulation of nucleotide metabolic process	biological_process	1	0	1	990	3	26321	-	contig_7027,
GO:0004781	sulfate adenylyltransferase (ATP) activity	molecular_function	1	1	0	990	3	26321	contig_2428,	-
GO:0001578	microtubule bundle formation	biological_process	1	1	0	990	3	26321	contig_3768,	-
GO:0009882	blue light photoreceptor activity	molecular_function	1	1	0	990	3	26321	contig_3230,	-
GO:0008113	peptide-methionine (S)-S-oxide reductase activity	molecular_function	1	1	0	990	3	26321	contig_1006,	-
GO:0009610	response to symbiotic fungus	biological_process	1	1	0	990	3	26321	contig_35007,	-
GO:0005775	vacuolar lumen	cellular_component	1	0	1	990	3	26321	-	contig_4882,
GO:0008361	regulation of cell size	biological_process	1	1	0	990	3	26321	contig_34928,	-
GO:0046080	dUTP metabolic process	biological_process	1	0	1	990	3	26321	-	contig_39576,
GO:0019464	glycine decarboxylation via glycine cleavage system	biological_process	1	1	0	990	3	26321	contig_815,	-
GO:0010588	cotyledon vascular tissue pattern formation	biological_process	1	0	1	990	3	26321	-	First_Contig95,
GO:0047911	galacturan 1,4-alpha-galacturonidase activity	molecular_function	1	1	0	990	3	26321	contig_72978,	-
GO:0010329	auxin efflux transmembrane transporter activity	molecular_function	1	1	0	990	3	26321	contig_34928,	-
GO:0004170	dUTP diphosphatase activity	molecular_function	1	0	1	990	3	26321	-	contig_39576,
GO:0004591	oxoglutarate dehydrogenase (succinyl-transferring) activity	molecular_function	1	0	1	990	6	26321	-	contig_21043,
GO:0009850	auxin metabolic process	biological_process	1	1	0	990	7	26321	contig_34068,	-
GO:0006396	RNA processing	biological_process	1	0	1	990	128	26321	-	contig_2013,
GO:0045430	chalcone isomerase activity	molecular_function	1	1	0	990	8	26321	contig_5221,	-
GO:0009534	chloroplast thylakoid	cellular_component	1	1	0	990	4	26321	contig_28823,	-
GO:0009647	skotomorphogenesis	biological_process	1	1	0	990	4	26321	contig_3768,	-
GO:0005960	glycine cleavage complex	cellular_component	1	1	0	990	4	26321	contig_815,	-
GO:0043085	positive regulation of catalytic activity	biological_process	1	1	0	990	4	26321	contig_26469,	-
GO:0007034	vacuolar transport	biological_process	1	0	1	990	4	26321	-	contig_4882,
GO:0016679	oxidoreductase activity, acting on diphenols and related substances as donors	molecular_function	1	1	0	990	4	26321	contig_4757,	-
GO:0052656	L-isoleucine transaminase activity	molecular_function	1	1	0	990	4	26321	contig_23877,	-
GO:0005811	lipid particle	cellular_component	1	0	1	990	4	26321	-	contig_22906,
GO:0009904	chloroplast accumulation movement	biological_process	1	1	0	990	4	26321	contig_3230,	-
GO:0009903	chloroplast avoidance movement	biological_process	1	1	0	990	4	26321	contig_3230,	-
GO:0009759	indole glucosinolate biosynthetic process	biological_process	1	1	0	990	4	26321	contig_23542,	-
GO:0046715	borate transmembrane transporter activity	molecular_function	1	0	1	990	4	26321	-	contig_11774,
GO:0052654	L-leucine transaminase activity	molecular_function	1	1	0	990	4	26321	contig_23877,	-
GO:0046836	glycolipid transport	biological_process	1	0	1	990	4	26321	-	First_Contig2709,
GO:0016471	vacuolar proton-transporting V-type ATPase complex	cellular_component	1	0	1	990	4	26321	-	contig_24830,
GO:0003852	2-isopropylmalate synthase activity	molecular_function	1	0	1	990	4	26321	-	contig_30285,
GO:0004049	anthranilate synthase activity	molecular_function	1	0	1	990	4	26321	-	contig_5117,
GO:0016298	lipase activity	molecular_function	1	0	1	990	4	26321	-	contig_28084,
GO:0035445	borate transmembrane transport	biological_process	1	0	1	990	4	26321	-	contig_11774,
GO:0052655	L-valine transaminase activity	molecular_function	1	1	0	990	4	26321	contig_23877,	-
GO:0051861	glycolipid binding	molecular_function	1	0	1	990	4	26321	-	First_Contig2709,
GO:0017089	glycolipid transporter activity	molecular_function	1	0	1	990	4	26321	-	First_Contig2709,
GO:0008047	enzyme activator activity	molecular_function	1	1	0	990	4	26321	contig_26469,	-
GO:0010268	brassinosteroid homeostasis	biological_process	1	1	0	990	4	26321	contig_3768,	-
GO:0009898	internal side of plasma membrane	cellular_component	1	1	0	990	4	26321	contig_3230,	-
GO:0009247	glycolipid biosynthetic process	biological_process	1	0	1	990	4	26321	-	contig_7094,
GO:0008447	L-ascorbate oxidase activity	molecular_function	1	0	1	990	4	26321	-	contig_1757,
GO:0043481	anthocyanin accumulation in tissues in response to UV light	biological_process	1	1	0	990	4	26321	contig_34928,	-
GO:0004084	branched-chain-amino-acid transaminase activity	molecular_function	1	1	0	990	4	26321	contig_23877,	-
GO:0003849	3-deoxy-7-phosphoheptulonate synthase activity	molecular_function	1	1	0	990	4	26321	contig_6943,	-
GO:0015706	nitrate transport	biological_process	1	0	1	990	9	26321	-	contig_1138,
GO:0006537	glutamate biosynthetic process	biological_process	1	0	1	990	10	26321	-	contig_3113,
GO:0004657	proline dehydrogenase activity	molecular_function	1	0	1	990	5	26321	-	contig_3113,
GO:0006562	proline catabolic process	biological_process	1	0	1	990	5	26321	-	contig_3113,
GO:0034314	Arp2/3 complex-mediated actin nucleation	biological_process	1	0	1	990	5	26321	-	contig_8676,
GO:0019853	L-ascorbic acid biosynthetic process	biological_process	1	1	0	990	5	26321	contig_25150,	-
GO:0009415	response to water stimulus	biological_process	1	1	0	990	5	26321	contig_1583,	-
GO:0004751	ribose-5-phosphate isomerase activity	molecular_function	1	1	0	990	5	26321	contig_11937,	-
GO:0004693	cyclin-dependent protein kinase activity	molecular_function	1	1	0	990	5	26321	contig_10452,	-
GO:0047220	galactosylxylosylprotein 3-beta-galactosyltransferase activity	molecular_function	1	0	1	990	5	26321	-	contig_3491,
GO:0005885	Arp2/3 protein complex	cellular_component	1	0	1	990	5	26321	-	contig_8676,
GO:0004315	3-oxoacyl-[acyl-carrier-protein] synthase activity	molecular_function	1	1	0	990	5	26321	contig_21461,	-
GO:0008725	DNA-3-methyladenine glycosylase activity	molecular_function	1	1	0	990	5	26321	contig_21185,	-
GO:0003987	acetate-CoA ligase activity	molecular_function	1	1	0	990	5	26321	contig_47392,	-
GO:0004324	ferredoxin-NADP+ reductase activity	molecular_function	1	1	0	990	5	26321	contig_17317,	-
GO:0005768	endosome	cellular_component	1	0	1	990	5	26321	-	contig_20066,
GO:0042132	fructose 1,6-bisphosphate 1-phosphatase activity	molecular_function	1	1	0	990	5	26321	contig_4908,	-
GO:0033743	peptide-methionine (R)-S-oxide reductase activity	molecular_function	1	1	0	990	5	26321	contig_41653,	-
GO:0000911	cytokinesis by cell plate formation	biological_process	1	0	1	990	5	26321	-	contig_27205,
GO:0009682	induced systemic resistance	biological_process	1	1	0	990	5	26321	contig_23542,	-
GO:0046029	mannitol dehydrogenase activity	molecular_function	1	0	1	990	5	26321	-	contig_16757,
GO:0006885	regulation of pH	biological_process	1	0	1	990	11	26321	-	contig_8545,
GO:0007623	circadian rhythm	biological_process	1	0	1	990	12	26321	-	contig_5210,
GO:0006796	phosphate-containing compound metabolic process	biological_process	1	0	1	990	6	26321	-	contig_18375,
GO:0030833	regulation of actin filament polymerization	biological_process	1	0	1	990	6	26321	-	contig_8676,
GO:0010078	maintenance of root meristem identity	biological_process	1	0	1	990	6	26321	-	First_Contig95,
GO:0080022	primary root development	biological_process	1	0	1	990	6	26321	-	First_Contig95,
GO:0009916	alternative oxidase activity	molecular_function	1	1	0	990	6	26321	contig_1763,	-
GO:0004805	trehalose-phosphatase activity	molecular_function	1	0	1	990	6	26321	-	contig_46893,
GO:0043069	negative regulation of programmed cell death	biological_process	1	0	1	990	6	26321	-	contig_3331,
GO:0007585	respiratory gaseous exchange	biological_process	1	1	0	990	6	26321	contig_1763,	-
GO:0008553	hydrogen-exporting ATPase activity, phosphorylative mechanism	molecular_function	1	0	1	990	6	26321	-	contig_4333,
GO:0010073	meristem maintenance	biological_process	1	0	1	990	6	26321	-	contig_44947,
GO:0046713	borate transport	biological_process	1	0	1	990	6	26321	-	contig_11774,
GO:0004748	ribonucleoside-diphosphate reductase activity, thioredoxin disulfide as acceptor	molecular_function	1	0	1	990	6	26321	-	contig_15686,
GO:0045431	flavonol synthase activity	molecular_function	1	1	0	990	6	26321	contig_65851,	-
GO:0005746	mitochondrial respiratory chain	cellular_component	1	0	1	990	6	26321	-	contig_23458,
GO:0005971	ribonucleoside-diphosphate reductase complex	cellular_component	1	0	1	990	6	26321	-	contig_15686,
GO:0010119	regulation of stomatal movement	biological_process	1	1	0	990	13	26321	contig_3230,	-
GO:0005750	mitochondrial respiratory chain complex III	cellular_component	1	0	1	990	14	26321	-	contig_14528,
GO:0018685	alkane 1-monooxygenase activity	molecular_function	1	1	0	990	7	26321	contig_61,	-
GO:0016833	oxo-acid-lyase activity	molecular_function	1	0	1	990	7	26321	-	contig_5117,
GO:0010087	phloem or xylem histogenesis	biological_process	1	0	1	990	7	26321	-	First_Contig95,
GO:0010053	root epidermal cell differentiation	biological_process	1	0	1	990	7	26321	-	contig_28904,
GO:0006897	endocytosis	biological_process	1	0	1	990	7	26321	-	contig_20066,
GO:0004345	glucose-6-phosphate dehydrogenase activity	molecular_function	1	0	1	990	7	26321	-	contig_2551,
GO:0048467	gynoecium development	biological_process	1	0	1	990	7	26321	-	First_Contig95,
GO:0033383	geranyl diphosphate metabolic process	biological_process	1	1	0	990	7	26321	contig_75444,	-
GO:0051555	flavonol biosynthetic process	biological_process	1	1	0	990	7	26321	contig_65851,	-
GO:0009785	blue light signaling pathway	biological_process	1	1	0	990	7	26321	contig_3230,	-
GO:0004316	3-oxoacyl-[acyl-carrier-protein] reductase (NADPH) activity	molecular_function	1	1	0	990	7	26321	contig_3014,	-
GO:0034008	R-linalool synthase activity	molecular_function	1	1	0	990	7	26321	contig_75444,	-
GO:0004871	signal transducer activity	molecular_function	1	1	0	990	97	26321	contig_3230,	-
GO:0003995	acyl-CoA dehydrogenase activity	molecular_function	1	1	0	990	15	26321	contig_16599,	-
GO:0042555	MCM complex	cellular_component	1	0	1	990	16	26321	-	contig_58121,
GO:0035556	intracellular signal transduction	biological_process	1	1	0	990	93	26321	contig_6341,	-
GO:0030259	lipid glycosylation	biological_process	1	0	1	990	8	26321	-	contig_7094,
GO:0009639	response to red or far red light	biological_process	1	1	0	990	8	26321	contig_34928,	-
GO:0004069	L-aspartate:2-oxoglutarate aminotransferase activity	molecular_function	1	0	1	990	8	26321	-	contig_6360,
GO:0009739	response to gibberellin stimulus	biological_process	1	0	1	990	8	26321	-	contig_33785,
GO:0000103	sulfate assimilation	biological_process	1	1	0	990	8	26321	contig_2428,	-
GO:0005096	GTPase activator activity	molecular_function	1	0	1	990	8	26321	-	contig_26284,
GO:0046740	spread of virus in host, cell to cell	biological_process	1	0	1	990	8	26321	-	contig_20066,
GO:0030598	rRNA N-glycosylase activity	molecular_function	1	0	1	990	8	26321	-	contig_4739,
GO:0016132	brassinosteroid biosynthetic process	biological_process	1	1	0	990	8	26321	contig_3768,	-
GO:0004618	phosphoglycerate kinase activity	molecular_function	1	0	1	990	8	26321	-	contig_10908,
GO:0009638	phototropism	biological_process	1	1	0	990	8	26321	contig_3230,	-
GO:0043547	positive regulation of GTPase activity	biological_process	1	0	1	990	8	26321	-	contig_26284,
GO:0009098	leucine biosynthetic process	biological_process	1	0	1	990	8	26321	-	contig_30285,
GO:0009707	chloroplast outer membrane	cellular_component	1	1	0	990	8	26321	contig_5554,	-
GO:0010315	auxin efflux	biological_process	1	1	0	990	8	26321	contig_34928,	-
GO:0006821	chloride transport	biological_process	1	0	1	990	17	26321	-	contig_15681,
GO:0046854	phosphatidylinositol phosphorylation	biological_process	1	0	1	990	88	26321	-	contig_6183,
GO:0004470	malic enzyme activity	molecular_function	1	0	1	990	18	26321	-	contig_22108,
GO:0031072	heat shock protein binding	molecular_function	1	1	0	990	19	26321	contig_48483,	-
GO:0048825	cotyledon development	biological_process	1	0	1	990	9	26321	-	First_Contig95,
GO:0017148	negative regulation of translation	biological_process	1	0	1	990	9	26321	-	contig_4739,
GO:0004396	hexokinase activity	molecular_function	1	0	1	990	9	26321	-	contig_46622,
GO:0006081	cellular aldehyde metabolic process	biological_process	1	0	1	990	9	26321	-	contig_11077,
GO:0004030	aldehyde dehydrogenase [NAD(P)+] activity	molecular_function	1	0	1	990	9	26321	-	contig_11077,
GO:0017057	6-phosphogluconolactonase activity	molecular_function	1	0	1	990	9	26321	-	contig_3851,
GO:0000220	vacuolar proton-transporting V-type ATPase, V0 domain	cellular_component	1	0	1	990	9	26321	-	contig_8215,
GO:0009932	cell tip growth	biological_process	1	0	1	990	9	26321	-	contig_28904,
GO:0009813	flavonoid biosynthetic process	biological_process	1	1	0	990	9	26321	contig_5221,	-
GO:0008121	ubiquinol-cytochrome-c reductase activity	molecular_function	1	1	0	990	9	26321	contig_4757,	-
GO:0005740	mitochondrial envelope	cellular_component	1	0	1	990	9	26321	-	contig_14528,
GO:0019761	glucosinolate biosynthetic process	biological_process	1	0	1	990	20	26321	-	contig_9482,
GO:0000160	phosphorelay signal transduction system	biological_process	1	1	0	990	79	26321	contig_3230,	-
GO:0007067	mitosis	biological_process	1	0	1	990	21	26321	-	contig_18327,
GO:0006122	mitochondrial electron transport, ubiquinol to cytochrome c	biological_process	1	0	1	990	10	26321	-	contig_14528,
GO:0000902	cell morphogenesis	biological_process	1	0	1	990	10	26321	-	contig_15664,
GO:0009295	nucleoid	cellular_component	1	1	0	990	10	26321	contig_50505,	-
GO:0004427	inorganic diphosphatase activity	molecular_function	1	0	1	990	22	26321	-	contig_18375,
GO:0019843	rRNA binding	molecular_function	1	1	0	990	23	26321	contig_9593,	-
GO:0019904	protein domain specific binding	molecular_function	1	0	1	990	11	26321	-	contig_96160,
GO:0004435	phosphatidylinositol phospholipase C activity	molecular_function	1	1	0	990	11	26321	contig_6341,	-
GO:0015385	sodium:hydrogen antiporter activity	molecular_function	1	0	1	990	11	26321	-	contig_8545,
GO:0009615	response to virus	biological_process	1	0	1	990	11	26321	-	contig_20066,
GO:0016844	strictosidine synthase activity	molecular_function	1	0	1	990	11	26321	-	contig_8873,
GO:0010319	stromule	cellular_component	1	1	0	990	11	26321	contig_22640,	-
GO:0015416	organic phosphonate transmembrane-transporting ATPase activity	molecular_function	1	0	1	990	11	26321	-	First_Contig2103,
GO:0019139	cytokinin dehydrogenase activity	molecular_function	1	0	1	990	11	26321	-	contig_3087,
GO:0048443	stamen development	biological_process	1	1	0	990	11	26321	contig_34928,	-
GO:0052544	defense response by callose deposition in cell wall	biological_process	1	1	0	990	11	26321	contig_23542,	-
GO:0004707	MAP kinase activity	molecular_function	1	0	1	990	24	26321	-	contig_13234,
GO:0016459	myosin complex	cellular_component	1	0	1	990	72	26321	-	contig_27287,
GO:0006520	cellular amino acid metabolic process	biological_process	1	0	1	990	71	26321	-	contig_6360,
GO:0009860	pollen tube growth	biological_process	1	0	1	990	25	26321	-	contig_1667,
GO:0015079	potassium ion transmembrane transporter activity	molecular_function	1	1	0	990	26	26321	contig_6238,	-
GO:0009690	cytokinin metabolic process	biological_process	1	0	1	990	12	26321	-	contig_3087,
GO:0016841	ammonia-lyase activity	molecular_function	1	1	0	990	12	26321	contig_8474,	-
GO:0016615	malate dehydrogenase activity	molecular_function	1	0	1	990	12	26321	-	contig_18206,
GO:0010114	response to red light	biological_process	1	1	0	990	12	26321	contig_23542,	-
GO:0016308	1-phosphatidylinositol-4-phosphate 5-kinase activity	molecular_function	1	0	1	990	12	26321	-	contig_6183,
GO:0004332	fructose-bisphosphate aldolase activity	molecular_function	1	0	1	990	12	26321	-	contig_960,
GO:0009504	cell plate	cellular_component	1	0	1	990	12	26321	-	contig_27205,
GO:0030060	L-malate dehydrogenase activity	molecular_function	1	0	1	990	12	26321	-	contig_18206,
GO:0004519	endonuclease activity	molecular_function	1	0	1	990	68	26321	-	contig_18000,
GO:0044262	cellular carbohydrate metabolic process	biological_process	1	0	1	990	27	26321	-	contig_18206,
GO:0016070	RNA metabolic process	biological_process	1	0	1	990	28	26321	-	First_Contig1129,
GO:0003755	peptidyl-prolyl cis-trans isomerase activity	molecular_function	1	0	1	990	65	26321	-	contig_3259,
GO:0046914	transition metal ion binding	molecular_function	1	1	0	990	13	26321	contig_7231,	-
GO:0015937	coenzyme A biosynthetic process	biological_process	1	1	0	990	13	26321	contig_5100,	-
GO:0008422	beta-glucosidase activity	molecular_function	1	0	1	990	13	26321	-	contig_12691,
GO:0009664	plant-type cell wall organization	biological_process	1	1	0	990	13	26321	contig_17960,	-
GO:0000413	protein peptidyl-prolyl isomerization	biological_process	1	0	1	990	64	26321	-	contig_3259,
GO:0005774	vacuolar membrane	cellular_component	1	0	1	990	30	26321	-	contig_3331,
GO:0032784	regulation of DNA-dependent transcription, elongation	biological_process	1	0	1	990	14	26321	-	contig_17100,
GO:0009834	secondary cell wall biogenesis	biological_process	1	0	1	990	14	26321	-	First_Contig110,
GO:0016627	oxidoreductase activity, acting on the CH-CH group of donors	molecular_function	1	1	0	990	31	26321	contig_16599,	-
GO:0016817	hydrolase activity, acting on acid anhydrides	molecular_function	1	0	1	990	59	26321	-	contig_27660,
GO:0009753	response to jasmonic acid stimulus	biological_process	1	0	1	990	32	26321	-	contig_33785,
GO:0009725	response to hormone stimulus	biological_process	1	1	0	990	58	26321	contig_33333,	-
GO:0004096	catalase activity	molecular_function	1	0	1	990	15	26321	-	contig_46727,
GO:0009910	negative regulation of flower development	biological_process	1	0	1	990	15	26321	-	contig_17100,
GO:0009751	response to salicylic acid stimulus	biological_process	1	0	1	990	33	26321	-	contig_33785,
GO:0032851	positive regulation of Rab GTPase activity	biological_process	1	0	1	990	34	26321	-	contig_13552,
GO:0009620	response to fungus	biological_process	1	1	0	990	16	26321	contig_20277,	-
GO:0005247	voltage-gated chloride channel activity	molecular_function	1	0	1	990	16	26321	-	contig_15681,
GO:0006814	sodium ion transport	biological_process	1	0	1	990	36	26321	-	contig_8545,
GO:0016998	cell wall macromolecule catabolic process	biological_process	1	0	1	990	37	26321	-	contig_62764,
GO:0009073	aromatic amino acid family biosynthetic process	biological_process	1	1	0	990	17	26321	contig_6943,	-
GO:0006430	lysyl-tRNA aminoacylation	biological_process	1	0	1	990	17	26321	-	contig_17863,
GO:0046912	transferase activity, transferring acyl groups, acyl groups converted into alkyl on transfer	molecular_function	1	0	1	990	17	26321	-	contig_30285,
GO:0006002	fructose 6-phosphate metabolic process	biological_process	1	0	1	990	17	26321	-	contig_11812,
GO:0004824	lysine-tRNA ligase activity	molecular_function	1	0	1	990	17	26321	-	contig_17863,
GO:0008889	glycerophosphodiester phosphodiesterase activity	molecular_function	1	0	1	990	17	26321	-	contig_293,
GO:0006270	DNA replication initiation	biological_process	1	0	1	990	17	26321	-	contig_58121,
GO:0006807	nitrogen compound metabolic process	biological_process	1	0	1	990	38	26321	-	contig_6360,
GO:0006357	regulation of transcription from RNA polymerase II promoter	biological_process	1	0	1	990	39	26321	-	contig_17100,
GO:0006974	response to DNA damage stimulus	biological_process	1	0	1	990	49	26321	-	contig_20692,
GO:0005819	spindle	cellular_component	1	0	1	990	18	26321	-	contig_18327,
GO:0016619	malate dehydrogenase (oxaloacetate-decarboxylating) activity	molecular_function	1	0	1	990	18	26321	-	contig_22108,
GO:0046488	phosphatidylinositol metabolic process	biological_process	1	0	1	990	41	26321	-	contig_6183,
GO:0050832	defense response to fungus	biological_process	1	1	0	990	46	26321	contig_12855,	-
GO:0006071	glycerol metabolic process	biological_process	1	0	1	990	19	26321	-	contig_293,
GO:0016117	carotenoid biosynthetic process	biological_process	1	1	0	990	19	26321	contig_3104,	-
GO:0042393	histone binding	molecular_function	1	0	1	990	19	26321	-	contig_18038,
GO:0000155	phosphorelay sensor kinase activity	molecular_function	1	1	0	990	45	26321	contig_3230,	-
GO:0004715	non-membrane spanning protein tyrosine kinase activity	molecular_function	1	0	1	990	44	26321	-	contig_18428,
GO:0009658	chloroplast organization	biological_process	1	1	0	990	20	26321	contig_39313,	-
GO:0045893	positive regulation of transcription, DNA-dependent	biological_process	1	0	1	990	20	26321	-	contig_5210,
GO:0009926	auxin polar transport	biological_process	1	1	0	990	21	26321	contig_34928,	-
GO:0070469	respiratory chain	cellular_component	1	1	0	990	21	26321	contig_1763,	-
GO:0009640	photomorphogenesis	biological_process	1	1	0	990	21	26321	contig_34928,	-
GO:0000325	plant-type vacuole	cellular_component	1	0	1	990	22	26321	-	contig_3331,
GO:0051707	response to other organism	biological_process	1	0	1	990	23	26321	-	contig_27205,
GO:0008137	NADH dehydrogenase (ubiquinone) activity	molecular_function	1	0	1	990	23	26321	-	contig_6581,
GO:0003913	DNA photolyase activity	molecular_function	1	1	0	990	23	26321	First_Contig1890,	-
GO:0008540	proteasome regulatory particle, base subcomplex	cellular_component	1	0	1	990	23	26321	-	contig_7242,
GO:0010224	response to UV-B	biological_process	1	0	1	990	23	26321	-	contig_20692,
GO:0008146	sulfotransferase activity	molecular_function	1	1	0	990	24	26321	contig_62031,	-
GO:0003774	motor activity	molecular_function	1	0	1	990	72	26321	-	contig_27287,
GO:0016881	acid-amino acid ligase activity	molecular_function	1	0	1	990	72	26321	-	contig_9863,
GO:0009611	response to wounding	biological_process	1	1	0	990	71	26321	contig_75444,	-
GO:0003678	DNA helicase activity	molecular_function	1	0	1	990	25	26321	-	contig_58121,
GO:0009654	oxygen evolving complex	cellular_component	1	1	0	990	26	26321	First_Contig3099,	-
GO:0032508	DNA duplex unwinding	biological_process	1	0	1	990	27	26321	-	contig_58121,
GO:0006426	glycyl-tRNA aminoacylation	biological_process	1	0	1	990	27	26321	-	contig_21787,
GO:0004820	glycine-tRNA ligase activity	molecular_function	1	0	1	990	27	26321	-	contig_21787,
GO:0005945	6-phosphofructokinase complex	cellular_component	1	0	1	990	30	26321	-	contig_11812,
GO:0003872	6-phosphofructokinase activity	molecular_function	1	0	1	990	30	26321	-	contig_11812,
GO:0005992	trehalose biosynthetic process	biological_process	1	0	1	990	33	26321	-	contig_46893,
GO:0042578	phosphoric ester hydrolase activity	molecular_function	1	1	0	990	33	26321	contig_4908,	-
GO:0016307	phosphatidylinositol phosphate kinase activity	molecular_function	1	0	1	990	33	26321	-	contig_6183,
GO:0009523	photosystem II	cellular_component	1	1	0	990	34	26321	First_Contig3099,	-
GO:0005097	Rab GTPase activator activity	molecular_function	1	0	1	990	34	26321	-	contig_13552,
GO:0071805	potassium ion transmembrane transport	biological_process	1	1	0	990	39	26321	contig_6238,	-
GO:0023014	signal transduction by phosphorylation	biological_process	1	1	0	990	45	26321	contig_3230,	-
