# Supplementary material for: Whole-transcriptome analysis of differentially expressed genes in the ray florets and disc florets of Chrysanthemum morifolium
Source: BMC Genomics. 2016 May 25;17:398. doi: 10.1186/s12864-016-2733-z (PMC4881213; doi:10.1186/s12864-016-2733-z)
Supplement: Additional file 8: — KEGG enrichment of DEGs between ray florets and disc florets. (XLSX 27 kb) [file 12864_2016_2733_MOESM8_ESM.xlsx]

## Sheet: Sheet1
Pathway ID	KEGG name	NO. of DEGs in the pathway	NO. of up-regulated genes in ray florets in the pathway	NO. of down-regulated genes in ray florets in the pathway	NO. of DEGs in all pathways	NO. of genes in the pathway	NO. of all genes in all pathways	The list of up-regulated genes in ray florets	The list of down-regulated genes in ray florets
ko01100	Metabolic pathways	195	84	111	399	3475	9549	contig_4432,contig_3014,contig_6943,contig_5974,contig_3104,contig_6429,contig_11379,contig_23147,contig_38509,contig_9332,contig_45661,contig_16471,contig_14237,contig_2598,contig_22547,contig_17317,contig_4377,contig_4378,First_Contig3348,contig_8474,contig_11066,contig_61,contig_94682,contig_27584,contig_12102,contig_238,contig_1704,contig_1462,contig_94972,contig_9019,contig_23038,contig_1696…	contig_15686,contig_24830,contig_6104,contig_929,contig_7094,contig_5966,contig_4969,contig_6080,contig_3851,contig_42972,contig_2416,contig_289,contig_2551,contig_16236,contig_3297,contig_11148,contig_960,contig_2862,contig_11812,contig_4804,contig_6146,contig_777,contig_42524,contig_16208,First_Contig1043,contig_8215,contig_16757,contig_2826,contig_7953,contig_47052,contig_28909,contig_7871,con…
ko01110	Biosynthesis of secondary metabolites	97	52	45	399	1887	9549	contig_6943,contig_5974,contig_75444,contig_3104,contig_23147,contig_815,contig_38509,contig_9332,contig_45661,contig_16471,contig_22547,contig_4377,contig_4378,First_Contig3348,contig_8474,contig_11066,contig_94682,contig_12102,contig_238,contig_54515,contig_1704,contig_1462,contig_94972,contig_23038,contig_71038,contig_24759,contig_9331,contig_1063,contig_25152,contig_35818,contig_50395,First_C…	contig_5966,contig_6080,contig_3851,contig_2551,contig_16236,contig_11148,contig_960,contig_2862,contig_11812,contig_2979,contig_16757,contig_5295,contig_7871,contig_433,contig_17067,contig_3113,contig_3238,contig_9001,contig_10862,contig_11077,First_Contig252,contig_10349,contig_21982,contig_5117,contig_12030,contig_12535,contig_46622,contig_21043,contig_19591,contig_11076,contig_6360,contig_729…
ko00500	Starch and sucrose metabolism	49	16	33	399	435	9549	contig_11379,contig_45661,contig_14237,contig_22547,contig_27584,contig_17173,contig_21695,contig_47519,contig_34402,contig_54293,contig_27585,contig_37904,contig_2158,contig_21939,contig_72978,contig_8074,	contig_929,contig_289,contig_3297,contig_6146,contig_16208,contig_2826,contig_7953,contig_7871,contig_754,contig_6389,contig_28997,contig_18796,contig_17210,contig_5418,contig_46622,contig_12714,contig_46893,contig_18666,contig_33444,contig_31610,contig_3296,contig_30966,contig_10848,contig_10651,contig_6373,contig_753,contig_20692,contig_2827,contig_25609,contig_6346,contig_4927,contig_10110,con…
ko01120	Microbial metabolism in diverse environments	46	21	25	399	741	9549	contig_23147,contig_36215,First_Contig3067,contig_42103,contig_11066,contig_12102,contig_1704,contig_34137,contig_1462,contig_13835,First_Contig759,contig_42549,First_Contig234,contig_2428,contig_24420,contig_12101,contig_7197,contig_1744,contig_4908,contig_1706,contig_11937,	contig_3851,contig_2551,contig_11148,contig_960,contig_11812,contig_433,contig_17067,contig_3238,contig_10862,contig_11077,contig_10349,contig_21982,contig_12030,contig_12535,contig_46622,contig_21043,contig_19591,contig_11076,contig_22108,contig_33444,First_Contig155,contig_10908,contig_20692,contig_18206,contig_21759,
ko01200	Carbon metabolism	32	11	21	399	471	9549	contig_12102,contig_1704,First_Contig759,contig_42549,contig_12101,contig_7197,contig_1744,contig_4908,contig_19573,contig_1706,contig_11937,	contig_3851,contig_2551,contig_11148,contig_960,contig_11812,contig_433,contig_17067,contig_4411,contig_3238,contig_10862,contig_12535,contig_46622,contig_21043,contig_6360,contig_22108,contig_33444,First_Contig155,contig_10908,contig_20692,contig_18206,contig_21759,
ko00040	Pentose and glucuronate interconversions	28	9	19	399	156	9549	contig_11379,contig_14237,contig_11540,contig_17173,contig_21695,contig_47519,contig_34402,contig_21939,contig_72978,	contig_929,contig_16208,contig_1215,contig_7953,contig_23776,contig_754,contig_32,contig_11077,contig_41281,contig_36714,contig_11076,contig_18666,contig_31610,contig_30966,contig_3044,contig_1216,contig_753,contig_7287,contig_10110,
ko04626	Plant-pathogen interaction	24	1	23	399	378	9549	contig_16263,	contig_34887,contig_7,contig_5171,First_Contig1656,contig_7831,contig_39579,contig_32095,contig_8394,contig_13042,contig_2273,contig_10205,contig_41053,contig_42915,contig_1230,contig_21891,contig_14792,contig_3634,contig_5745,contig_26928,contig_2943,contig_8870,contig_9653,contig_34888,
ko00010	Glycolysis / Gluconeogenesis	21	8	13	399	239	9549	contig_12102,contig_1704,contig_13835,contig_12101,contig_7197,contig_1744,contig_4908,contig_1706,	contig_5966,contig_11148,contig_960,contig_11812,contig_433,contig_3238,contig_11077,contig_12535,contig_46622,contig_11076,contig_33444,contig_10908,contig_20692,
ko00190	Oxidative phosphorylation	20	1	19	399	246	9549	contig_9019,	contig_12832,contig_24830,contig_484,contig_36846,contig_8215,contig_3749,contig_3577,contig_28909,contig_3085,contig_25818,contig_3825,contig_14568,contig_1969,contig_4159,contig_18375,First_Contig140,contig_4333,contig_25455,contig_432,
ko01040	Biosynthesis of unsaturated fatty acids	17	7	10	399	156	9549	contig_3014,contig_17692,contig_7231,contig_20226,contig_20227,contig_16599,contig_17242,	contig_24830,contig_25194,contig_8215,contig_3085,contig_25818,contig_1969,contig_648,contig_25455,contig_5406,contig_699,
ko01212	Fatty acid metabolism	16	9	7	399	234	9549	contig_4432,contig_3014,contig_17692,contig_7231,contig_20226,contig_20227,contig_16967,contig_16599,contig_17242,	contig_25194,contig_17693,contig_19784,contig_648,contig_4055,contig_5406,contig_699,
ko04145	Phagosome	15	0	15	399	152	9549	-	contig_24830,contig_550,contig_3161,contig_8215,contig_25895,contig_13814,contig_3085,contig_25818,contig_7669,contig_6318,contig_1969,contig_6179,contig_25455,contig_1139,contig_235,
ko01230	Biosynthesis of amino acids	15	3	12	399	482	9549	contig_6943,contig_7197,contig_11937,	contig_11148,contig_960,contig_11812,contig_433,contig_3238,contig_5117,contig_12535,contig_6360,First_Contig155,contig_10908,contig_21759,contig_30285,
ko00710	Carbon fixation in photosynthetic organisms	14	5	9	399	145	9549	First_Contig759,contig_42549,contig_7197,contig_4908,contig_11937,	contig_11148,contig_960,contig_433,contig_6360,contig_22108,First_Contig155,contig_10908,contig_18206,contig_21759,
ko00330	Arginine and proline metabolism	14	0	14	399	147	9549	-	contig_4804,contig_777,First_Contig1043,contig_1905,contig_3113,contig_52105,contig_2789,contig_11077,contig_4805,contig_11076,contig_6360,contig_2790,contig_1904,contig_489,
ko04914	Progesterone-mediated oocyte maturation	14	0	14	399	156	9549	-	contig_24830,contig_8215,contig_3085,contig_25818,contig_8394,contig_13042,contig_1969,contig_10205,contig_6179,contig_42915,contig_1230,contig_41050,contig_25455,contig_235,
ko00620	Pyruvate metabolism	14	7	7	399	205	9549	contig_12102,contig_1704,contig_6471,contig_12101,contig_22640,contig_1744,contig_1706,	contig_3238,contig_11077,contig_12535,contig_11076,contig_22108,contig_18206,contig_30285,
ko00940	Phenylpropanoid biosynthesis	14	10	4	399	212	9549	contig_45661,contig_22547,contig_8474,contig_238,contig_23038,contig_50395,contig_54293,contig_157,contig_2158,contig_8074,	contig_16757,contig_7871,contig_72929,contig_6346,
ko00906	Carotenoid biosynthesis	13	10	3	399	73	9549	contig_5283,contig_3104,contig_38509,contig_41242,contig_71038,contig_1063,contig_14415,contig_35818,contig_23695,contig_5282,	contig_16236,First_Contig3126,contig_17421,
ko00052	Galactose metabolism	13	3	10	399	119	9549	contig_27584,contig_27585,contig_37904,	contig_289,contig_11812,contig_6146,contig_2826,contig_46622,contig_12714,contig_33444,contig_6373,contig_20692,contig_2827,
ko04921	Oxytocin signaling pathway	13	0	13	399	155	9549	-	contig_39579,contig_8394,contig_13042,contig_6275,contig_10205,contig_5615,contig_7948,contig_6179,contig_42915,contig_1230,contig_35432,contig_16456,contig_235,
ko04151	PI3K-Akt signaling pathway	13	0	13	399	171	9549	-	contig_8394,contig_13042,contig_9091,contig_6275,contig_10205,contig_5615,contig_15645,contig_42915,contig_1230,contig_12767,contig_96160,contig_35432,contig_7111,
ko00624	Polycyclic aromatic hydrocarbon degradation	12	8	4	399	114	9549	contig_23147,contig_36215,First_Contig3067,contig_42103,contig_11066,contig_34137,contig_1462,First_Contig234,	contig_10349,contig_21982,contig_12030,contig_19591,
ko00480	Glutathione metabolism	12	3	9	399	178	9549	contig_20530,contig_15728,contig_18516,	contig_15686,contig_24830,contig_2551,contig_8215,contig_3085,contig_25818,contig_1969,contig_25455,contig_2170,
ko04111	Cell cycle - yeast	12	1	11	399	372	9549	contig_7197,	contig_3777,contig_11148,contig_39579,contig_58121,contig_28909,contig_433,contig_3825,contig_14568,contig_4626,contig_5615,contig_7948,
ko00073	Cutin, suberine and wax biosynthesis	11	7	4	399	44	9549	First_Contig2164,contig_61,contig_1460,contig_21718,contig_18231,contig_4017,contig_50027,	contig_22906,contig_34711,First_Contig252,contig_40540,
ko04066	HIF-1 signaling pathway	11	6	5	399	96	9549	contig_12102,contig_1704,contig_12101,contig_7197,contig_1744,contig_1706,	contig_11148,contig_433,contig_46622,contig_33444,contig_20692,
ko00051	Fructose and mannose metabolism	11	3	8	399	111	9549	contig_25152,contig_25150,contig_4908,	contig_960,contig_11812,contig_6389,contig_18796,contig_46622,contig_33444,contig_7729,contig_20692,
ko00240	Pyrimidine metabolism	11	0	11	399	366	9549	-	contig_15686,contig_6104,contig_3777,contig_28909,contig_39576,contig_3825,contig_14568,contig_4626,contig_21999,contig_6105,contig_7424,
ko00380	Tryptophan metabolism	10	1	9	399	74	9549	contig_23542,	contig_13263,contig_42524,contig_17067,contig_2699,contig_10862,contig_11077,contig_2490,contig_21043,contig_11076,
ko00903	Limonene and pinene degradation	10	4	6	399	118	9549	contig_23147,contig_11066,contig_1462,First_Contig234,	contig_11077,contig_10349,contig_21982,contig_12030,contig_19591,contig_11076,
ko04612	Antigen processing and presentation	10	2	8	399	120	9549	contig_17504,contig_17505,	contig_550,contig_8394,contig_13042,contig_7669,contig_6318,contig_10205,contig_42915,contig_1230,
ko00945	Stilbenoid, diarylheptanoid and gingerol biosynthesis	10	4	6	399	162	9549	contig_23147,contig_11066,contig_1462,First_Contig234,	contig_10349,contig_21982,contig_12030,contig_19591,contig_6179,contig_235,
ko00270	Cysteine and methionine metabolism	10	2	8	399	170	9549	contig_5377,contig_5391,	contig_777,contig_1905,contig_2789,contig_6360,contig_2790,contig_18206,contig_1904,contig_489,
ko04015	Rap1 signaling pathway	10	0	10	399	358	9549	-	contig_7,contig_39579,contig_7078,contig_41053,contig_6179,contig_5745,contig_26928,contig_8676,contig_11471,contig_235,
ko05203	Viral carcinogenesis	10	0	10	399	221	9549	-	contig_38907,contig_986,contig_3238,contig_9091,contig_95785,contig_12535,contig_12767,contig_96160,contig_12397,contig_7111,
ko00909	Sesquiterpenoid and triterpenoid biosynthesis	9	5	4	399	57	9549	contig_3181,contig_13744,contig_54515,contig_13745,contig_23148,	contig_5075,contig_6075,contig_5074,contig_61886,
ko00941	Flavonoid biosynthesis	9	9	0	399	67	9549	contig_16471,contig_4377,contig_4378,First_Contig3348,contig_94682,contig_94972,contig_24759,contig_4376,First_Contig676,	-
ko00780	Biotin metabolism	9	2	7	399	69	9549	contig_3014,contig_16967,	contig_38907,contig_96016,contig_986,contig_19784,contig_46663,contig_95785,contig_12397,
ko00460	Cyanoamino acid metabolism	9	6	3	399	97	9549	contig_5974,contig_45661,contig_22547,contig_54293,contig_2158,contig_8074,	contig_7871,contig_6346,contig_9482,
ko00020	Citrate cycle (TCA cycle)	9	5	4	399	117	9549	contig_12102,contig_1704,contig_12101,contig_1744,contig_1706,	contig_17067,contig_10862,contig_21043,contig_18206,
ko04141	Protein processing in endoplasmic reticulum	9	0	9	399	404	9549	-	contig_550,contig_8394,contig_13042,contig_579,contig_7669,contig_6318,contig_10205,contig_42915,contig_1230,
ko00561	Glycerolipid metabolism	9	4	5	399	119	9549	contig_2598,contig_2597,contig_7082,First_Contig518,	contig_7094,contig_11077,contig_7925,contig_11076,contig_16510,
ko04075	Plant hormone signal transduction	9	1	8	399	381	9549	contig_57918,	First_Contig1656,contig_17050,contig_25967,contig_13221,contig_12907,contig_2690,contig_3634,First_Contig1086,
ko05206	MicroRNAs in cancer	9	7	2	399	151	9549	contig_22122,contig_21745,First_Contig1038,contig_12084,First_Contig97,contig_18631,contig_34928,	contig_6275,contig_35432,
ko00520	Amino sugar and nucleotide sugar metabolism	9	2	7	399	243	9549	contig_25152,contig_25150,	contig_6389,contig_18796,contig_17210,contig_5418,contig_46622,contig_33444,contig_20692,
ko04722	Neurotrophin signaling pathway	9	0	9	399	229	9549	-	contig_39579,contig_25417,contig_28904,contig_9091,contig_5615,contig_12767,contig_96160,contig_16341,contig_7111,
ko00944	Flavone and flavonol biosynthesis	8	2	6	399	32	9549	contig_24759,contig_20621,	contig_166,contig_4986,contig_74953,contig_10238,First_Contig3164,First_Contig206,
ko04390	Hippo signaling pathway	8	0	8	399	95	9549	-	First_Contig798,contig_9091,contig_5615,contig_6179,contig_12767,contig_96160,contig_7111,contig_235,
ko00363	Bisphenol degradation	8	4	4	399	100	9549	contig_23147,contig_11066,contig_1462,First_Contig234,	contig_10349,contig_21982,contig_12030,contig_19591,
ko00627	Aminobenzoate degradation	8	4	4	399	108	9549	contig_23147,contig_11066,contig_1462,First_Contig234,	contig_10349,contig_21982,contig_12030,contig_19591,
ko00511	Other glycan degradation	8	1	7	399	112	9549	contig_4392,	contig_3161,contig_25895,contig_13814,contig_6179,contig_8676,contig_1139,contig_235,
ko03020	RNA polymerase	8	0	8	399	184	9549	-	contig_8394,contig_13042,contig_6275,contig_10205,contig_5615,contig_42915,contig_1230,contig_35432,
ko02010	ABC transporters	7	7	0	399	63	9549	contig_22122,contig_21745,First_Contig1038,contig_12084,First_Contig97,contig_18631,contig_34928,	-
ko04391	Hippo signaling pathway - fly	7	0	7	399	71	9549	-	First_Contig798,contig_9091,contig_6179,contig_12767,contig_96160,contig_7111,contig_235,
ko04976	Bile secretion	7	7	0	399	71	9549	contig_22122,contig_21745,First_Contig1038,contig_12084,First_Contig97,contig_18631,contig_34928,	-
ko04011	MAPK signaling pathway - yeast	7	2	5	399	74	9549	contig_6471,contig_22640,	contig_3238,contig_12535,contig_46622,contig_33444,contig_20692,
ko05034	Alcoholism	7	0	7	399	79	9549	-	contig_38907,contig_96016,contig_39579,contig_986,contig_46663,contig_95785,contig_12397,
ko00030	Pentose phosphate pathway	7	3	4	399	94	9549	contig_13835,contig_4908,contig_11937,	contig_3851,contig_2551,contig_960,contig_11812,
ko00250	Alanine, aspartate and glutamate metabolism	7	0	7	399	107	9549	-	contig_4804,First_Contig1043,contig_52105,contig_4805,contig_6360,First_Contig155,contig_21759,
ko04721	Synaptic vesicle cycle	7	0	7	399	108	9549	-	contig_24830,contig_8215,contig_3085,contig_25818,contig_1969,contig_190,contig_25455,
ko04915	Estrogen signaling pathway	7	0	7	399	117	9549	-	contig_39579,contig_10564,contig_8394,contig_13042,contig_10205,contig_42915,contig_1230,
ko00564	Glycerophospholipid metabolism	7	4	3	399	161	9549	contig_2598,contig_2597,contig_7082,First_Contig518,	contig_42972,contig_49403,contig_2716,
ko05166	HTLV-I infection	7	0	7	399	162	9549	-	contig_550,contig_3777,contig_4626,contig_7669,contig_6318,contig_5615,contig_7948,
ko04110	Cell cycle	7	0	7	399	206	9549	-	contig_58121,contig_9091,contig_5615,contig_41050,contig_12767,contig_96160,contig_7111,
ko00351	DDT degradation	6	4	2	399	25	9549	contig_36215,First_Contig3067,contig_42103,contig_34137,	contig_6179,contig_235,
ko04966	Collecting duct acid secretion	6	0	6	399	46	9549	-	contig_24830,contig_8215,contig_3085,contig_25818,contig_1969,contig_25455,
ko00910	Nitrogen metabolism	6	0	6	399	50	9549	-	contig_1138,contig_52105,contig_17190,contig_2417,contig_20558,contig_15959,
ko03010	Ribosome	6	6	0	399	371	9549	contig_15994,contig_10695,contig_8849,contig_8021,contig_9593,contig_2087,	-
ko00960	Tropane, piperidine and pyridine alkaloid biosynthesis	6	0	6	399	299	9549	-	contig_7078,contig_6179,contig_6360,contig_8676,contig_11471,contig_235,
ko00053	Ascorbate and aldarate metabolism	6	2	4	399	80	9549	contig_37587,First_Contig1856,	contig_2416,contig_11077,contig_11076,contig_2170,
ko00410	beta-Alanine metabolism	6	1	5	399	86	9549	contig_19573,	contig_6104,contig_11077,contig_21999,contig_11076,contig_6105,
ko00562	Inositol phosphate metabolism	6	3	3	399	105	9549	contig_37587,First_Contig1856,contig_6341,	contig_6275,contig_35432,contig_6183,
ko04810	Regulation of actin cytoskeleton	6	0	6	399	105	9549	-	contig_7078,contig_6179,contig_8676,contig_11471,contig_6183,contig_235,
ko00071	Fatty acid degradation	6	2	4	399	118	9549	contig_4432,contig_16599,	contig_17693,contig_11077,contig_4055,contig_11076,
ko00360	Phenylalanine metabolism	6	5	1	399	132	9549	contig_8474,contig_238,contig_23038,contig_50395,contig_157,	contig_6360,
ko01210	2-Oxocarboxylic acid metabolism	6	1	5	399	132	9549	contig_23542,	contig_6360,First_Contig155,contig_9482,contig_21759,contig_30285,
ko04114	Oocyte meiosis	6	0	6	399	164	9549	-	contig_39579,contig_9091,contig_7948,contig_12767,contig_96160,contig_7111,
ko04910	Insulin signaling pathway	6	1	5	399	163	9549	contig_4908,	contig_39579,contig_46622,contig_5615,contig_33444,contig_20692,
ko04918	Thyroid hormone synthesis	5	2	3	399	33	9549	contig_20530,contig_18516,	contig_550,contig_7669,contig_6318,
ko04621	NOD-like receptor signaling pathway	5	0	5	399	38	9549	-	contig_8394,contig_13042,contig_10205,contig_42915,contig_1230,
ko05132	Salmonella infection	5	0	5	399	44	9549	-	contig_7078,contig_6179,contig_8676,contig_11471,contig_235,
ko03013	RNA transport	5	3	2	399	308	9549	First_Contig1265,contig_348,contig_20751,	contig_5080,contig_3232,
ko05169	Epstein-Barr virus infection	5	0	5	399	298	9549	-	contig_9091,contig_5615,contig_12767,contig_96160,contig_7111,
ko04020	Calcium signaling pathway	5	1	4	399	52	9549	contig_6341,	contig_3777,contig_39579,contig_4626,contig_7948,
ko00970	Aminoacyl-tRNA biosynthesis	5	0	5	399	256	9549	-	contig_21787,contig_5403,contig_20253,contig_17176,contig_17863,
ko00310	Lysine degradation	5	0	5	399	62	9549	-	contig_17067,contig_10862,contig_11077,contig_21043,contig_11076,
ko04510	Focal adhesion	5	0	5	399	69	9549	-	contig_6275,contig_5615,contig_6179,contig_35432,contig_235,
ko04115	p53 signaling pathway	5	0	5	399	70	9549	-	contig_10362,contig_10364,contig_6275,contig_41050,contig_35432,
ko04712	Circadian rhythm - plant	5	5	0	399	72	9549	contig_4377,contig_4378,contig_40289,contig_4376,First_Contig676,	-
ko04144	Endocytosis	5	0	5	399	226	9549	-	contig_42972,contig_49403,contig_2716,contig_6183,contig_1514,
ko00195	Photosynthesis	5	4	1	399	76	9549	contig_17317,contig_9019,contig_4757,contig_1314,	First_Contig140,
ko04666	Fc gamma R-mediated phagocytosis	5	0	5	399	105	9549	-	contig_42972,contig_49403,contig_8676,contig_2716,contig_6183,
ko04070	Phosphatidylinositol signaling system	5	1	4	399	105	9549	contig_6341,	contig_39579,contig_6275,contig_35432,contig_6183,
ko03320	PPAR signaling pathway	5	2	3	399	119	9549	contig_4432,contig_16599,	contig_17693,contig_4055,contig_5406,
ko04146	Peroxisome	5	2	3	399	150	9549	contig_4432,contig_16599,	contig_17693,contig_4055,contig_25415,
ko03440	Homologous recombination	4	0	4	399	460	9549	-	contig_39579,contig_8215,contig_3085,contig_7948,
ko00361	Chlorocyclohexane and chlorobenzene degradation	4	4	0	399	11	9549	contig_36215,First_Contig3067,contig_42103,contig_34137,	-
ko00340	Histidine metabolism	4	0	4	399	36	9549	-	contig_6080,contig_2862,contig_11077,contig_11076,
ko00230	Purine metabolism	4	1	3	399	255	9549	contig_2428,	contig_15686,contig_3238,contig_12535,
ko04978	Mineral absorption	4	0	4	399	38	9549	-	contig_6536,contig_28872,contig_6550,contig_17604,
ko04540	Gap junction	4	0	4	399	41	9549	-	contig_3161,contig_25895,contig_13814,contig_1139,
ko04120	Ubiquitin mediated proteolysis	4	0	4	399	233	9549	-	contig_10362,contig_9863,contig_10364,contig_22522,
ko03015	mRNA surveillance pathway	4	2	2	399	213	9549	First_Contig1265,contig_20751,	contig_5080,contig_15645,
ko00770	Pantothenate and CoA biosynthesis	4	1	3	399	51	9549	contig_5100,	contig_6104,contig_21999,contig_6105,
ko04130	SNARE interactions in vesicular transport	4	0	4	399	54	9549	-	contig_36343,contig_27205,contig_190,contig_11098,
ko04912	GnRH signaling pathway	4	0	4	399	67	9549	-	contig_42972,contig_39579,contig_49403,contig_2716,
ko04724	Glutamatergic synapse	4	0	4	399	78	9549	-	contig_42972,contig_7948,contig_49403,contig_2716,
ko04530	Tight junction	4	0	4	399	80	9549	-	contig_6275,contig_6179,contig_35432,contig_235,
ko00061	Fatty acid biosynthesis	4	3	1	399	83	9549	contig_3014,contig_7231,contig_16967,	contig_19784,
ko04014	Ras signaling pathway	4	0	4	399	86	9549	-	contig_42972,contig_39579,contig_49403,contig_2716,
ko04310	Wnt signaling pathway	4	0	4	399	89	9549	-	contig_10362,contig_10364,contig_5615,contig_7948,
ko00592	alpha-Linolenic acid metabolism	4	4	0	399	101	9549	contig_2183,contig_16599,First_Contig1059,contig_13630,	-
ko04919	Thyroid hormone signaling pathway	4	1	3	399	108	9549	contig_6341,	contig_5615,contig_6179,contig_235,
ko04068	FoxO signaling pathway	4	0	4	399	114	9549	-	contig_6275,contig_41050,contig_35432,contig_16477,
ko05164	Influenza A	3	0	3	399	300	9549	-	contig_5615,contig_6179,contig_235,
ko04973	Carbohydrate digestion and absorption	3	0	3	399	15	9549	-	contig_46622,contig_33444,contig_20692,
ko00524	Butirosin and neomycin biosynthesis	3	0	3	399	15	9549	-	contig_46622,contig_33444,contig_20692,
ko03018	RNA degradation	3	2	1	399	256	9549	First_Contig1265,contig_20751,	contig_5080,
ko04745	Phototransduction - fly	3	0	3	399	21	9549	-	contig_39579,contig_6179,contig_235,
ko00521	Streptomycin biosynthesis	3	0	3	399	22	9549	-	contig_46622,contig_33444,contig_20692,
ko04962	Vasopressin-regulated water reabsorption	3	0	3	399	27	9549	-	contig_25417,contig_28904,contig_16341,
ko04064	NF-kappa B signaling pathway	3	0	3	399	206	9549	-	contig_6275,contig_5615,contig_35432,
ko00983	Drug metabolism - other enzymes	3	0	3	399	28	9549	-	contig_6104,contig_21999,contig_6105,
ko00902	Monoterpenoid biosynthesis	3	1	2	399	33	9549	contig_75444,	contig_5295,contig_29945,
ko04340	Hedgehog signaling pathway	3	0	3	399	37	9549	-	contig_5615,contig_6179,contig_235,
ko00540	Lipopolysaccharide biosynthesis	3	0	3	399	43	9549	-	contig_39579,contig_6275,contig_35432,
ko00591	Linoleic acid metabolism	3	3	0	399	49	9549	contig_2183,First_Contig1059,contig_13630,	-
ko04920	Adipocytokine signaling pathway	3	1	2	399	53	9549	contig_4432,	contig_17693,contig_4055,
ko04142	Lysosome	3	0	3	399	133	9549	-	contig_8215,contig_459,contig_3085,
ko00062	Fatty acid elongation	3	0	3	399	59	9549	-	contig_2979,contig_9001,contig_22148,
ko00680	Methane metabolism	3	1	2	399	123	9549	contig_4908,	contig_960,contig_11812,
ko00900	Terpenoid backbone biosynthesis	3	3	0	399	118	9549	contig_9332,contig_9331,contig_100,	-
ko00565	Ether lipid metabolism	3	0	3	399	76	9549	-	contig_42972,contig_49403,contig_2716,
ko00280	Valine, leucine and isoleucine degradation	3	1	2	399	96	9549	contig_19573,	contig_11077,contig_11076,
ko00630	Glyoxylate and dicarboxylate metabolism	3	2	1	399	95	9549	contig_815,contig_42549,	contig_18206,
ko00640	Propanoate metabolism	3	1	2	399	81	9549	contig_19573,	contig_11077,contig_11076,
ko04728	Dopaminergic synapse	3	0	3	399	93	9549	-	contig_39579,contig_5615,contig_15645,
ko00400	Phenylalanine, tyrosine and tryptophan biosynthesis	3	1	2	399	91	9549	contig_6943,	contig_5117,contig_6360,
ko00510	N-Glycan biosynthesis	3	0	3	399	87	9549	-	contig_4969,contig_47052,contig_4968,
ko04974	Protein digestion and absorption	2	0	2	399	13	9549	-	contig_30920,contig_11915,
ko00966	Glucosinolate biosynthesis	2	1	1	399	20	9549	contig_23542,	contig_9482,
ko00260	Glycine, serine and threonine metabolism	2	1	1	399	142	9549	contig_815,	contig_4411,
ko04670	Leukocyte transendothelial migration	2	0	2	399	23	9549	-	contig_6179,contig_235,
ko04660	T cell receptor signaling pathway	2	0	2	399	31	9549	-	contig_5615,contig_7948,
ko00590	Arachidonic acid metabolism	2	2	0	399	32	9549	contig_20530,contig_18516,	-
ko05031	Amphetamine addiction	2	0	2	399	33	9549	-	contig_39579,contig_7948,
ko04916	Melanogenesis	2	0	2	399	35	9549	-	contig_39579,contig_5615,
ko04662	B cell receptor signaling pathway	2	0	2	399	35	9549	-	contig_5615,contig_7948,
ko04932	Non-alcoholic fatty liver disease (NAFLD)	2	0	2	399	105	9549	-	contig_14568,contig_5615,
ko05202	Transcriptional misregulation in cancer	2	0	2	399	103	9549	-	contig_96016,contig_5615,
ko00625	Chloroalkane and chloroalkene degradation	2	0	2	399	38	9549	-	contig_11077,contig_11076,
ko00660	C5-Branched dibasic acid metabolism	2	0	2	399	39	9549	-	contig_6275,contig_35432,
ko04664	Fc epsilon RI signaling pathway	2	0	2	399	40	9549	-	contig_6275,contig_35432,
ko04360	Axon guidance	2	0	2	399	42	9549	-	contig_5615,contig_7948,
ko04010	MAPK signaling pathway	2	0	2	399	92	9549	-	First_Contig798,contig_7948,
ko04261	Adrenergic signaling in cardiomyocytes	2	0	2	399	92	9549	-	contig_39579,contig_15645,
ko04520	Adherens junction	2	0	2	399	44	9549	-	contig_6179,contig_235,
ko00920	Sulfur metabolism	2	2	0	399	44	9549	contig_2428,contig_24420,	-
ko05205	Proteoglycans in cancer	2	0	2	399	85	9549	-	contig_6179,contig_235,
ko00904	Diterpenoid biosynthesis	2	0	2	399	47	9549	-	First_Contig1259,contig_37427,
ko04150	mTOR signaling pathway	2	0	2	399	52	9549	-	contig_6275,contig_35432,
ko04012	ErbB signaling pathway	2	0	2	399	52	9549	-	contig_5615,contig_7948,
ko04720	Long-term potentiation	2	0	2	399	54	9549	-	contig_39579,contig_7948,
ko01220	Degradation of aromatic compounds	2	0	2	399	56	9549	-	contig_6179,contig_235,
ko03410	Base excision repair	2	1	1	399	59	9549	contig_21185,	contig_44868,
ko05161	Hepatitis B	2	0	2	399	66	9549	-	contig_6275,contig_35432,
ko00670	One carbon pool by folate	1	0	1	399	297	9549	-	contig_5615,
ko04380	Osteoclast differentiation	1	0	1	399	204	9549	-	contig_7948,
ko05133	Pertussis	1	0	1	399	189	9549	-	contig_39579,
ko04210	Apoptosis	1	0	1	399	184	9549	-	contig_7948,
ko05134	Legionellosis	1	0	1	399	154	9549	-	contig_3232,
ko04113	Meiosis - yeast	1	0	1	399	139	9549	-	contig_58121,
ko04740	Olfactory transduction	1	0	1	399	7	9549	-	contig_39579,
ko04971	Gastric acid secretion	1	0	1	399	7	9549	-	contig_39579,
ko04711	Circadian rhythm - fly	1	0	1	399	7	9549	-	contig_5615,
ko00471	D-Glutamine and D-glutamate metabolism	1	0	1	399	7	9549	-	contig_52105,
ko03030	DNA replication	1	0	1	399	119	9549	-	contig_58121,
ko04970	Salivary secretion	1	0	1	399	8	9549	-	contig_39579,
ko04744	Phototransduction	1	0	1	399	9	9549	-	contig_39579,
ko04350	TGF-beta signaling pathway	1	0	1	399	110	9549	-	contig_5615,
ko00860	Porphyrin and chlorophyll metabolism	1	1	0	399	94	9549	contig_14397,	-
ko00350	Tyrosine metabolism	1	0	1	399	86	9549	-	contig_6360,
ko00100	Steroid biosynthesis	1	1	0	399	80	9549	contig_6429,	-
ko00905	Brassinosteroid biosynthesis	1	1	0	399	17	9549	contig_3768,	-
ko04713	Circadian entrainment	1	0	1	399	18	9549	-	contig_39579,
ko00950	Isoquinoline alkaloid biosynthesis	1	0	1	399	72	9549	-	contig_6360,
ko05204	Chemical carcinogenesis	1	1	0	399	69	9549	contig_15728,	-
ko04750	Inflammatory mediator regulation of TRP channels	1	0	1	399	24	9549	-	contig_39579,
ko04630	Jak-STAT signaling pathway	1	0	1	399	25	9549	-	contig_5615,
ko04964	Proximal tubule bicarbonate reclamation	1	0	1	399	28	9549	-	contig_52105,
ko04650	Natural killer cell mediated cytotoxicity	1	0	1	399	29	9549	-	contig_7948,
ko00982	Drug metabolism - cytochrome P450	1	1	0	399	53	9549	contig_15728,	-
ko04062	Chemokine signaling pathway	1	0	1	399	30	9549	-	contig_5615,
ko04370	VEGF signaling pathway	1	0	1	399	30	9549	-	contig_7948,
ko04917	Prolactin signaling pathway	1	0	1	399	31	9549	-	contig_5615,
ko00450	Selenocompound metabolism	1	1	0	399	31	9549	contig_2428,	-
ko00980	Metabolism of xenobiotics by cytochrome P450	1	1	0	399	49	9549	contig_15728,	-
ko04270	Vascular smooth muscle contraction	1	0	1	399	37	9549	-	contig_39579,
ko04140	Regulation of autophagy	1	0	1	399	38	9549	-	contig_16477,
ko00908	Zeatin biosynthesis	1	0	1	399	42	9549	-	contig_3087,
ko04727	GABAergic synapse	1	0	1	399	39	9549	-	contig_16477,
ko04260	Cardiac muscle contraction	1	0	1	399	41	9549	-	contig_14568,
ko00290	Valine, leucine and isoleucine biosynthesis	1	0	1	399	40	9549	-	contig_30285,
