# Supplementary material for: Whole-transcriptome analysis of differentially expressed genes in the ray florets and disc florets of Chrysanthemum morifolium
Source: BMC Genomics. 2016 May 25;17:398. doi: 10.1186/s12864-016-2733-z (PMC4881213; doi:10.1186/s12864-016-2733-z)
Supplement: Additional file 9: — The important genes controlling flower development and organ determination in chrysanthemum. (XLSX 12 kb) [file 12864_2016_2733_MOESM9_ESM.xlsx]

## Sheet: Sheet1
ID	Gene Name	Protein ID	Protein description
contig_6956	AGCL	Q9ZS29	MADS-box protein, GAGA2 OS=Gerbera hybrida GN=GAGA2 PE=1 SV=1
Contig139489	AGL16CL	G7IS85	MADS-box protein AGL16-II OS=Medicago truncatula GN=MTR_2g009890 PE=4 SV=1
contig_14457	AGL6CL	Q84LC8	MADS-box transcription factor CDM104 OS=Chrysanthemum morifolium GN=cdm104 PE=2 SV=1
Contig52923	AP1CL1	K9ZS89	AP1 protein OS=Chrysanthemum lavandulifolium PE=2 SV=1
contig_5313	AP1CL2	Q84LD6	MADS-box transcription factor CDM111 OS=Chrysanthemum morifolium GN=cdm111 PE=2 SV=1
contig_9974	AP1CL3	G5EN31	APETALA1 and FRUITFULL like protein OS=Chrysanthemum seticuspe f. boreale GN=CsAFL1 PE=2 SV=1
contig_612	AP2CL1	B9HLZ7	AP2 domain-containing transcription factor OS=Populus trichocarpa GN=RAP3 PE=4 SV=1
contig_28285	AP2CL2	B9II84	AP2 domain-containing transcription factor OS=Populus trichocarpa GN=RAP30 PE=4 SV=1
contig_3806	AP3CL1	Q84LD0	MADS-box transcription factor CDM115 OS=Chrysanthemum morifolium GN=cdm115 PE=2 SV=1
contig_8029	AP3CL2	Q84LC7	MADS-box transcription factor CDM19 OS=Chrysanthemum morifolium GN=cdm19 PE=2 SV=1
Contig52654	COCL1	G3F822	Constans-like protein OS=Chrysanthemum morifolium GN=CO PE=2 SV=1
Contig30807	COCL2	B2MW87	CONSTANS-like protein OS=Solanum lycopersicum GN=LOC100191137 PE=2 SV=1
Contig66201	COCL3	Q2VY14	CONSTANS interacting protein 5 (Fragment) OS=Solanum lycopersicum GN=CIP5 PE=2 SV=1
Contig49231	DELLACL1	E3TRK8	DELLA protein 2 (Fragment) OS=Helianthus annuus GN=DELLA2 PE=4 SV=1
Contig65934	DELLACL2	E3TRK8	DELLA protein 2 (Fragment) OS=Helianthus annuus GN=DELLA2 PE=4 SV=1
Contig22786	DELLACL3	I2FGB6	DELLA 1 sprice variant OS=Lactuca sativa GN=LsDELLA1 PE=2 SV=1
Contig71162	GA20CL1	B1B551	Gibberellin 20-oxidase OS=Chrysanthemum morifolium GN=DgGA20ox PE=2 SV=1
Contig95398	GA20CL2	B2ZZ93	Gibberellin 20-oxidase2 OS=Chrysanthemum morifolium GN=CmGA20ox2 PE=2 SV=1
Contig17519	GAICL1	Q8S364	GIA/RGA-like gibberellin response modulator (Fragment) OS=Anisocarpus madioides GN=GAI PE=4 SV=1
Contig29495	GAICL2	Q8S365	GIA/RGA-like gibberellin response modulator (Fragment) OS=Calycadenia multiglandulosa GN=GAI PE=4 SV=1
Contig97671	GAICL3	B9STN5	DELLA protein GAI1, putative OS=Ricinus communis GN=RCOM_0826140 PE=4 SV=1
First_Contig455	GICL1	K7ZN72	Gigantea-like OS=Chrysanthemum seticuspe f. boreale GN=CsGI PE=2 SV=1
Contig2619	GICL2	K9LJ62	GIGANTEA (Fragment) OS=Chrysanthemum morifolium GN=GI PE=2 SV=1
contig_42432	GLOCL	Q8L5F3	MADS box transcription factor OS=Daucus carota subsp. sativus GN=mads5 PE=2 SV=1
contig_23552	KNUCL	Q24BQ3	Zinc knuckle family protein OS=Tetrahymena thermophila (strain SB210) GN=TTHERM_01091290 PE=4 SV=2
First_Contig7226	LFYCL	D8UXS7	FLO/LFY-like protein OS=Chrysanthemum morifolium PE=4 SV=1
contig_32426	MADS-BoxCL1	B9RX62	Mads box protein, putative OS=Ricinus communis GN=RCOM_0818130 PE=3 SV=1
contig_54842	MADS-BoxCL2	Q30C87	Classical MIKC-type MADS-box (Fragment) OS=Physcomitrella patens PE=3 SV=1
contig_81927	MADS-BoxCL3	B6DT62	Type I MADS box transcription factor OS=Petunia hybrida GN=MADSy5 PE=3 SV=1
contig_6263	MADS-BoxCL4	Q9ZSL4	MADS box protein (Fragment) OS=Cichorium intybus PE=2 SV=1
contig_7750	PICL1	Q84LC9	MADS-box transcription factor CDM86 OS=Chrysanthemum morifolium GN=cdm86 PE=2 SV=1
First_Contig2745	PICL2	Q9ZS26	MADS-box protein, GGLO1 OS=Gerbera hybrida GN=gglo1 PE=1 SV=1
contig_7177	SEPCL1	Q6EUV7	MADS domain protein OS=Gerbera hybrida GN=grcd2 PE=1 SV=1
contig_2495	SEPCL2	Q84LD2	MADS-box transcription factor CDM77 OS=Chrysanthemum morifolium GN=cdm77 PE=2 SV=1
contig_49535	SOC1CL1	C7G1V8	Suppressor of overexpression of CO1 OS=Chrysanthemum morifolium GN=CmSOC1 PE=2 SV=1
contig_34211	SOC1CL2	F8K8W3	GSOC1 protein OS=Gerbera hybrida GN=gsoc1 PE=2 SV=1
Contig115632	SQUACL	D2T2G0	GSQUA2 protein OS=Gerbera hybrida GN=gsqua2 PE=1 SV=1
contig_8771	SVP1CL	H6BF97	SVP1 OS=Actinidia chinensis PE=2 SV=1
contig_92095	SVP3CL	H6BF99	SVP3 OS=Actinidia chinensis PE=2 SV=1
Contig49368	TFL1CL1	B3VT25	Terminal flower 1 (Fragment) OS=Malus zumi GN=TFL1-2 PE=4 SV=1
Contig97574	TFL1CL2	E3TQ07	Terminal flower 1 OS=Helianthus annuus GN=TFL1 PE=4 SV=1
Contig166661	TM6CL	Q9ZS28	MADs-box protein, GDEF1 OS=Gerbera hybrida GN=gdef1 PE=1 SV=1
contig_40790	WUSCL	I4EC23	Transcription factor WUS OS=Helianthus annuus GN=wus PE=2 SV=1
contig_36431	FBP24CL	Q9ATE5	MADS-box protein FBP24 OS=Petunia hybrida GN=FBP24 PE=1 SV=1
Contig29860	FLCCL	L0RFN4	FLC-like (Fragment) OS=Cichorium intybus GN=FL1 PE=2 SV=1
Contig173909	FTCL1	G5EN29	FT like protein OS=Chrysanthemum seticuspe f. boreale GN=CsFTL2 PE=2 SV=1
Contig90459	FTCL2	G5EN30	FT like protein OS=Chrysanthemum seticuspe f. boreale GN=CsFTL3 PE=2 SV=1
