# Supplementary material for: Whole-transcriptome analysis of differentially expressed genes in the ray florets and disc florets of Chrysanthemum morifolium
Source: BMC Genomics. 2016 May 25;17:398. doi: 10.1186/s12864-016-2733-z (PMC4881213; doi:10.1186/s12864-016-2733-z)
Supplement: Additional file 10: — The important function genes in anthocyanin biosynthetic pathway in chrysanthemum. (XLSX 11 kb) [file 12864_2016_2733_MOESM10_ESM.xlsx]

## Sheet: Sheet1
Gene Name	Protein description	Ray florets (RPKM)	Disc florets (RPKM)	Fold change (Ray florets / Disc florets)	P value	FDR
CHSCM1	Chalcone synthase	11.4957	3.85709	2.9804	3.42563e-05	4.02841e-06
CHSCM2	Chalcone synthase	39.6184	10.3802	3.81674	3.36e-07	2.08313e-06
CHSCM3	Chalcone synthase	14.0855	5.73536	2.4559	5.20715e-06	7.82689e-05
CHSCM4	Chalcone synthase	544.539	183.959	2.96012	1.88563e-54	4.3281e-52
CHSCM5	Chalcone sythase	9.75607	1.96238	4.97155	8.11305e-06	1.78512e-05
CHICM1	Chalcone--flavonone isomerase	8.09429	10.3967	0.778542	2.94188e-09	1.04544e-07
CHICM2	Chalcone flavonone isomerase	370.448	184.338	2.00962	9.58253e-42	1.65681e-39
F3HCM1	Flavanone 3-hydroxylase	328.068	370.255	0.886062	1.4166e-89	5.77254e-87
F3HCM2	Flavonol synthase/flavanone 3-hydroxylase	9.72187	10.8632	0.894937	0.00012	0.000578
F3'HCM1	Flavonoid 3'-hydroxylase	4.59565	3.92249	1.17162	3.27346e-05	1.23146e-05
F3'HCM2	Flavonoid 3'-hydroxylase	67.099	28.0702	2.3904	5.63648e-05	1.05778e-05
DFRCM1	Dihydroflavonol 4-reductase	376.229	22.5835	16.6595	6.5761e-111	3.5782e-108
DFRCM2	Dihydroflavonol 4-reductase	12.598	0.0485725	259.365	5.63648e-05	1.05778e-05
DFRCM3	Dihydroflavonol reductase	349.647	234.537	1.4908	1.22e-06	9.88e-05
LDOXCM1	Leucoanthocyanidin dioxygenase	217.176	0		1.09159e-63	3.06909e-61
LDOXCM2	Leucoanthocyanidin dioxygenase	107.072	0		4.1906e-31	5.4139e-29
UGTCM1	UDP-glucose:anthocyanidin 3-O-glucosyltransferase	193.968	32.9764	5.88204	1.43335e-56	3.47996e-54
GTCM2	Anthocyanidin 5 3-O-glucosyltransferase	53.0146	26.3678	2.01058	4.67122e-14	2.57658e-12
GTCM3	Anthocyanidin 3-O-glucoside-3'',6''-O-dimalonyltransferase	116.966	33.2448	3.51832	5.50415e-31	7.07138e-29
OMTCM	Anthocyanidin 3-O-glucoside-6''-O-malonyltransferase	59.3277	30.2495	1.96128	2.18207e-23	2.10692e-21
ACTCM1	Anthocyanin acyltransferase	12.8894	13.6108	0.947001	3.10468e-05	2.16386e-06
ACTCM2	Anthocyanin 5-aromatic acyltransferase	4.37839	10.7913	0.405734	2.48567e-05	4.90403e-09
