# Supplementary material for: Whole-transcriptome analysis of differentially expressed genes in the ray florets and disc florets of Chrysanthemum morifolium
Source: BMC Genomics. 2016 May 25;17:398. doi: 10.1186/s12864-016-2733-z (PMC4881213; doi:10.1186/s12864-016-2733-z)
Supplement: Additional file 12: — Primers used in real-time quantitative PCR of Chrysanthemum morifolium. (XLSX 10 kb) [file 12864_2016_2733_MOESM12_ESM.xlsx]

## Sheet: Sheet1
Gene name	Forward primer sequence (5′-3′)	Reverse primer sequence (5′-3′)	Correlation between RNA-Seq and qRT-PCR (R2)
MtCL	CTGCAAGATGAGCCCTGACC	GCATTTATCGCCACACTTGCAAC	1
ClathrinCL	AACAGCAGGGACTTTGCAAC	ACACCCGCATTGATTACAGCA	1
LeucineCL	AGATGTCATTTCGCCAATGGAT	ATTTGATGCCAGTTTCAACCAGA	1
ATPsCL	TGCGTCCCCACTGTCTTCCAA	CGAACATCAACAACCGCTCCA	1
POPTRCL	ACCGCCAATGAATATGGATCACA	CCCGGCCATCCTTGAAAGAGT	1
LDOXCL-1	AAAGAAACGCTCCCCTGCATC	AACAACATCAACTCAAACGACCC	1
LDOXCL-2	GGCCAAACAGTCAAATCACGTT	AGCGTTTCTTTGATCAGCCT	1
CMTCP2	CCCATTCGAAGAAGCACCCA	TTGAATTTCGAGCAAGACCCAGA	0.96
CMADS-7	CTCCTCGTAACCGCCTTAACTGA	AAAGGCGTAGCTTGCACTCCA	0.98
CMADS-11	TGCCAAGATCAAACACCCCTC	ACACACATTGTTCACACGCAAA	0.99
UnkownCM1	GTTGCCATCTCCATTTTTGAT	GAGCCATTACCCGTTGTACCG	0.99
UnkownCM2	CCACACGAAATAGCACATGGG	GTAGATATAGTTGCTCAACAC	0.97
UnkownCM3	CGACTGATATGGCTGGAAGAG	GCCACTAGCACCAAGTACCGC	0.99
UnkownCM4	CAGCCAAATTAGGACAATCTG	GTATTGCATTTCATAAGCTTG	0.99
UnkownCM5	CTCGATATCCCTAAATAACGG	CTTTTTATGTACCGAGAGACG	0.98
PP2Acs （Reference gene）	ATCAGAACAGGAGGTCAGGG	TAATTTGTATCGGGGCACTT
